# Supplementary material for: Identification of Essential Proteins Based on a New Combination of Local Interaction Density and Protein Complexes
Source: PLoS One. 2015 Jun 30;10(6):e0131418. doi: 10.1371/journal.pone.0131418 (PMC4488326; doi:10.1371/journal.pone.0131418)
Supplement: S1 Excel — (XLSX) [file pone.0131418.s001.xlsx]

## Sheet: 原始All_Complex
YKR068C	YML077W	YDR108W	YGR166W	YDR407C	YMR218C	YBR254C	YDR246W	YDR472W	YOR115C
YNL021W	YDR295C	YPR179C
YDR448W	YOR023C	YGR252W	YPL254W	YDR176W
YJL065C	YDR121W	YOR304W	YGL133W
YGL051W	YAR033W
YPL048W	YAL003W	YPR080W	YBR118W	YKL081W
YJR060W	YIR017C	YNL103W
YDL043C	YJL203W	YDL030W
YIR017C	YPL038W	YNL103W
YJL085W	YBR102C	YLR166C	YGL233W	YER008C	YDR166C	YIL068C	YPR055W
YER019C-A	YBR283C	YDR086C
YHR158C	YGR238C
YDL175C	YJL050W	YOL115W
YIL033C	YJL164C	YPL203W	YKL166C
YMR023C	YGL236C
YGR188C	YOR026W
YNL076W	YGL252C
YBR131W	YGL124C
YIL062C	YLR370C	YKL013C	YNR035C	YBR234C	YDL029W	YJR065C
YDR013W	YJL072C	YOL146W	YDR489W
YOL090W	YDR097C
YNL072W	YDR279W	YLR154C
YBR045C	YER133W
YBR036C	YPL057C
YER012W	YOR362C	YPR103W	YJL001W	YFR050C	YMR314W	YOL038W	YBL041W	YML092C	YGR135W	YOR157C	YGR253C	YER094C	YGL011C
YLR270W	YOR173W
YOR210W	YOL005C	YOR151C	YIL021W	YJL140W	YBR154C	YDR404C	YOR224C	YGL070C	YHR143W-A	YDL140C	YPR187W
YPL194W	YLR288C	YOR368W
YBR123C	YAL001C	YGR047C	YDR362C	YOR110W	YPL007C
YBL008W	YOR038C	YJR140C	YBR215W
YKL112W	YPL046C	YBR114W	YJR052W
YLR233C	YLR318W	YIL009C-A
YOL124C	YNR046W
YBR112C	YNL167C	YCR084C
YDL116W	YJR042W	YKL057C	YGL092W	YLR208W	YGL100W
YML065W	YBR060C	YLL004W	YPR162C	YNL261W	YHR118C
YAL010C	YHR083W	YMR060C	YNL026W
YMR167W	YPL164C
YEL027W	YHR026W	YDL185W	YPL234C	YHR039C-A	YPR036W	YBR127C	YOR332W	YKL080W	YLR447C	YGR020C	YEL051W	YOR270C
YBR160W	YPR120C
YNL221C	YNL282W	YBR257W	YAL033W	YGR030C	YBR167C	YBL018C	YIR015W	YHR062C
YLR163C	YHR024C
YKR020W	YDR484W	YJL029C	YDR027C
YGR092W	YIL106W
YER173W	YJR068W	YNL290W	YOL094C	YBR087W
YNL230C	YPL046C
YPL002C	YJR102C	YLR417W
YGL237C	YBL021C	YKL109W	YOR358W
YKR028W	YDL047W
YER159C	YDR397C
YJL115W	YPL153C
YLR060W	YFL022C
YLR246W	YOL110W
YGL174W	YLR016C	YIR005W
YNL221C	YNL282W	YBR257W	YAL033W	YGR030C	YBR167C	YBL018C	YLR145W	YHR062C	YDR478W
YPL121C	YHR079C-A
YDL181W	YDL130W-A	YGR008C
YMR059W	YLR105C	YAR008W	YPL083C
YDR137W	YLR039C
YOR310C	YDL014W	YEL026W	YLR197W
YPL178W	YLR116W	YKL074C	YMR125W	YER029C	YGR074W	YLR275W	YLR147C	YOR159C	YFL017W-A	YPR182W	YDL087C	YBR119W	YHR086W	YML046W	YKL012W	YDR235W	YIL061C	YDR240C	YGR013W	YLR298C
YPR144C	YDL148C
YPL049C	YDR480W	YHR084W
YBR228W	YLR135W
YBL026W	YLR438C-A	YER112W	YER146W	YDR378C	YNL147W	YJR022W	YMR268C
YDR075W	YNL201C	YBL046W
YAL010C	YOL009C	YLL006W
YML085C	YFL037W
YMR055C	YJR053W
YNL102W	YBL035C	YIR008C	YKL045W
YDR301W	YLR115W	YJR093C	YER133W	YKL059C	YKR002W	YNL317W	YAL043C	YGR156W	YDR195W	YNL222W	YKL018W	YOR179C	YLR277C	YPR107C
YJR094C	YDR207C
YDL042C	YLR442C	YDR227W
YHR005C-A	YEL020W-A
YOR026W	YGL116W	YJL030W	YJL013C
YPL147W	YKL188C
YDR422C	YDR477W	YGL115W
YOR005C	YGL090W
YOR321W	YDL093W
YGR009C	YPL232W	YAL030W
YBR126C	YDR074W	YMR261C	YML100W
YFL039C	YJL081C	YNL059C	YOR141C	YFL013C	YLR052W	YOR189W	YGL150C	YDL002C	YDR190C	YPL235W	YPL129W
YLL010C	YOR043W
YPL042C	YNL025C	YCR081W	YDR443C	YNR010W	YOL051W	YPR070W	YMR112C	YDL005C	YOR174W	YHR058C	YOL135C	YBR193C	YGL151W	YPR168W	YGL025C	YLR071C	YBL093C	YNL236W	YHR041C	YER022W	YGR104C	YBR253W	YDR308C	YGL127C
YER072W	YFL004W	YPL019C	YJL012C
YJL002C	YOR103C	YOR085W	YDL232W	YGL226C-A	YML019W	YGL022W	YMR149W	YEL002C
YLR226W	YPR161C
YHR186C	YNL006W	YPL180W	YJR066W
YPR034W	YMR033W	YGR275W	YDR073W	YNR023W	YOR290C	YBR289W	YHL025W	YPL016W	YJL176C	YPL129W	YFL049W
YDR054C	YFL009W	YDL132W	YOR057W	YDR328C
YDL088C	YBL079W	YMR153W
YDL102W	YJR006W	YJR043C
YOL139C	YKR059W	YGR162W
YDL013W	YER116C
YPR175W	YBR278W	YDR121W	YNL262W
YMR012W	YLR192C	YMR309C	YOR361C	YBR079C	YMR146C	YDR429C
YDR252W	YPL037C	YHR193C
YGL094C	YKL025C
YKL135C	YPR029C	YPL259C	YHL019C	YLR170C
YMR284W	YMR106C
YDR159W	YOL072W
YPL248C	YML051W
YIL072W	YLR263W	YDR285W	YGL249W
YEL053C	YPR051W	YCR020C-A
YMR275C	YER125W
YOL149W	YNL118C
YHR013C	YDL040C	YOR253W
YOR144C	YJR068W	YNL290W	YOL094C	YBR087W
YML102W	YBR195C	YPR018W
YGL200C	YAR002C-A	YAL007C	YML012W	YAL042W	YPL218W	YLR208W	YPL085W	YPR181C	YIL109C	YDL195W
YFL005W	YGR009C	YPR032W
YDL056W	YLR182W
YDL132W	YJR090C	YOL133W	YDR328C
YBR091C	YOR297C	YDL217C	YJL054W
YGL195W	YFR009W
YJL053W	YOR132W	YHR012W	YJL154C	YOR069W
YGL223C	YGR120C	YER157W	YPR105C	YNL051W	YNL041C	YGL005C	YML071C
YGR098C	YDR113C
YGR238C	YHR158C	YAL024C
YBR009C	YNL030W	YBR010W	YNL031C	YDR225W	YBL003C	YDR224C	YBL002W
YGL020C	YER083C	YDL100C
YBR160W	YPL256C
YJR063W	YPR010C	YDR156W	YOR341W	YJL148W	YOR340C	YNL248C	YOR210W	YBR154C	YOR224C	YHR143W-A	YNL113W	YPR110C	YPR187W
YAL051W	YOR363C
YBL099W	YLR295C	YPL271W	YDL004W	YDR377W	YML081C-A	YOL077W-A	YJR121W	YPR020W	YBR039W	YPL078C	YDR298C	Q0085	YKL016C	Q0080	YDL181W	Q0130	YDR322C-A
YCR046C	YCR071C	YGL068W	YDR405W	YKL167C	YNL005C	YDR116C	YNL284C	YDL202W	YKR006C	YLR312W-A	YBL038W	YNL252C	YNL185C	YKR085C	YNL177C	YOR150W	YMR193W	YGR076C	YBR282W	YDR462W	YMR024W	YKL138C	YCR003W	YMR286W	YDR322W	YBR122C	YBR268W	YKL170W	YML009C	YLR439W	YPL173W	YMR225C	YJL096W	YNR022C	YPR100W	YHR147C	YDR237W	YJL063C	YGR220C	YEL050C	YDR115W	YML025C	YPL183W-A
YHR060W	YKL119C
YBR050C	YER133W
YER029C	YGR074W	YLR275W	YLR147C	YOR159C	YFL017W-A	YPR182W	YKL173W	YBL074C	YER172C	YHR165C	YDR243C	YHR156C	YPR082C
YCR066W	YGL058W
YGL087C	YDR092W
YCR009C	YDR388W
YML105C	YDL092W	YKL122C	YPR088C	YPL243W	YPL210C
YMR042W	YML099C	YDR173C	YMR043W
YGL033W	YGL183C
YPL004C	YGR086C
YIL142W	YJL014W	YDL143W	YJR064W	YDR188W	YJL111W	YJL008C	YDR212W
YDR138W	YML062C	YNL139C	YHR167W
YDR180W	YER147C
YPL219W	YPL031C
YKR054C	YDR424C	YMR299C	YDR488C
YGL047W	YBR070C
YLR398C	YPR189W	YGL213C
YPL129W	YGR186W	YGR005C
YJR033C	YDR202C	YDR328C
YPL094C	YOR254C	YBR171W	YLR292C
YGR200C	YPL086C	YPL101W	YMR312W	YHR187W	YLR384C
YJR082C	YBL052C	YPL129W	YOR064C	YPR031W
YBR128C	YBR097W	YPL120W	YLR240W
YER025W	YJR007W	YPL237W
YGR181W	YJR135W-A
YOR217W	YJR068W	YNL290W	YOL094C	YBR087W
YIL125W	YDR148C	YFL018C
YBR211C	YPL018W	YDR318W	YGR179C
YOL076W	YPR131C
YBR109C	YNL225C	YOR373W	YDR356W	YPL124W	YKL042W	YAL047C
YML029W	YBR201W	YDR057W	YOL013C	YLR207W
YGR206W	YLR119W	YCL008C	YPL065W
YPL001W	YEL056W	YLL022C
YJL005W	YNL138W
YDR265W	YMR026C	YJL210W
YMR108W	YCL009C
YGR132C	YGR231C
YHL002W	YNR006W
YGL190C	YDL134C	YAL016W
YOL096C	YDR204W
YBR160W	YGR108W
YER172C	YPR082C	YBL026W	YLR438C-A	YER112W	YER146W	YDR378C	YNL147W	YJR022W	YGR006W	YDR473C	YGR091W	YGR075C	YPR178W	YBR055C	YHR165C	YER029C	YGR074W	YLR275W	YLR147C	YOR159C	YFL017W-A	YPR182W	YKL173W	YEL026W	YDL098C	YOR308C	YBR152W
YCL044C	YPR024W
YOL090W	YCR092C
YFR028C	YJL076W	YDL042C
YJL088W	YPL111W
YJL041W	YJL061W
YJL071W	YER069W
YGR063C	YML010W
YLR342W	YPR165W
YOR207C	YOR210W	YBR154C	YOR224C	YHR143W-A	YDR045C	YJL011C	YNL113W	YKL144C	YNL151C	YNR003C	YKR025W	YPR110C	YDL150W	YPR190C	YPR187W	YOR116C
YML069W	YGL207W
YNL085W	YGR178C
YGR240C	YMR205C
YMR078C	YHR191C	YCL016C	YJR068W	YNL290W	YOL094C	YBR087W
YER038C	YEL019C	YLR007W	YDR288W	YDL105W	YML023C	YOL034W	YLR383W
YER030W	YDR224C	YOL012C
YNL039W	YGR246C	YER148W
YNR038W	YOL144W	YLR221C	YKL014C	YJR041C
Q0105	YBL045C	YOR065W	YHR001W-A	YPR191W	YFR033C	YDR529C	YJL166W	YGR183C	YEL024W
YFR040W	YDL047W
YNL062C	YJL125C
YHR098C	YPR181C
YFR030W	YJR137C
YBL016W	YLR362W	YDR103W	YDL159W
YMR058W	YER145C
YER017C	YMR089C
YKL139W	YJL006C	YML112W
YBR160W	YGR109C
YPL050C	YML115C
YDL017W	YDR052C
YER070W	YJL026W	YGR180C
YGR163W	YKR007W	YBR077C
YHR172W	YNL126W	YLR212C
YNL084C	YIR006C	YBL007C
YDR221W	YBR229C
YMR095C	YMR096W
YNL233W	YER133W
YMR192W	YPL249C
YGR134W	YNL288W	YAL021C	YDL165W	YCR093W	YER068W	YIL038C	YPR072W	YNR052C
YOR106W	YGL212W
YLR088W	YLR459W	YHR188C	YDR434W	YDR331W
YNL037C	YOR136W
YKL182W	YPL231W
YGL155W	YKL019W
YMR224C	YNL250W	YDR369C
YCR086W	YDR439W
YLL002W	YNL246W
Q0115	YIR021W
YJL090C	YKL108W
YKL185W	YPL181W	YAL013W	YNL097C	YNL330C	YBR095C	YDL076C	YMR263W	YIL084C	YOL004W	YPL139C	YDR207C
YPL213W	YIR009W	YML049C	YMR288W	YIR005W	YOR319W	YDL030W	YDL043C	YJL203W	YMR240C	YNL286W	YER029C	YGR074W	YLR275W	YLR147C	YOR159C	YFL017W-A	YPR182W
Q0045	YLR038C	YGL191W	Q0250	Q0275	YGL187C	YNL052W	YHR051W	YMR256C	YLR395C	YDL067C
YJR005W	YBL037W	YOL062C	YJR058C
YLR418C	YOL145C	YDR138W	YOR123C	YBR279W	YGL244W	YAL021C
YOL078W	YMR068W	YJL058C	YNL006W	YIL105C	YNL047C	YKL203C	YER093C
YDR019C	YMR189W	YAL044C	YFL018C
YPL075W	YNL199C
YIR010W	YAL034W-A	YJR112W	YPL233W
YAR007C	YNL312W	YJL173C
YOR232W	YJL104W	YKR065C	YLR008C	YJR045C	YIL022W
YKL052C	YDR016C	YKR083C	YBR233W-A	YDR320C-A	YGR113W	YGL061C	YKL138C-A	YDR201W	YKR037C
YDR255C	YCL039W	YMR135C	YBR105C	YIL017C	YGL227W	YIL097W	YDL176W
YDR076W	YDR004W
YDR028C	YER133W
YOR303W	YJR109C
YML111W	YER125W
Q0120	YLR382C
YMR287C	YPL029W
YGR262C	YML036W	YJL184W	YKR038C	YKR095W-A
YLR075W	YPR102C	YGR085C	YEL054C	YDR418W	YDL082W	YMR142C	YKL006W	YHL001W	YLR029C	YMR121C	YIL133C	YNL069C	YKL180W	YJL177W	YOL120C	YNL301C	YBR084C-A	YBL027W	YPL220W	YGL135W	YMR242C	YOR312C	YBR191W	YPL079W	YLR061W	YFL034C-A	YBL087C	YER117W	YGL031C	YGR148C	YOL127W	YLR344W	YGR034W	YHR010W	YDR471W	YGL103W	YFR032C-A	YFR031C-A	YIL018W	YOR063W	YGL030W	YDL075W	YLR406C	YBL092W	YPL143W	YOR234C	YER056C-A	YIL052C	YDL191W
YDL207W	YIL115C	YJL061W
YER027C	YDR477W	YGL115W
YBR112C	YCR084C
YGR003W	YNL230C	YPL046C	YBR114W	YJR052W
YPR025C	YDL108W	YDR460W	YER171W	YLR005W	YIL143C	YDR311W	YPL122C	YPR056W	YDR079C-A
YDR517W	YDL099W
YOR206W	YLR002C
YBR217W	YMR159C	YPL149W
YMR296C	YDR062W
YER148W	YGR274C	YDR167W	YML015C	YDR145W	YML098W	YPL129W	YCR042C	YPL011C	YMR005W	YBR198C	YGL112C	YMR227C	YML114C	YMR236W
YOL069W	YMR117C	YER018C	YIL144W
YKL189W	YHR102W	YOR353C
YDR060W	YOR206W
YDL201W	YDR165W
YEL055C	YPL126W	YDR324C	YGR128C	YHR196W	YJL109C	YMR093W
YOR346W	YPL167C	YIL139C
YIL026C	YDL003W	YPR007C	YFL008W	YJL074C
YAL041W	YJL157C	YJR086W	YOR212W
YFL034C-B	YNL161W
YBR036C	YBR161W
YMR167W	YNL082W
YNL124W	YIL104C
YJR086W	YOR212W
YGL105W	YGL245W	YGR264C
YIR022W	YJR010C-A	YML055W	YLR066W
YNL244C	YMR260C
YBR160W	YMR199W
YNL232W	YOL021C	YHR081W	YGR158C	YHR069C	YOL142W	YDL111C	YCR035C	YDR280W	YGR095C	YOR001W	YGR195W
YGL086W	YJL030W
YMR080C	YHR077C	YGR072W
YNL138W-A	YMR240C	YMR288W	YOR319W	YPR094W	YML049C
YJL209W	YLR067C
YFL039C	YJL081C	YPR023C	YEL018W	YJR082C	YNL136W	YFL024C	YOR244W	YGR002C	YHR099W	YDR359C	YNL107W	YHR090C
YIL035C	YOR061W	YGL019W	YOR039W
YMR127C	YDR181C	YOR213C
YJR089W	YBR156C
YDL145C	YER122C	YFR051C	YPL010W	YNL287W	YDR238C	YGL137W	YIL076W
YGL194C	YIL112W	YDR155C	YOL068C	YKR029C	YBR103W	YCR033W
YPL022W	YML095C	YMR201C
YMR048W	YCL061C	YNL273W
YFL039C	YJL081C	YLR085C	YDR190C	YPL235W	YAL011W	YGR002C	YBR231C	YLR385C	YDR334W	YML041C	YDR485C	YNL107W
YNL172W	YDL008W	YLR127C	YDR118W	YOR249C	YLR102C	YKL022C	YGL116W	YHR166C	YFR036W	YBL084C	YGL003C	YGL240W	YIR025W	YDR260C
YKL148C	YLL041C	YKL141W	YDR178W
YOL001W	YPL031C
YHR005C	YJR086W	YOR212W
YIL153W	YDL047W	YMR028W
YGL206C	YGR167W
YLR329W	YHR157W	YHL022C
YAR014C	YER133W
YGL134W	YPL031C
YKL028W	YKR062W
YEL036C	YJR075W	YDR245W	YJL183W	YPL050C
YDL090C	YKL019W
YJL041W	YFR002W	YGL172W	YGR119C
YPR023C	YMR075W	YNL330C	YOL004W	YPL139C
YPL167C	YIL139C
YLR274W	YBR202W	YPR019W	YBL023C	YEL032W	YGL201C
YML121W	YGR163W	YKL143W	YKR007W	YBR077C
YBR160W	YDL155W
YNL232W	YOL021C	YGR158C	YHR069C	YOL142W	YDL111C	YCR035C	YDR280W	YGR095C	YGR195W
YPR034W	YMR033W	YCR020W-B	YBL006C	YMR091C	YGR056W	YLR357W	YDR303C	YHR056C	YKR008W	YLR033W	YCR052W	YFR037C	YML127W	YGR275W	YLR321C	YIL126W
YCL031C	YGR090W	YIL035C	YOR061W	YGL019W	YOR039W
YFR044C	YBR281C	YNL191W
YGL246C	YOR048C	YDR289C
YDL126C	YGR048W	YBR170C
YBR160W	YAL040C
YPR180W	YDR390C
YGL130W	YPL228W
YDL134C	YOR014W	YAL016W
YEL037C	YER162C
Q0045	YML129C	YLR203C
YLR148W	YMR231W	YDR495C	YPL045W	YLR396C	YAL002W
YDL113C	YJL036W	YDR425W
YER025W	YMR309C	YOR361C	YNL244C	YJR007W	YPL237W	YMR146C	YPR041W
YNL153C	YEL003W	YML094W	YGR078C	YJL179W	YLR200W
YPR066W	YPL003W
YKL054C	YJR035W
YDR448W	YER164W	YGR252W	YPL254W	YDR176W	YPL047W	YCL010C	YGL066W	YOL148C	YDR392W	YBR081C	YLR055C	YBR111W-A	YDR167W	YDR145W	YBR198C	YGL112C	YMR236W	YHR099W	YMR223W
YBR098W	YDR386W
YLL036C	YMR213W	YJR050W	YLR117C	YDR416W	YGR129W	YBR188C	YPR101W
YDL084W	YNL253W	YDR381W
YDR009W	YML051W
YMR150C	YMR035W	YEL059C-A
YEL027W	YHR026W	YMR054W	YDL185W	YPL234C	YHR039C-A	YPR036W	YBR127C	YOR332W	YKL080W	YLR447C	YGR020C	YEL051W
YGR258C	YER171W	YLR005W	YIL143C	YDR311W	YPL122C	YPR056W
YER111C	YLR182W
YDL192W	YMR237W	YKR027W	YOR299W	YLR330W	YJL099W
YHR064C	YGR285C
YBR160W	YLR210W
YPL055C	YDL074C
YBL097W	YFR031C	YLR086W	YDR325W	YLR272C
YLR238W	YNL127W	YMR052W	YFR008W	YMR029C	YDR200C
YOR317W	YMR246W	YBR041W
YNL015W	YLR043C
YNL099C	YNL056W	YNL032W	YCR095C	YHL029C	YDR067C
YER048W-A	YCL017C
YMR167W	YLR035C
YDR172W	YBR143C
YNL071W	YFL018C	YER178W	YBR221C	YGR193C	YIL042C	YOR090C
YPL255W	YGL075C	YLR457C
YJL098W	YDL047W
YDR448W	YER164W	YGR252W	YPL254W	YDR176W	YGL252C	YGL066W	YOL148C	YDR392W	YBR081C	YDR167W	YDR145W	YBR198C	YGL112C	YMR236W	YHR099W	YMR223W
YOR250C	YOL123W	YDR228C	YMR061W	YGL044C
YBR160W	YPR119W
YLR191W	YGL153W	YNL214W
YOR142W	YGR244C
YFL041W	YBR207W
YIR017C	YDR253C	YNL103W
YPL169C	YKL186C
YFR013W	YBR245C
YOR194C	YKL058W
YPL082C	YER148W
YMR116C	YGR214W	YLR048W	YOR293W	YMR230W	YDR025W	YBR048W	YOR369C	YDR064W	YCR031C	YJL191W	YOL040C	YMR143W	YDL083C	YML024W	YDR447C	YDR450W	YML026C	YOL121C	YNL302C	YLR441C	YML063W	YGL123W	YHL015W	YKR057W	YJL136C	YJL190C	YLR367W	YGR118W	YPR132W	YER074W	YIL069C	YGR027C	YLR333C	YGL189C	YER131W	YKL156W	YHR021C	YOR167C	YLR264W	YLR388W	YDL061C	YNL178W	YLR287C-A	YOR182C	YLR167W	YJR145C	YHR203C	YJR123W	YPL090C
YOL067C	YBL103C
YPL096C-A	YGR216C	YNL038W	YDR437W	YPL076W	YPL175W
YBR097W	YPL120W	YLR240W	YLR360W
YDR123C	YOL108C
YER087C-B	YLR378C	YDR086C
YNR051C	YER151C
YDL095W	YAL023C
YKL002W	YLR025W	YMR077C	YKL041W
YBR179C	YOR211C	YDR470C
YML067C	YAL042W
YLR095C	YMR044W	YBR245C
YLR148W	YMR231W	YDL077C	YPL045W	YLR396C	YDR080W
YGR032W	YPR054W
YNL325C	YLR386W
YDR363W-A	YHL030W	YFR010W	YGR232W	YHR027C	YHR200W	YFR004W	YFR052W	YLR421C	YIL075C	YER021W	YDL147W	YDL097C	YPR108W	YOR261C	YDR427W	YKL145W	YDL007W	YDR394W	YOR259C	YOR117W	YGL048C
YMR038C	YJR104C
YKL193C	YER133W
YLR229C	YHL007C
YPL024W	YMR190C	YLR234W
YNL289W	YPL031C
YGL208W	YDR477W	YGL115W
YLR319C	YER149C	YLL021W
YPR176C	YJL031C
YBL025W	YLR141W	YMR270C	YOR295W	YBR010W	YBR009C
YPL195W	YGR261C	YBR288C	YJL024C
YGR082W	YNL131W	YMR203W	YPR133W-A	YOR045W	YNL070W	YNL121C
YLR015W	YDR469W	YHR119W	YBR258C	YPL138C	YAR003W	YKL018W	YBR175W
YDR292C	YKL154W
YLR129W	YCR057C	YDR449C	YLR222C	YJL069C	YLR409C
YER090W	YKL211C
YLR381W	YPR046W	YJR135C
YOL068C	YOR279C	YDR310C
YLR424W	YKR022C	YGL120C
YHR085W	YNL182C	YHR197W
YML043C	YBL014C	YJL025W
YNR017W	YJL104W	YLR008C	YJL143W	YGR033C	YPL063W
YER029C	YGR074W	YLR275W	YLR147C	YOR159C	YFL017W-A	YPR182W	YDL087C	YBR119W	YHR086W	YML046W	YKL012W	YDR235W	YIL061C	YDR240C	YGR013W	YLR298C
YHR129C	YDR106W	YMR294W	YPL174C
YPL209C	YBR156C
YMR025W	YJR084W	YDR179C	YIL071C	YDL216C	YOL117W
YPL096W	YEL037C
YGR140W	YMR168C	YMR094W	YDR328C
YHR195W	YAR042W
YMR186W	YCL037C	YBL075C	YNL064C
YIL079C	YJL050W	YOL115W
YML057W	YLR433C	YKL190W
YOR178C	YER133W
YDL127W	YPL031C
YOR260W	YGR083C	YDR211W	YLR291C	YKR026C
YDR141C	YNL297C
YDR347W	YDL045W-A	YGR084C	YKL003C	YPR166C	YBL090W	YHL004W	YPL118W	YPL013C	YMR188C	YNL306W	YDR337W	YGR165W	YBR251W	YMR158W	YBR146W	YNL137C	YOR158W	YHR075C	YDR041W	YER050C	YNR037C	YKL155C	YGL129C	YDR175C	YIL093C	YJR101W	YGR215W	YJR113C	Q0140	YFR049W	YNL081C
YHR004C	YAL009W
YDR439W	YER106W	YCR086W	YPL204W
YOR039W	YLR223C	YCL031C	YGR090W
YLR207W	YJL034W	YDR057W
YOL013C	YLR207W
YMR028W	YDL134C	YPL152W
YNL258C	YGL145W	YDR498C	YLR440C	YGL098W	YOR075W
YKL190W	YLR433C	YML057W
YIL033C	YJL164C	YKL166C	YPL203W
YER123W	YGL019W	YHR135C	YIL035C	YNL154C	YOR039W	YOR061W	YPL204W
YER123W	YHR135C	YNL154C	YPL204W
YGL019W	YIL035C	YOR039W	YOR061W
YDR256C	YGR088W
YLR288C	YPL194W
YLR288C	YPL194W
YLR288C	YPL194W
YDL143W	YDR188W	YDR212W	YIL142W	YJL008C	YJL014W	YJL111W	YJR064W
YAL040C	YBR160W	YCR081W	YDL108W	YDL127W	YDL155W	YDR443C	YGL134W	YGR108W	YGR109C	YJL006C	YKL139W	YLR210W	YML112W	YMR199W	YNL025C	YNL289W	YOL001W	YPL031C	YPL042C	YPL219W	YPL256C	YPR025C	YPR119W	YPR120C
YAL040C	YBR160W	YDL155W	YGR108W	YGR109C	YLR210W	YMR199W	YPL256C	YPR119W	YPR120C
YDL127W	YGL134W	YNL289W	YOL001W	YPL031C	YPL219W
YDL108W	YPR025C
YCR081W	YDR443C	YNL025C	YPL042C
YJL006C	YKL139W	YML112W
YAL029C	YBL007C	YBL034C	YBL063W	YBL078C	YBR172C	YBR200W	YBR234C	YCL029C	YCL040W	YCR002C	YCR088W	YDL029W	YDL178W	YDL225W	YDR129C	YDR218C	YDR388W	YDR424C	YDR488C	YEL061C	YER016W	YFL037W	YFL039C	YGL005C	YGL216W	YGR059W	YGR080W	YHR023W	YHR107C	YHR129C	YHR156C	YHR179W	YIL034C	YIL138C	YIR006C	YJL042W	YJR076C	YKL007W	YKL079W	YKL129C	YKR054C	YLL050C	YLR045C	YLR175W	YLR212C	YLR314C	YLR319C	YLR337C	YLR429W
YCR002C	YDL225W	YDR218C	YGR059W	YHR107C	YJR076C	YLR314C	YML104C
YCR002C	YDL225W	YDR218C	YGR059W	YHR107C	YJR076C	YLR314C
YAL029C	YBL007C	YBR172C	YBR200W	YBR234C	YCL040W	YCR088W	YDL029W	YDL178W	YDR129C	YDR388W	YFL039C	YGR080W	YHR023W	YHR179W	YIL034C	YIL138C	YIR006C	YKL007W	YKL079W	YKL129C	YLL050C	YLR319C	YLR337C	YLR429W	YMR092C	YMR109W	YNL079C	YNL138W	YNL243W	YOR122C	YOR181W	YOR326W
YBL007C	YBR200W	YBR234C	YCL040W	YCR088W	YDL029W	YDL178W	YDR129C	YDR388W	YGR080W	YHR179W	YIL034C	YIL138C	YIR006C	YKL007W	YLL050C	YLR319C	YLR337C	YLR429W	YMR092C	YNL079C	YNL138W	YNL243W	YOR122C	YOR181W
YAL029C	YBR172C	YHR023W	YKL079W	YKL129C	YMR109W	YOR326W
YBL034C	YBL063W	YBL078C	YCL029C	YDR424C	YDR488C	YEL061C	YER016W	YFL037W	YGL005C	YGL216W	YHR129C	YHR156C	YJL042W	YKR054C	YLR045C	YLR175W	YLR212C	YML085C	YML124C	YMR138W	YMR198W	YMR294W	YNL126W	YNL223W	YOR058C	YOR265W	YOR272W	YPL155C	YPL174C	YPL241C	YPR141C
YFL037W	YLR212C	YML085C	YML124C
YBL034C	YBL078C	YCL029C	YER016W	YJL042W	YLR045C	YLR175W	YMR138W	YNL126W	YNL223W	YOR058C	YOR265W	YOR272W	YPL241C
YBL063W	YDR424C	YDR488C	YEL061C	YGL005C	YGL216W	YHR129C	YHR156C	YKR054C	YMR198W	YMR294W	YPL155C	YPL174C	YPR141C
YBL063W	YEL061C	YGL005C	YGL216W	YHR156C	YMR198W	YPL155C	YPR141C
YDR424C	YDR488C	YKR054C
YHR129C	YMR294W	YPL174C
YDR166C	YER008C	YGL233W	YIL068C	YJL085W	YLR166C	YPR055W
YEL003W	YGR078C	YLR200W	YML094W	YNL153C
YDL090C	YGL155W	YJL031C	YKL019W	YOR370C	YPR176C
YJL031C	YOR370C	YPR176C
YCR034W	YGR032W	YGR143W	YLR342W	YPR159W
YCR034W	YGR032W	YLR342W
YGR143W	YPR159W
YDR148C	YFL018C	YIL125W
YAL044C	YDR019C	YFL018C	YMR189W
YCR024C-A	YEL017C-A	YGL008C	YPL036W
YBR127C	YDL185W	YDL185W1	YEL027W	YEL051W	YGR020C	YHR026W	YHR039C-A	YKL080W	YLR447C	YMR054W	YOR270C	YOR332W	YPL234C	YPR036W
YBR081C	YBR198C	YCL010C	YDR145W	YDR167W	YDR176W	YDR392W	YDR448W	YEL056W	YGL066W	YGL112C	YGR252W	YHR099W	YLR055C	YMR236W	YOL148C	YOR244W	YPL001W	YPL254W
YEL056W	YPL001W
YBR081C	YBR198C	YCL010C	YDR145W	YDR167W	YDR176W	YDR392W	YDR448W	YGL066W	YGL112C	YGR252W	YHR099W	YLR055C	YMR236W	YOL148C	YOR244W	YPL254W
YDR176W	YDR448W	YGR252W	YHR099W	YOL148C	YPL254W
YBR081C	YBR198C	YCL010C	YDR145W	YDR167W	YDR176W	YDR392W	YDR448W	YGL066W	YGL112C	YGR252W	YHR099W	YLR055C	YMR236W	YOL148C	YPL254W
YHR099W	YOR244W
YCR033W	YMR263W	YNL021W	YNL330C	YOL004W
YMR263W	YNL330C	YOL004W
YAL007C	YAL030W	YAL042W	YAR002C-A	YBL037W	YBL050W	YBL078C	YBR080C	YBR097W	YBR254C	YBR288C	YDL029W	YDL145C	YDL192W	YDL195W	YDR108W	YDR170C	YDR238C	YDR246W	YDR407C	YDR468C	YDR472W	YDR498C	YER157W	YFR051C	YGL005C	YGL137W	YGL200C	YGL206C	YGL212W	YGL223C	YGR120C	YGR166W	YGR167W	YGR261C	YHL019C	YHL031C	YHR012W	YIL004C	YIL062C	YIL076W	YIL109C	YJL024C	YJL053W	YJL154C	YJR005W	YJR058C	YJR065C	YKL013C	YKL041W
YBL078C	YNL223W
YBL037W	YBR288C	YER157W	YGL005C	YGL223C	YGR120C	YGR261C	YHL019C	YJL024C	YJR005W	YJR058C	YKL135C	YLR170C	YML071C	YNL041C	YNL051W	YOL062C	YPL195W	YPL259C	YPR029C	YPR105C
YKL135C	YLR170C	YPL259C	YPR029C
YBL037W	YJR005W	YJR058C	YOL062C
YBR288C	YGR261C	YJL024C	YPL195W
YER157W	YGL005C	YGL223C	YGR120C	YML071C	YNL041C	YNL051W	YPR105C
YAL007C	YAL042W	YAR002C-A	YDL145C	YDL192W	YDL195W	YDR170C	YDR238C	YFR051C	YGL137W	YGL200C	YHR012W	YIL076W	YIL109C	YJL053W	YJL154C	YLR208W	YML012W	YNL287W	YOR069W	YOR132W	YPL010W	YPL085W	YPL218W	YPR181C
YDL145C	YDL192W	YDR238C	YFR051C	YGL137W	YIL076W	YNL287W	YPL010W
YAL007C	YAL042W	YAR002C-A	YDL195W	YGL200C	YIL109C	YLR208W	YML012W	YPL085W	YPL218W	YPR181C
YHR012W	YJL053W	YJL154C	YOR069W	YOR132W
YHR012W	YJL053W	YJL154C
YOR069W	YOR132W
YBL050W	YBR080C
YAL030W	YDR468C	YDR498C	YGL212W	YHL031C	YIL004C	YKL196C	YLR026C	YLR078C	YLR093C	YLR268W	YMR183C	YMR197C	YOL018C	YOR036W	YOR075W	YOR106W	YOR327C	YPL232W
YDR468C	YDR498C	YGL212W	YLR026C	YMR183C	YOL018C	YOR036W	YOR075W	YOR106W	YPL232W
YGL212W	YOR106W
YAL030W	YHL031C	YIL004C	YLR078C	YLR093C	YLR268W	YMR197C	YOR327C
YBR254C	YDR108W	YDR246W	YDR407C	YDR472W	YGR166W	YKR068C	YML077W	YMR218C	YOR115C
YKL041W	YLR025W	YPR173C
YLR148W	YLR396C	YMR231W	YPL045W
YDL029W	YIL062C	YJR065C	YKL013C	YLR370C	YNR035C
YGR238C	YHR158C
YBR107C	YBR233W-A	YDR016C	YDR201W	YDR254W	YDR318W	YDR320C-A	YDR328C	YER018C	YGL061C	YGR113W	YGR140W	YGR179C	YIL144W	YJR060W	YJR135C	YKL049C	YKL052C	YKL089W	YKR037C	YKR083C	YLR381W	YMR094W	YMR117C	YMR168C	YOL069W	YPL018W	YPR046W
YDR328C	YGR140W	YJR060W	YKL049C	YKL089W	YMR094W	YMR168C
YDR328C	YGR140W	YMR094W	YMR168C
YBR107C	YBR233W-A	YDR016C	YDR201W	YDR254W	YDR318W	YDR320C-A	YER018C	YGL061C	YGR113W	YGR179C	YIL144W	YJR135C	YKL052C	YKR037C	YKR083C	YLR381W	YMR117C	YOL069W	YPL018W	YPR046W
YDR318W	YGR179C	YPL018W
YJR135C	YLR381W	YPR046W
YBR233W-A	YDR016C	YDR201W	YDR320C-A	YGL061C	YGR113W	YKL052C	YKR037C	YKR083C
YER018C	YIL144W	YMR117C	YOL069W
YBR107C	YDR254W
YBR115C	YGL154C
YBR091C	YDL217C	YEL020W-A	YGR082W	YHR005C-A	YHR117W	YIL022W	YJL054W	YJL143W	YJR045C	YMR060C	YMR203W	YNL070W	YNL121C	YNL131W	YNR017W	YOR045W	YPR133W-A
YGR082W	YHR117W	YMR060C	YMR203W	YNL070W	YNL121C	YNL131W	YOR045W	YPR133W-A
YBR091C	YDL217C	YEL020W-A	YHR005C-A	YIL022W	YJL054W	YJL143W	YJR045C	YNR017W
YBR091C	YDL217C	YEL020W-A	YHR005C-A	YJL054W
YJL143W	YNR017W
YEL020W-A	YHR005C-A
YAL009W	YHR004C
YGR072W	YHR077C	YMR080C
YBL079W	YDL116W	YDL148C	YDR192C	YER105C	YER107C	YFR002W	YGL092W	YGL100W	YGL172W	YGR119C	YIL115C	YJL041W	YJL061W	YJR042W	YKL057C	YKL068W	YKR082W	YLR208W	YLR335W	YML103C	YMR047C	YMR129W	YOR098C
YFR002W	YGL172W	YGR119C	YJL041W
YDL116W	YGL092W	YGL100W	YJR042W	YKL057C	YLR208W
YBL002W	YBL003C	YBR009C	YBR010W	YDR224C	YDR225W	YNL030W	YNL031C
YFL022C	YLR060W	YPR047W
YBL022C	YER017C	YHR024C	YLR163C	YMR035W	YMR089C	YMR150C	YPR024W
YBL022C	YER017C	YMR089C	YPR024W
YMR035W	YMR150C
YHR024C	YLR163C
YBL041W	YBR173C	YDL007W	YDL020C	YDL097C	YDL147W	YDR069C	YDR394W	YDR427W	YER012W	YER021W	YER094C	YFR004W	YFR050C	YFR052W	YGL011C	YGL048C	YGR135W	YGR232W	YGR253C	YGR270W	YHR027C	YHR200W	YIL075C	YJL001W	YKL145W	YML092C	YMR314W	YOL038W	YOR117W	YOR157C	YOR259C	YOR261C	YOR362C	YPR103W	YPR108W
YBL041W	YBR173C	YDL007W	YDL020C	YDL097C	YDL147W	YDR069C	YDR394W	YDR427W	YER012W	YER021W	YER094C	YFR004W	YFR050C	YFR052W	YGL011C	YGL048C	YGR135W	YGR232W	YGR253C	YGR270W	YHR027C	YHR200W	YIL075C	YJL001W	YKL145W	YML092C	YMR314W	YOL038W	YOR117W	YOR157C	YOR259C	YOR261C	YOR362C	YPR103W	YPR108W
YBL041W	YBR173C	YER012W	YER094C	YFR050C	YGL011C	YGR135W	YGR253C	YJL001W	YML092C	YMR314W	YOL038W	YOR157C	YOR362C	YPR103W
YDL007W	YDL097C	YDL147W	YDR394W	YDR427W	YER021W	YFR004W	YFR052W	YGL048C	YGR232W	YHR027C	YHR200W	YIL075C	YKL145W	YOR117W	YOR259C	YOR261C	YPR108W
YDL040C	YHR013C
YAL038W	YOR347C
YBR221C	YER178W	YFL018C	YGR193C	YNL071W
YCL009C	YMR108W
YCR052W	YFR037C	YGR056W	YIL126W	YKR008W	YLR321C	YLR357W	YMR033W	YOR213C	YPR034W
RNA_TLC1	YAR007C	YBL023C	YBL035C	YBR060C	YBR087W	YBR088C	YBR202W	YBR278W	YCR014C	YDL017W	YDL102W	YDL164C	YDR013W	YDR052C	YDR489W	YEL032W	YER176W	YGL113W	YGL201C	YHR118C	YHR164C	YIL009C-A	YIL139C	YIR008C	YJL072C	YJL090C	YJL173C	YJL194W	YJR006W	YJR043C	YJR068W	YKL045W	YKL113C	YLL004W	YLR103C	YLR233C	YLR274W	YLR318W	YML065W	YMR234W	YNL088W	YNL102W	YNL261W	YNL262W	YNL290W	YNL312W	YOL006C	YOL094C	YOL146W
YBR060C	YHR118C	YLL004W	YML065W	YNL261W	YPR162C
YBR060C	YDL017W	YDR052C	YHR118C	YLL004W	YML065W	YNL261W	YPR162C
YBL023C	YBR060C	YBR202W	YEL032W	YGL113W	YGL201C	YHR118C	YJL090C	YJL194W	YLL004W	YLR103C	YLR274W	YML065W	YNL261W	YPR019W	YPR162C
YDR013W	YDR489W	YJL072C	YOL146W
YBL023C	YBR060C	YBR202W	YBR278W	YDL102W	YEL032W	YGL201C	YHR118C	YJL090C	YJR006W	YJR043C	YLL004W	YLR103C	YLR274W	YML065W	YNL261W	YNL262W	YPR019W	YPR162C	YPR175W
YAR007C	YBL035C	YBR087W	YBR088C	YBR278W	YCR014C	YDL102W	YDL164C	YER176W	YHR164C	YIL139C	YIR008C	YJL173C	YJR006W	YJR043C	YJR068W	YKL045W	YKL113C	YMR234W	YNL088W	YNL102W	YNL262W	YNL290W	YNL312W	YOL006C	YOL094C	YOR217W	YOR330C	YPL167C	YPR175W
YBR278W	YNL262W	YPR175W
YIL139C	YPL167C
YNL088W	YOL006C
YAR007C	YJL173C	YNL312W
YBR087W	YJR068W	YNL290W	YOL094C	YOR217W
YER176W	YHR164C
YBL035C	YIR008C	YKL045W	YNL102W
YIL009C-A	YLR233C	YLR318W
Q0045	Q0080	Q0085	Q0105	Q0130	Q0250	Q0275	YBL045C	YBL099W	YBR039W	YDL004W	YDL067C	YDL085W	YDL174C	YDL181W	YDR178W	YDR298C	YDR322C-A	YDR377W	YDR529C	YEL024W	YFR033C	YGL187C	YGL191W	YGR183C	YGR207C	YHR001W-A	YHR051W	YIL155C	YJL166W	YJR121W	YKL016C	YKL085W	YKL141W	YKL148C	YLL041C	YLR038C	YLR295C	YLR395C	YML054C	YML081C-A	YML120C	YMR145C	YMR256C	YNL052W	YNR001C	YOL077W-A	YOR065W	YOR356W	YOR374W
YDR178W	YKL141W	YKL148C	YLL041C
Q0105	YBL045C	YDR529C	YEL024W	YFR033C	YGR183C	YHR001W-A	YJL166W	YOR065W	YPR191W
Q0045	Q0250	Q0275	YDL067C	YGL187C	YGL191W	YHR051W	YLR038C	YLR395C	YMR256C	YNL052W
Q0080	Q0085	Q0130	YBL099W	YBR039W	YDL004W	YDL181W	YDR298C	YDR322C-A	YDR377W	YJR121W	YKL016C	YLR295C	YML081C-A	YOL077W-A	YPL078C	YPL271W	YPR020W
YDL085W	YDL174C	YGR207C	YIL155C	YKL085W	YKL148C	YML054C	YML120C	YMR145C	YNR001C	YOR356W	YOR374W	YPL262W	YPR004C
YER070W	YGR180C	YIL066C	YJL026W
Q0120	RNA_RNASE-P	YAL033W	YAL043C	YAR008W	YBL018C	YBL074C	YBR055C	YBR120C	YBR142W	YBR152W	YBR167C	YBR188C	YBR237W	YBR257W	YCR018C	YCR035C	YDL014W	YDL030W	YDL043C	YDL044C	YDL048C	YDL069C	YDL111C	YDL209C	YDR088C	YDR163W	YDR194C	YDR197W	YDR228C	YDR243C	YDR280W	YDR301W	YDR324C	YDR364C	YDR398W	YDR432W	YDR449C	YDR463W	YDR473C	YDR478W	YDR482C	YER013W	YER082C	YER112W	YER165W	YER172C	YGL044C	YGL120C	YGL128C
YAL043C	YDR228C	YDR301W	YGL044C	YJR093C	YKL059C	YLR115W	YLR277C	YMR061W	YOL123W	YOR250C
YDR228C	YGL044C	YMR061W	YOL123W	YOR250C
YAL043C	YDR301W	YLR115W	YLR277C
YAL043C	YJR093C	YLR277C
YAL033W	YBL018C	YBR167C	YBR257W	YCR035C	YDL014W	YDL111C	YDR280W	YGR030C	YGR095C	YGR195W	YHR062C	YHR069C	YLR197W	YNL221C	YNL282W	YOL021C	YOR310C	SNRNA_NME1
YCR035C	YDL111C	YDR280W	YGR095C	YGR195W	YHR069C	YOL021C
YAL033W	YBL018C	YBR167C	YBR257W	YGR030C	YHR062C	YNL221C	YNL282W	SNRNA_NME1
YDL014W	YLR197W	YOR310C
RNA_RNASE-P	YAL033W	YBL018C	YBR167C	YBR257W	YGR030C	YHR062C	YIR015W	YNL221C	YNL282W
RNA_RNASE-P	YAL033W	YBL018C	YBR167C	YBR257W	YGR030C	YHR062C	YIR015W	YNL221C	YNL282W
YDL069C	YDR197W	YHL038C	YJL209W
YAR008W	YBL074C	YBR055C	YBR142W	YBR152W	YBR188C	YBR237W	YCR018C	YDL014W	YDL030W	YDL043C	YDL048C	YDL209C	YDR088C	YDR163W	YDR243C	YDR324C	YDR364C	YDR398W	YDR432W	YDR449C	YDR463W	YDR473C	YDR478W	YDR482C	YER013W	YER082C	YER112W	YER172C	YGL120C	YGL128C	YGR006W	YGR074W	YGR075C	YGR091W	YGR128C	YGR159C	YGR278W	YHL034C	YHR006W	YHR065C	YHR089C	YHR165C	YHR196W	YIL061C	YJL087C	YJL109C	YJL203W	YKL012W	YKL074C
YBL074C	YBR055C	YBR142W	YBR152W	YBR237W	YDL030W	YDL043C	YDL209C	YDR088C	YDR163W	YDR243C	YDR364C	YER013W	YER112W	YER172C	YGL120C	YGL128C	YGR006W	YGR074W	YGR075C	YGR091W	YGR278W	YHR165C	YIL061C	YJL203W	YKL012W	YKL074C	YKL078W	YKR086W	YLL036C	YLR147C	YLR298C	YML046W	YMR125W	YMR268C	YNR011C	YOR148C	YOR159C	YPL178W	YPR057W	YPR101W	YPR178W
YJL203W	YLL036C	YPR101W
YDL030W	YDL043C
YCR018C	YDL014W	YDR324C	YDR398W	YDR432W	YDR449C	YDR478W	YER082C	YGR128C	YGR159C	YHL034C	YHR065C	YHR089C	YHR196W	YJL109C	YKL099C	YLL008W	YLR222C	YLR223C	YMR239C	YMR302C	YNL221C	YNR052C	YOR048C
YAR008W	YDL048C	YDR463W	YHR006W	YJL087C	YKL205W	YLR105C	YLR375W	YMR059W	YOL102C	YPL083C
Q0120	YBR120C	YDL044C	YDR194C	YGR222W	YHR005C-A	YIR021W	YJL133W	YKR052C	YLR382C	YMR023C	YMR287C	YOR334W	YPL029W	YPR134W
YDL132W	YDR054C	YDR328C	YFL009W	YIL046W	YJR090C	YOR057W
YDL132W	YDR054C	YDR328C	YFL009W	YOR057W
YDL132W	YDR054C	YDR328C	YJR090C
YDL132W	YDR054C	YDR328C	YIL046W
YDR028C	YER054C	YER133W	YKL193C	YMR311C	YOR178C
YBL016W	YDL159W	YDR103W	YDR179C	YDR422C	YDR477W	YER027C	YGL115W	YGL208W	YGR040W	YHR005C	YJL089W	YJR084W	YJR086W	YLR362W	YOR212W
YDR422C	YDR477W	YER027C	YGL115W	YGL208W	YJL089W
YBL016W	YDL159W	YDR103W	YGR040W	YLR362W
YDL003W	YDR113C	YDR180W	YFL008W	YGR098C	YIL026C	YJL074C	YML034W	YPR007C
YDL003W	YDR180W	YFL008W	YIL026C	YJL074C	YPR007C
YDR113C	YGR098C	YML034W
YAL047C	YBL034C	YBR109C	YBR211C	YCL029C	YDR201W	YDR356W	YER018C	YGL061C	YGL093W	YGR113W	YHR129C	YHR172W	YIL144W	YKL042W	YKR037C	YKR054C	YLR045C	YLR212C	YMR065W	YMR117C	YMR198W	YMR294W	YNL126W	YNL188W	YNL225C	YOL069W	YOR257W	YOR373W	YPL124W	YPL255W	YPR141C
YAL047C	YBR109C	YDR356W	YER018C	YGL093W	YHR172W	YKL042W	YLR212C	YMR117C	YNL126W	YNL188W	YNL225C	YOR257W	YOR373W	YPL124W	YPL255W
YHR172W	YLR212C	YNL126W
YBL034C	YBR211C	YCL029C	YDR201W	YHR129C	YIL144W	YKR037C	YKR054C	YLR045C	YMR065W	YMR198W	YMR294W	YOL069W	YPR141C
YGR244C	YOR142W
YDR285W	YGL249W	YIL072W	YLR263W	YNL088W
Q0140	YAL003W	YBL027W	YBL038W	YBL072C	YBL080C	YBL087C	YBL090W	YBL092W	YBR031W	YBR048W	YBR079C	YBR084C-A	YBR118W	YBR120C	YBR122C	YBR143C	YBR146W	YBR181C	YBR189W	YBR191W	YBR251W	YBR268W	YBR282W	YCR003W	YCR031C	YCR046C	YCR071C	YDL045W-A	YDL061C	YDL069C	YDL075W	YDL081C	YDL082W	YDL083C	YDL130W	YDL133C-A	YDL136W	YDL184C	YDL191W	YDL202W	YDR012W	YDR025W	YDR041W	YDR064W	YDR115W	YDR116C	YDR172W	YDR175C	YDR197W
YBR079C	YDR211W	YDR429C	YEL034W	YER025W	YER165W	YGL049C	YGR083C	YGR162W	YJL138C	YJR007W	YJR047C	YKR026C	YKR059W	YLR291C	YMR146C	YMR260C	YMR309C	YNL062C	YNL244C	YOL139C	YOR260W	YOR276W	YOR361C	YPL237W	YPR041W	YPR163C
YEL034W	YJR047C
YER165W	YGR162W	YOL139C
YDR211W	YGR083C	YKR026C	YLR291C	YOR260W
YBR079C	YDR429C	YMR146C	YMR309C	YNL062C	YNL244C	YOR361C
YJL138C	YKR059W
YGL049C	YGR162W	YOR276W
YAL003W	YBR118W	YDR385W	YKL081W	YKR084C	YLR249W	YOR133W	YPL048W	YPR080W
YAL003W	YBR118W	YKL081W	YKR084C	YPL048W	YPR080W
YDR385W	YOR133W
YBR143C	YDR172W
YBL027W	YBL072C	YBL087C	YBL092W	YBR031W	YBR048W	YBR084C-A	YBR181C	YBR189W	YBR191W	YCR031C	YDL061C	YDL075W	YDL081C	YDL082W	YDL083C	YDL130W	YDL133C-A	YDL136W	YDL184C	YDL191W	YDR012W	YDR025W	YDR064W	YDR382W	YDR418W	YDR447C	YDR450W	YDR471W	YDR500C	YEL054C	YER056C-A	YER074W	YER102W	YER117W	YER131W	YFL034C-A	YFR031C-A	YFR032C-A	YGL030W	YGL031C	YGL076C	YGL103W	YGL123W	YGL135W	YGL147C	YGL189C	YGR027C	YGR034W	YGR085C
YBL027W	YBL087C	YBL092W	YBR031W	YBR084C-A	YBR191W	YDL075W	YDL081C	YDL082W	YDL130W	YDL133C-A	YDL136W	YDL184C	YDL191W	YDR012W	YDR382W	YDR418W	YDR471W	YDR500C	YEL054C	YER056C-A	YER117W	YFL034C-A	YFR031C-A	YFR032C-A	YGL030W	YGL031C	YGL076C	YGL103W	YGL135W	YGL147C	YGR034W	YGR085C	YGR148C	YHL001W	YHL033C	YHR010W	YHR141C	YIL018W	YIL052C	YIL133C	YIL148W	YJL177W	YJL189W	YJR094W-A	YKL006W	YKL180W	YKR094C	YLL045C	YLR029C
YBL072C	YBR048W	YBR181C	YBR189W	YCR031C	YDL061C	YDL083C	YDR025W	YDR064W	YDR447C	YDR450W	YER074W	YER102W	YER131W	YGL123W	YGL189C	YGR027C	YGR118W	YGR214W	YHL015W	YHR021C	YHR203C	YIL069C	YJL136C	YJL190C	YJL191W	YJR123W	YJR145C	YKL156W	YKR057W	YLR048W	YLR167W	YLR264W	YLR287C-A	YLR333C	YLR367W	YLR388W	YLR441C	YML024W	YML026C	YML063W	YMR116C	YMR143W	YMR230W	YNL096C	YNL178W	YNL302C	YOL040C	YOL121C	YOR096W
YBL080C	YBR120C	YDL069C	YDR197W	YER153C	YGR222W	YLR067C	YLR203C	YMR023C	YMR064W	YMR257C	YMR282C	YNR045W	YPL029W
Q0140	YBL038W	YBL090W	YBR122C	YBR146W	YBR251W	YBR268W	YBR282W	YCR003W	YCR046C	YCR071C	YDL045W-A	YDL202W	YDR041W	YDR115W	YDR116C	YDR175C	YDR237W	YDR322W	YDR337W	YDR347W	YDR405W	YDR462W	YEL050C	YER050C	YFR049W	YGL068W	YGL129C	YGR076C	YGR084C	YGR165W	YGR215W	YGR220C	YHL004W	YHR075C	YHR147C	YIL093C	YJL063C	YJL096W	YJR101W	YJR113C	YKL003C	YKL138C	YKL142W	YKL155C	YKL167C	YKL170W	YKR006C	YKR085C	YLR312W-A
YBL038W	YBR122C	YBR268W	YBR282W	YCR003W	YCR046C	YCR071C	YDL202W	YDR115W	YDR116C	YDR237W	YDR322W	YDR405W	YDR462W	YEL050C	YGL068W	YGR076C	YGR220C	YHR147C	YJL063C	YJL096W	YKL138C	YKL167C	YKL170W	YKR006C	YKR085C	YLR312W-A	YLR439W	YML009C	YML025C	YMR024W	YMR193W	YMR225C	YMR286W	YNL005C	YNL177C	YNL185C	YNL252C	YNL284C	YNR022C	YOR150W	YPL173W	YPL183W-A	YPR100W
Q0140	YBL090W	YBR146W	YBR251W	YDL045W-A	YDR041W	YDR175C	YDR337W	YDR347W	YER050C	YFR049W	YGL129C	YGR084C	YGR165W	YGR215W	YHL004W	YHR075C	YIL093C	YJR101W	YJR113C	YKL003C	YKL155C	YMR158W	YMR188C	YNL137C	YNL306W	YNR037C	YOR158W	YPL013C	YPL118W	YPR166C
YAL001C	YAL021C	YAL051W	YBL014C	YBL021C	YBL025W	YBL093C	YBL103C	YBR081C	YBR112C	YBR114W	YBR123C	YBR154C	YBR193C	YBR198C	YBR253W	YBR289W	YCL010C	YCR042C	YCR084C	YCR092C	YCR093W	YDL005C	YDL056W	YDL108W	YDL140C	YDL160C	YDL165W	YDR004W	YDR009W	YDR073W	YDR076W	YDR097C	YDR138W	YDR145W	YDR156W	YDR167W	YDR173C	YDR176W	YDR207C	YDR253C	YDR308C	YDR311W	YDR362C	YDR369C	YDR392W	YDR397C	YDR404C	YDR448W	YDR460W
YBR154C	YDR156W	YHR143W-A	YJL148W	YJR063W	YNL113W	YNL248C	YOR210W	YOR224C	YOR340C	YOR341W	YPR010C	YPR110C	YPR187W
YDL108W	YDR311W	YDR460W	YER171W	YIL143C	YLR005W	YPL122C	YPR025C	YPR056W
YJL006C	YKL139W	YML112W
YBR154C	YHR143W-A	YKL144C	YNL113W	YNL151C	YNR003C	YOR116C	YOR207C	YOR210W	YOR224C	YPR110C	YPR187W	YPR190C
YER148W	YGR246C	YNL039W
YAL001C	YBR123C	YDR362C	YGR047C	YOR110W
YBL021C	YGL237C	YKL109W	YOR358W
YBR114W	YCR092C	YDL108W	YDR004W	YDR076W	YDR097C	YDR311W	YDR369C	YDR460W	YEL037C	YER095W	YER162C	YER171W	YGL090W	YGL163C	YGR258C	YIL143C	YJR052W	YLR005W	YML032C	YML095C	YMR106C	YMR167W	YMR201C	YMR224C	YMR284W	YNL082W	YNL250W	YOL090W	YOR005C	YPL022W	YPL122C	YPR025C
YBR114W	YDL108W	YDR311W	YDR460W	YEL037C	YER162C	YER171W	YGR258C	YIL143C	YJR052W	YLR005W	YML095C	YMR201C	YPL022W	YPL122C	YPR025C
YML095C	YMR201C	YPL022W
YDL108W	YDR311W	YDR460W	YER171W	YGR258C	YIL143C	YLR005W	YPL122C	YPR025C
YBR114W	YJR052W
YDR004W	YDR076W	YER095W	YGL163C	YML032C
YDR369C	YGL090W	YMR106C	YMR224C	YMR284W	YNL250W	YOR005C
YMR106C	YMR284W
YGL090W	YOR005C
YDR369C	YMR224C	YNL250W
YCR092C	YDR097C	YMR167W	YNL082W	YOL090W
YCR092C	YNL082W	YOL090W
YDR097C	YOL090W
YAL021C	YAL051W	YBL103C	YBR081C	YBR112C	YBR198C	YBR289W	YCL010C	YCR084C	YCR093W	YDL056W	YDL160C	YDL165W	YDR009W	YDR073W	YDR138W	YDR145W	YDR167W	YDR173C	YDR176W	YDR207C	YDR253C	YDR392W	YDR397C	YDR448W	YER068W	YER111C	YER159C	YFL028C	YGL066W	YGL112C	YGR092W	YGR252W	YHL025W	YHR099W	YHR193C	YIL038C	YIL106W	YIR017C	YJL176C	YJR060W	YJR094C	YJR122W	YKR036C	YLR055C	YLR182W	YLR451W	YML051W	YML099C	YMR033W
YBR081C	YBR198C	YCL010C	YDR145W	YDR167W	YDR176W	YDR392W	YDR448W	YGL066W	YGL112C	YGR252W	YHR099W	YLR055C	YMR236W	YOL148C	YPL254W
YDR176W	YDR448W	YGR252W	YHR099W	YOL148C	YPL254W
YBR081C	YBR198C	YCL010C	YDR145W	YDR167W	YDR176W	YDR392W	YDR448W	YGL066W	YGL112C	YGR252W	YHR099W	YLR055C	YMR236W	YOL148C	YPL254W
YBR081C	YBR198C	YCL010C	YDR145W	YDR167W	YDR176W	YDR392W	YDR448W	YGL066W	YGL112C	YGR252W	YHR099W	YLR055C	YMR236W	YOL148C	YPL254W
YBR081C	YDR392W	YDR448W	YGL112C	YHR099W
YAL021C	YCR093W	YDL160C	YDL165W	YER068W	YFL028C	YGR092W	YIL038C	YIL106W	YJR122W	YKR036C	YNR052C	YPR072W
YDR173C	YML099C	YMR042W	YMR043W
YBL103C	YOL067C
YMR053C	YNL309W	YNL330C	YOL004W
YDR253C	YIR017C	YJR060W	YNL103W	YPL038W
YIR017C	YJR060W	YNL103W
YIR017C	YNL103W	YPL038W
YDR253C	YIR017C	YNL103W
YDR397C	YER159C
YDR207C	YJR094C
YHR193C	YPL037C
YCR093W	YDL165W	YER068W	YIL038C	YPR072W
YBR289W	YDR073W	YHL025W	YJL176C	YMR033W	YNR023W	YOR290C	YPL016W	YPL129W	YPR034W
YDR009W	YML051W	YPL248C
YNL199C	YPL075W
YBL014C	YER148W	YJL025W	YML043C
YBL025W	YLR141W	YMR270C
YBL093C	YBR154C	YBR193C	YBR253W	YDL005C	YDL140C	YDR308C	YDR404C	YER022W	YER179W	YGL025C	YGL070C	YGL151W	YGR104C	YHR041C	YHR058C	YHR143W-A	YIL021W	YJL140W	YLR071C	YLR418C	YMR112C	YNL236W	YNR010W	YOL005C	YOL051W	YOL135C	YOR151C	YOR174W	YOR210W	YOR224C	YPL086C	YPL129W	YPR168W	YPR187W
YBR154C	YDL140C	YDR404C	YGL070C	YHR143W-A	YIL021W	YJL140W	YLR418C	YOL005C	YOR151C	YOR210W	YOR224C	YPR187W
YBL093C	YBR193C	YBR253W	YDL005C	YDR308C	YER022W	YER179W	YGL025C	YGL151W	YGR104C	YHR041C	YHR058C	YLR071C	YMR112C	YNL236W	YNR010W	YOL051W	YOL135C	YOR174W	YPL129W	YPR168W
YKL058W	YOR194C
YBR198C	YCR042C	YDR145W	YDR167W	YER148W	YGL112C	YGR274C	YML015C	YML098W	YMR227C	YMR236W	YPL011C	YPL129W
YBR198C	YCR042C	YDR145W	YDR167W	YGL112C	YGR274C	YML015C	YML098W	YMR227C	YMR236W	YPL011C	YPL129W
YGR005C	YGR186W	YPL129W
YBR171W	YDL092W	YDL232W	YDR086C	YDR292C	YEL002C	YER019C-A	YER087C-B	YGL022W	YGL226C-A	YIR022W	YJL002C	YJL034W	YJR010C-A	YKL122C	YKL154W	YLR292C	YLR378C	YML019W	YML055W	YML105C	YMR149W	YOR085W	YOR103C	YOR254C	YPL094C	YPL210C	YPL243W	YPR088C
YBR171W	YDR086C	YER019C-A	YER087C-B	YJL034W	YLR292C	YLR378C	YOR254C	YPL094C
YDR086C	YER087C-B	YLR378C
YBR171W	YLR292C	YOR254C	YPL094C
YDL232W	YEL002C	YGL022W	YGL226C-A	YJL002C	YML019W	YMR149W	YOR085W	YOR103C
YIR022W	YJR010C-A	YML055W
YDL092W	YKL122C	YML105C	YPL210C	YPL243W	YPR088C
YBL084C	YDL008W	YDR118W	YFR036W	YGL240W	YHR166C	YKL022C	YLR102C	YLR127C	YNL172W	YOR249C
YJR109C	YOR303W
YBR195C	YDL077C	YDR080W	YHR060W	YKL119C	YML102W	YPR018W
YBR195C	YML102W	YPR018W
YDL077C	YDR080W
[truncated: 216 more columns]

## Sheet: 798
YKR068C	YML077W	YDR108W	YGR166W	YDR407C	YMR218C	YBR254C	YDR246W	YDR472W	YOR115C
YNL021W	YDR295C	YPR179C
YDR448W	YOR023C	YGR252W	YPL254W	YDR176W
YJL065C	YDR121W	YOR304W	YGL133W
YGL051W	YAR033W
YPL048W	YAL003W	YPR080W	YBR118W	YKL081W
YJR060W	YIR017C	YNL103W
YDL043C	YJL203W	YDL030W
YIR017C	YPL038W	YNL103W
YJL085W	YBR102C	YLR166C	YGL233W	YER008C	YDR166C	YIL068C	YPR055W
YER019C-A	YBR283C	YDR086C
YHR158C	YGR238C
YDL175C	YJL050W	YOL115W
YIL033C	YJL164C	YPL203W	YKL166C
YMR023C	YGL236C
YGR188C	YOR026W
YNL076W	YGL252C
YBR131W	YGL124C
YIL062C	YLR370C	YKL013C	YNR035C	YBR234C	YDL029W	YJR065C
YDR013W	YJL072C	YOL146W	YDR489W
YOL090W	YDR097C
YNL072W	YDR279W	YLR154C
YBR045C	YER133W
YBR036C	YPL057C
YER012W	YOR362C	YPR103W	YJL001W	YFR050C	YMR314W	YOL038W	YBL041W	YML092C	YGR135W	YOR157C	YGR253C	YER094C	YGL011C
YLR270W	YOR173W
YOR210W	YOL005C	YOR151C	YIL021W	YJL140W	YBR154C	YDR404C	YOR224C	YGL070C	YHR143W-A	YDL140C	YPR187W
YPL194W	YLR288C	YOR368W
YBR123C	YAL001C	YGR047C	YDR362C	YOR110W	YPL007C
YBL008W	YOR038C	YJR140C	YBR215W
YKL112W	YPL046C	YBR114W	YJR052W
YLR233C	YLR318W	YIL009C-A
YOL124C	YNR046W
YBR112C	YNL167C	YCR084C
YDL116W	YJR042W	YKL057C	YGL092W	YLR208W	YGL100W
YML065W	YBR060C	YLL004W	YPR162C	YNL261W	YHR118C
YAL010C	YHR083W	YMR060C	YNL026W
YMR167W	YPL164C
YEL027W	YHR026W	YDL185W	YPL234C	YHR039C-A	YPR036W	YBR127C	YOR332W	YKL080W	YLR447C	YGR020C	YEL051W	YOR270C
YBR160W	YPR120C
YNL221C	YNL282W	YBR257W	YAL033W	YGR030C	YBR167C	YBL018C	YIR015W	YHR062C
YLR163C	YHR024C
YKR020W	YDR484W	YJL029C	YDR027C
YGR092W	YIL106W
YER173W	YJR068W	YNL290W	YOL094C	YBR087W
YNL230C	YPL046C
YPL002C	YJR102C	YLR417W
YGL237C	YBL021C	YKL109W	YOR358W
YKR028W	YDL047W
YER159C	YDR397C
YJL115W	YPL153C
YLR060W	YFL022C
YLR246W	YOL110W
YGL174W	YLR016C	YIR005W
YNL221C	YNL282W	YBR257W	YAL033W	YGR030C	YBR167C	YBL018C	YLR145W	YHR062C	YDR478W
YPL121C	YHR079C-A
YDL181W	YDL130W-A	YGR008C
YMR059W	YLR105C	YAR008W	YPL083C
YDR137W	YLR039C
YOR310C	YDL014W	YEL026W	YLR197W
YPL178W	YLR116W	YKL074C	YMR125W	YER029C	YGR074W	YLR275W	YLR147C	YOR159C	YFL017W-A	YPR182W	YDL087C	YBR119W	YHR086W	YML046W	YKL012W	YDR235W	YIL061C	YDR240C	YGR013W	YLR298C
YPR144C	YDL148C
YPL049C	YDR480W	YHR084W
YBR228W	YLR135W
YBL026W	YLR438C-A	YER112W	YER146W	YDR378C	YNL147W	YJR022W	YMR268C
YDR075W	YNL201C	YBL046W
YAL010C	YOL009C	YLL006W
YML085C	YFL037W
YMR055C	YJR053W
YNL102W	YBL035C	YIR008C	YKL045W
YDR301W	YLR115W	YJR093C	YER133W	YKL059C	YKR002W	YNL317W	YAL043C	YGR156W	YDR195W	YNL222W	YKL018W	YOR179C	YLR277C	YPR107C
YJR094C	YDR207C
YDL042C	YLR442C	YDR227W
YHR005C-A	YEL020W-A
YOR026W	YGL116W	YJL030W	YJL013C
YPL147W	YKL188C
YDR422C	YDR477W	YGL115W
YOR005C	YGL090W
YOR321W	YDL093W
YGR009C	YPL232W	YAL030W
YBR126C	YDR074W	YMR261C	YML100W
YFL039C	YJL081C	YNL059C	YOR141C	YFL013C	YLR052W	YOR189W	YGL150C	YDL002C	YDR190C	YPL235W	YPL129W
YLL010C	YOR043W
YPL042C	YNL025C	YCR081W	YDR443C	YNR010W	YOL051W	YPR070W	YMR112C	YDL005C	YOR174W	YHR058C	YOL135C	YBR193C	YGL151W	YPR168W	YGL025C	YLR071C	YBL093C	YNL236W	YHR041C	YER022W	YGR104C	YBR253W	YDR308C	YGL127C
YER072W	YFL004W	YPL019C	YJL012C
YJL002C	YOR103C	YOR085W	YDL232W	YGL226C-A	YML019W	YGL022W	YMR149W	YEL002C
YLR226W	YPR161C
YHR186C	YNL006W	YPL180W	YJR066W
YPR034W	YMR033W	YGR275W	YDR073W	YNR023W	YOR290C	YBR289W	YHL025W	YPL016W	YJL176C	YPL129W	YFL049W
YDR054C	YFL009W	YDL132W	YOR057W	YDR328C
YDL088C	YBL079W	YMR153W
YDL102W	YJR006W	YJR043C
YOL139C	YKR059W	YGR162W
YDL013W	YER116C
YPR175W	YBR278W	YDR121W	YNL262W
YMR012W	YLR192C	YMR309C	YOR361C	YBR079C	YMR146C	YDR429C
YDR252W	YPL037C	YHR193C
YGL094C	YKL025C
YKL135C	YPR029C	YPL259C	YHL019C	YLR170C
YMR284W	YMR106C
YDR159W	YOL072W
YPL248C	YML051W
YIL072W	YLR263W	YDR285W	YGL249W
YEL053C	YPR051W	YCR020C-A
YMR275C	YER125W
YOL149W	YNL118C
YHR013C	YDL040C	YOR253W
YOR144C	YJR068W	YNL290W	YOL094C	YBR087W
YML102W	YBR195C	YPR018W
YGL200C	YAR002C-A	YAL007C	YML012W	YAL042W	YPL218W	YLR208W	YPL085W	YPR181C	YIL109C	YDL195W
YFL005W	YGR009C	YPR032W
YDL056W	YLR182W
YDL132W	YJR090C	YOL133W	YDR328C
YBR091C	YOR297C	YDL217C	YJL054W
YGL195W	YFR009W
YJL053W	YOR132W	YHR012W	YJL154C	YOR069W
YGL223C	YGR120C	YER157W	YPR105C	YNL051W	YNL041C	YGL005C	YML071C
YGR098C	YDR113C
YGR238C	YHR158C	YAL024C
YBR009C	YNL030W	YBR010W	YNL031C	YDR225W	YBL003C	YDR224C	YBL002W
YGL020C	YER083C	YDL100C
YBR160W	YPL256C
YJR063W	YPR010C	YDR156W	YOR341W	YJL148W	YOR340C	YNL248C	YOR210W	YBR154C	YOR224C	YHR143W-A	YNL113W	YPR110C	YPR187W
YAL051W	YOR363C
YBL099W	YLR295C	YPL271W	YDL004W	YDR377W	YML081C-A	YOL077W-A	YJR121W	YPR020W	YBR039W	YPL078C	YDR298C	Q0085	YKL016C	Q0080	YDL181W	Q0130	YDR322C-A
YCR046C	YCR071C	YGL068W	YDR405W	YKL167C	YNL005C	YDR116C	YNL284C	YDL202W	YKR006C	YLR312W-A	YBL038W	YNL252C	YNL185C	YKR085C	YNL177C	YOR150W	YMR193W	YGR076C	YBR282W	YDR462W	YMR024W	YKL138C	YCR003W	YMR286W	YDR322W	YBR122C	YBR268W	YKL170W	YML009C	YLR439W	YPL173W	YMR225C	YJL096W	YNR022C	YPR100W	YHR147C	YDR237W	YJL063C	YGR220C	YEL050C	YDR115W	YML025C	YPL183W-A
YHR060W	YKL119C
YBR050C	YER133W
YER029C	YGR074W	YLR275W	YLR147C	YOR159C	YFL017W-A	YPR182W	YKL173W	YBL074C	YER172C	YHR165C	YDR243C	YHR156C	YPR082C
YCR066W	YGL058W
YGL087C	YDR092W
YCR009C	YDR388W
YML105C	YDL092W	YKL122C	YPR088C	YPL243W	YPL210C
YMR042W	YML099C	YDR173C	YMR043W
YGL033W	YGL183C
YPL004C	YGR086C
YIL142W	YJL014W	YDL143W	YJR064W	YDR188W	YJL111W	YJL008C	YDR212W
YDR138W	YML062C	YNL139C	YHR167W
YDR180W	YER147C
YPL219W	YPL031C
YKR054C	YDR424C	YMR299C	YDR488C
YGL047W	YBR070C
YLR398C	YPR189W	YGL213C
YPL129W	YGR186W	YGR005C
YJR033C	YDR202C	YDR328C
YPL094C	YOR254C	YBR171W	YLR292C
YGR200C	YPL086C	YPL101W	YMR312W	YHR187W	YLR384C
YJR082C	YBL052C	YPL129W	YOR064C	YPR031W
YBR128C	YBR097W	YPL120W	YLR240W
YER025W	YJR007W	YPL237W
YGR181W	YJR135W-A
YOR217W	YJR068W	YNL290W	YOL094C	YBR087W
YIL125W	YDR148C	YFL018C
YBR211C	YPL018W	YDR318W	YGR179C
YOL076W	YPR131C
YBR109C	YNL225C	YOR373W	YDR356W	YPL124W	YKL042W	YAL047C
YML029W	YBR201W	YDR057W	YOL013C	YLR207W
YGR206W	YLR119W	YCL008C	YPL065W
YPL001W	YEL056W	YLL022C
YJL005W	YNL138W
YDR265W	YMR026C	YJL210W
YMR108W	YCL009C
YGR132C	YGR231C
YHL002W	YNR006W
YGL190C	YDL134C	YAL016W
YOL096C	YDR204W
YBR160W	YGR108W
YER172C	YPR082C	YBL026W	YLR438C-A	YER112W	YER146W	YDR378C	YNL147W	YJR022W	YGR006W	YDR473C	YGR091W	YGR075C	YPR178W	YBR055C	YHR165C	YER029C	YGR074W	YLR275W	YLR147C	YOR159C	YFL017W-A	YPR182W	YKL173W	YEL026W	YDL098C	YOR308C	YBR152W
YCL044C	YPR024W
YOL090W	YCR092C
YFR028C	YJL076W	YDL042C
YJL088W	YPL111W
YJL041W	YJL061W
YJL071W	YER069W
YGR063C	YML010W
YLR342W	YPR165W
YOR207C	YOR210W	YBR154C	YOR224C	YHR143W-A	YDR045C	YJL011C	YNL113W	YKL144C	YNL151C	YNR003C	YKR025W	YPR110C	YDL150W	YPR190C	YPR187W	YOR116C
YML069W	YGL207W
YNL085W	YGR178C
YGR240C	YMR205C
YMR078C	YHR191C	YCL016C	YJR068W	YNL290W	YOL094C	YBR087W
YER038C	YEL019C	YLR007W	YDR288W	YDL105W	YML023C	YOL034W	YLR383W
YER030W	YDR224C	YOL012C
YNL039W	YGR246C	YER148W
YNR038W	YOL144W	YLR221C	YKL014C	YJR041C
Q0105	YBL045C	YOR065W	YHR001W-A	YPR191W	YFR033C	YDR529C	YJL166W	YGR183C	YEL024W
YFR040W	YDL047W
YNL062C	YJL125C
YHR098C	YPR181C
YFR030W	YJR137C
YBL016W	YLR362W	YDR103W	YDL159W
YMR058W	YER145C
YER017C	YMR089C
YKL139W	YJL006C	YML112W
YBR160W	YGR109C
YPL050C	YML115C
YDL017W	YDR052C
YER070W	YJL026W	YGR180C
YGR163W	YKR007W	YBR077C
YHR172W	YNL126W	YLR212C
YNL084C	YIR006C	YBL007C
YDR221W	YBR229C
YMR095C	YMR096W
YNL233W	YER133W
YMR192W	YPL249C
YGR134W	YNL288W	YAL021C	YDL165W	YCR093W	YER068W	YIL038C	YPR072W	YNR052C
YOR106W	YGL212W
YLR088W	YLR459W	YHR188C	YDR434W	YDR331W
YNL037C	YOR136W
YKL182W	YPL231W
YGL155W	YKL019W
YMR224C	YNL250W	YDR369C
YCR086W	YDR439W
YLL002W	YNL246W
Q0115	YIR021W
YJL090C	YKL108W
YKL185W	YPL181W	YAL013W	YNL097C	YNL330C	YBR095C	YDL076C	YMR263W	YIL084C	YOL004W	YPL139C	YDR207C
YPL213W	YIR009W	YML049C	YMR288W	YIR005W	YOR319W	YDL030W	YDL043C	YJL203W	YMR240C	YNL286W	YER029C	YGR074W	YLR275W	YLR147C	YOR159C	YFL017W-A	YPR182W
Q0045	YLR038C	YGL191W	Q0250	Q0275	YGL187C	YNL052W	YHR051W	YMR256C	YLR395C	YDL067C
YJR005W	YBL037W	YOL062C	YJR058C
YLR418C	YOL145C	YDR138W	YOR123C	YBR279W	YGL244W	YAL021C
YOL078W	YMR068W	YJL058C	YNL006W	YIL105C	YNL047C	YKL203C	YER093C
YDR019C	YMR189W	YAL044C	YFL018C
YPL075W	YNL199C
YIR010W	YAL034W-A	YJR112W	YPL233W
YAR007C	YNL312W	YJL173C
YOR232W	YJL104W	YKR065C	YLR008C	YJR045C	YIL022W
YKL052C	YDR016C	YKR083C	YBR233W-A	YDR320C-A	YGR113W	YGL061C	YKL138C-A	YDR201W	YKR037C
YDR255C	YCL039W	YMR135C	YBR105C	YIL017C	YGL227W	YIL097W	YDL176W
YDR076W	YDR004W
YDR028C	YER133W
YOR303W	YJR109C
YML111W	YER125W
Q0120	YLR382C
YMR287C	YPL029W
YGR262C	YML036W	YJL184W	YKR038C	YKR095W-A
YLR075W	YPR102C	YGR085C	YEL054C	YDR418W	YDL082W	YMR142C	YKL006W	YHL001W	YLR029C	YMR121C	YIL133C	YNL069C	YKL180W	YJL177W	YOL120C	YNL301C	YBR084C-A	YBL027W	YPL220W	YGL135W	YMR242C	YOR312C	YBR191W	YPL079W	YLR061W	YFL034C-A	YBL087C	YER117W	YGL031C	YGR148C	YOL127W	YLR344W	YGR034W	YHR010W	YDR471W	YGL103W	YFR032C-A	YFR031C-A	YIL018W	YOR063W	YGL030W	YDL075W	YLR406C	YBL092W	YPL143W	YOR234C	YER056C-A	YIL052C	YDL191W
YDL207W	YIL115C	YJL061W
YER027C	YDR477W	YGL115W
YBR112C	YCR084C
YGR003W	YNL230C	YPL046C	YBR114W	YJR052W
YPR025C	YDL108W	YDR460W	YER171W	YLR005W	YIL143C	YDR311W	YPL122C	YPR056W	YDR079C-A
YDR517W	YDL099W
YOR206W	YLR002C
YBR217W	YMR159C	YPL149W
YMR296C	YDR062W
YER148W	YGR274C	YDR167W	YML015C	YDR145W	YML098W	YPL129W	YCR042C	YPL011C	YMR005W	YBR198C	YGL112C	YMR227C	YML114C	YMR236W
YOL069W	YMR117C	YER018C	YIL144W
YKL189W	YHR102W	YOR353C
YDR060W	YOR206W
YDL201W	YDR165W
YEL055C	YPL126W	YDR324C	YGR128C	YHR196W	YJL109C	YMR093W
YOR346W	YPL167C	YIL139C
YIL026C	YDL003W	YPR007C	YFL008W	YJL074C
YAL041W	YJL157C	YJR086W	YOR212W
YFL034C-B	YNL161W
YBR036C	YBR161W
YMR167W	YNL082W
YNL124W	YIL104C
YJR086W	YOR212W
YGL105W	YGL245W	YGR264C
YIR022W	YJR010C-A	YML055W	YLR066W
YNL244C	YMR260C
YBR160W	YMR199W
YNL232W	YOL021C	YHR081W	YGR158C	YHR069C	YOL142W	YDL111C	YCR035C	YDR280W	YGR095C	YOR001W	YGR195W
YGL086W	YJL030W
YMR080C	YHR077C	YGR072W
YNL138W-A	YMR240C	YMR288W	YOR319W	YPR094W	YML049C
YJL209W	YLR067C
YFL039C	YJL081C	YPR023C	YEL018W	YJR082C	YNL136W	YFL024C	YOR244W	YGR002C	YHR099W	YDR359C	YNL107W	YHR090C
YIL035C	YOR061W	YGL019W	YOR039W
YMR127C	YDR181C	YOR213C
YJR089W	YBR156C
YDL145C	YER122C	YFR051C	YPL010W	YNL287W	YDR238C	YGL137W	YIL076W
YGL194C	YIL112W	YDR155C	YOL068C	YKR029C	YBR103W	YCR033W
YPL022W	YML095C	YMR201C
YMR048W	YCL061C	YNL273W
YFL039C	YJL081C	YLR085C	YDR190C	YPL235W	YAL011W	YGR002C	YBR231C	YLR385C	YDR334W	YML041C	YDR485C	YNL107W
YNL172W	YDL008W	YLR127C	YDR118W	YOR249C	YLR102C	YKL022C	YGL116W	YHR166C	YFR036W	YBL084C	YGL003C	YGL240W	YIR025W	YDR260C
YKL148C	YLL041C	YKL141W	YDR178W
YOL001W	YPL031C
YHR005C	YJR086W	YOR212W
YIL153W	YDL047W	YMR028W
YGL206C	YGR167W
YLR329W	YHR157W	YHL022C
YAR014C	YER133W
YGL134W	YPL031C
YKL028W	YKR062W
YEL036C	YJR075W	YDR245W	YJL183W	YPL050C
YDL090C	YKL019W
YJL041W	YFR002W	YGL172W	YGR119C
YPR023C	YMR075W	YNL330C	YOL004W	YPL139C
YPL167C	YIL139C
YLR274W	YBR202W	YPR019W	YBL023C	YEL032W	YGL201C
YML121W	YGR163W	YKL143W	YKR007W	YBR077C
YBR160W	YDL155W
YNL232W	YOL021C	YGR158C	YHR069C	YOL142W	YDL111C	YCR035C	YDR280W	YGR095C	YGR195W
YPR034W	YMR033W	YCR020W-B	YBL006C	YMR091C	YGR056W	YLR357W	YDR303C	YHR056C	YKR008W	YLR033W	YCR052W	YFR037C	YML127W	YGR275W	YLR321C	YIL126W
YCL031C	YGR090W	YIL035C	YOR061W	YGL019W	YOR039W
YFR044C	YBR281C	YNL191W
YGL246C	YOR048C	YDR289C
YDL126C	YGR048W	YBR170C
YBR160W	YAL040C
YPR180W	YDR390C
YGL130W	YPL228W
YDL134C	YOR014W	YAL016W
YEL037C	YER162C
Q0045	YML129C	YLR203C
YLR148W	YMR231W	YDR495C	YPL045W	YLR396C	YAL002W
YDL113C	YJL036W	YDR425W
YER025W	YMR309C	YOR361C	YNL244C	YJR007W	YPL237W	YMR146C	YPR041W
YNL153C	YEL003W	YML094W	YGR078C	YJL179W	YLR200W
YPR066W	YPL003W
YKL054C	YJR035W
YDR448W	YER164W	YGR252W	YPL254W	YDR176W	YPL047W	YCL010C	YGL066W	YOL148C	YDR392W	YBR081C	YLR055C	YBR111W-A	YDR167W	YDR145W	YBR198C	YGL112C	YMR236W	YHR099W	YMR223W
YBR098W	YDR386W
YLL036C	YMR213W	YJR050W	YLR117C	YDR416W	YGR129W	YBR188C	YPR101W
YDL084W	YNL253W	YDR381W
YDR009W	YML051W
YMR150C	YMR035W	YEL059C-A
YEL027W	YHR026W	YMR054W	YDL185W	YPL234C	YHR039C-A	YPR036W	YBR127C	YOR332W	YKL080W	YLR447C	YGR020C	YEL051W
YGR258C	YER171W	YLR005W	YIL143C	YDR311W	YPL122C	YPR056W
YER111C	YLR182W
YDL192W	YMR237W	YKR027W	YOR299W	YLR330W	YJL099W
YHR064C	YGR285C
YBR160W	YLR210W
YPL055C	YDL074C
YBL097W	YFR031C	YLR086W	YDR325W	YLR272C
YLR238W	YNL127W	YMR052W	YFR008W	YMR029C	YDR200C
YOR317W	YMR246W	YBR041W
YNL015W	YLR043C
YNL099C	YNL056W	YNL032W	YCR095C	YHL029C	YDR067C
YER048W-A	YCL017C
YMR167W	YLR035C
YDR172W	YBR143C
YNL071W	YFL018C	YER178W	YBR221C	YGR193C	YIL042C	YOR090C
YPL255W	YGL075C	YLR457C
YJL098W	YDL047W
YDR448W	YER164W	YGR252W	YPL254W	YDR176W	YGL252C	YGL066W	YOL148C	YDR392W	YBR081C	YDR167W	YDR145W	YBR198C	YGL112C	YMR236W	YHR099W	YMR223W
YOR250C	YOL123W	YDR228C	YMR061W	YGL044C
YBR160W	YPR119W
YLR191W	YGL153W	YNL214W
YOR142W	YGR244C
YFL041W	YBR207W
YIR017C	YDR253C	YNL103W
YPL169C	YKL186C
YFR013W	YBR245C
YOR194C	YKL058W
YPL082C	YER148W
YMR116C	YGR214W	YLR048W	YOR293W	YMR230W	YDR025W	YBR048W	YOR369C	YDR064W	YCR031C	YJL191W	YOL040C	YMR143W	YDL083C	YML024W	YDR447C	YDR450W	YML026C	YOL121C	YNL302C	YLR441C	YML063W	YGL123W	YHL015W	YKR057W	YJL136C	YJL190C	YLR367W	YGR118W	YPR132W	YER074W	YIL069C	YGR027C	YLR333C	YGL189C	YER131W	YKL156W	YHR021C	YOR167C	YLR264W	YLR388W	YDL061C	YNL178W	YLR287C-A	YOR182C	YLR167W	YJR145C	YHR203C	YJR123W	YPL090C
YOL067C	YBL103C
YPL096C-A	YGR216C	YNL038W	YDR437W	YPL076W	YPL175W
YBR097W	YPL120W	YLR240W	YLR360W
YDR123C	YOL108C
YER087C-B	YLR378C	YDR086C
YNR051C	YER151C
YDL095W	YAL023C
YKL002W	YLR025W	YMR077C	YKL041W
YBR179C	YOR211C	YDR470C
YML067C	YAL042W
YLR095C	YMR044W	YBR245C
YLR148W	YMR231W	YDL077C	YPL045W	YLR396C	YDR080W
YGR032W	YPR054W
YNL325C	YLR386W
YDR363W-A	YHL030W	YFR010W	YGR232W	YHR027C	YHR200W	YFR004W	YFR052W	YLR421C	YIL075C	YER021W	YDL147W	YDL097C	YPR108W	YOR261C	YDR427W	YKL145W	YDL007W	YDR394W	YOR259C	YOR117W	YGL048C
YMR038C	YJR104C
YKL193C	YER133W
YLR229C	YHL007C
YPL024W	YMR190C	YLR234W
YNL289W	YPL031C
YGL208W	YDR477W	YGL115W
YLR319C	YER149C	YLL021W
YPR176C	YJL031C
YBL025W	YLR141W	YMR270C	YOR295W	YBR010W	YBR009C
YPL195W	YGR261C	YBR288C	YJL024C
YGR082W	YNL131W	YMR203W	YPR133W-A	YOR045W	YNL070W	YNL121C
YLR015W	YDR469W	YHR119W	YBR258C	YPL138C	YAR003W	YKL018W	YBR175W
YDR292C	YKL154W
YLR129W	YCR057C	YDR449C	YLR222C	YJL069C	YLR409C
YER090W	YKL211C
YLR381W	YPR046W	YJR135C
YOL068C	YOR279C	YDR310C
YLR424W	YKR022C	YGL120C
YHR085W	YNL182C	YHR197W
YML043C	YBL014C	YJL025W
YNR017W	YJL104W	YLR008C	YJL143W	YGR033C	YPL063W
YER029C	YGR074W	YLR275W	YLR147C	YOR159C	YFL017W-A	YPR182W	YDL087C	YBR119W	YHR086W	YML046W	YKL012W	YDR235W	YIL061C	YDR240C	YGR013W	YLR298C
YHR129C	YDR106W	YMR294W	YPL174C
YPL209C	YBR156C
YMR025W	YJR084W	YDR179C	YIL071C	YDL216C	YOL117W
YPL096W	YEL037C
YGR140W	YMR168C	YMR094W	YDR328C
YHR195W	YAR042W
YMR186W	YCL037C	YBL075C	YNL064C
YIL079C	YJL050W	YOL115W
YML057W	YLR433C	YKL190W
YOR178C	YER133W
YDL127W	YPL031C
YOR260W	YGR083C	YDR211W	YLR291C	YKR026C
YDR141C	YNL297C
YDR347W	YDL045W-A	YGR084C	YKL003C	YPR166C	YBL090W	YHL004W	YPL118W	YPL013C	YMR188C	YNL306W	YDR337W	YGR165W	YBR251W	YMR158W	YBR146W	YNL137C	YOR158W	YHR075C	YDR041W	YER050C	YNR037C	YKL155C	YGL129C	YDR175C	YIL093C	YJR101W	YGR215W	YJR113C	Q0140	YFR049W	YNL081C
YHR004C	YAL009W
YDR439W	YER106W	YCR086W	YPL204W
YOR039W	YLR223C	YCL031C	YGR090W
YLR207W	YJL034W	YDR057W
YOL013C	YLR207W
YMR028W	YDL134C	YPL152W
YNL258C	YGL145W	YDR498C	YLR440C	YGL098W	YOR075W
YDR148C	YFL018C	YIL125W
YCL009C	YMR108W
YBL084C	YBR114W	YBR170C	YBR201W	YBR280C	YDL008W	YDL013W	YDL126C	YDL132W	YDL190C	YDR054C	YDR057W	YDR118W	YDR131C	YDR219C	YDR260C	YDR306C	YDR328C	YER116C	YER125W	YFL009W	YFR036W	YGL003C	YGL116W	YGL240W	YGR003W	YGR225W	YHR166C	YIL030C	YIL046W	YIR025W	YJL047C	YJL149W	YJR052W	YJR090C	YKL022C	YKL059C	YLL036C	YLR097C	YLR102C	YLR127C	YLR207W	YLR224W	YML013W	YML029W	YML088W	YML111W	YMR264W	YMR275C	YNL172W
YJR109C	YOR303W
YBR195C	YML102W	YPR018W
YDL077C	YDR080W
YKL159C	YKL190W	YLR433C	YML057W
YIL033C	YJL164C	YKL166C	YPL203W
YER123W	YHR135C	YNL154C	YPL204W
YGL019W	YIL035C	YOR039W	YOR061W
YDL143W	YDR188W	YDR212W	YIL142W	YJL008C	YJL014W	YJL111W	YJR064W	YNL212W	YOR281C
YAL040C	YBR160W	YDL155W	YGR108W	YGR109C	YLR210W	YMR199W	YPL256C	YPR119W	YPR120C
YBR135W	YBR160W	YDL127W	YDL179W	YER059W	YGL134W	YGL215W	YHR071W	YIL050W	YNL289W	YOL001W	YPL031C	YPL219W	YPL256C
YDL108W	YPR025C
YCR081W	YDR443C	YNL025C	YPL042C
YJL006C	YKL139W	YML112W
YBR102C	YDR166C	YER008C	YGL233W	YIL068C	YJL085W	YLR166C	YPR055W
YEL003W	YFL023W	YGR078C	YJL179W	YLR200W	YML094W	YNL153C
YJL031C	YOR370C	YPR176C
YCR034W	YGR032W	YLR342W
YGR143W	YPR159W
YAL044C	YDR019C	YFL018C	YMR189W
YCR024C-A	YEL017C-A	YGL008C	YPL036W
YBR127C	YDL184W-B	YDL185W	YEL027W	YEL051W	YGR020C	YHR026W	YHR039C-A	YKL080W	YLR447C	YMR054W	YOR270C	YOR332W	YPL234C	YPR036W
YEL056W	YPL001W
YDL076C	YIL084C	YMR075W	YMR128W	YMR263W	YNL097C	YNL330C	YOL004W	YPL139C	YPL181W	YPR023C
YBL078C	YGL206C	YGR167W	YNL223W
YBL050W	YBR080C
YKL196C	YLR093C
YBR254C	YDR108W	YDR246W	YDR407C	YDR472W	YGR166W	YKR068C	YML077W	YMR218C	YOR115C
YKL041W	YLR025W	YPR173C
YAL002W	YDL077C	YDR080W	YLR148W	YLR396C	YMR231W	YPL045W
YBR234C	YDL029W	YIL062C	YJR065C	YKL013C	YLR370C	YLR429W	YNR035C
YGR238C	YHR158C
YJR060W	YKL049C	YKL089W
YBR115C	YGL154C
YGR082W	YHR117W	YMR060C	YMR203W	YNL070W	YNL121C	YNL131W	YOR045W	YPR133W-A
YGR033C	YIL022W	YJL104W	YJL143W	YJR045C	YKR065C	YLR008C	YNL328C	YNR017W	YOR232W	YPL063W
YAL009W	YHR004C
YCL037C	YDL229W	YDR515W	YER176W	YGR072W	YGR178C	YHR077C	YJL080C	YLR022C	YML028W	YMR080C	YNL085W	YNL209W	YOR046C	YOR198C
YBL079W	YDL148C	YDR192C	YER105C	YER107C	YIL115C	YKL068W	YKR082W	YLR335W	YML103C	YMR047C	YMR129W	YOR098C
YFR002W	YGL172W	YGR119C	YJL041W
YER107C	YFR002W	YIL115C	YJL041W	YJL061W	YMR047C
YDL116W	YGL092W	YGL100W	YJR042W	YKL057C	YLR208W
YBL002W	YBL003C	YBR009C	YBR010W	YDR224C	YDR225W	YKL049C	YKR048C	YNL030W	YNL031C	YPL127C
YFL022C	YLR060W	YPR047W
YEL059C-A	YMR035W	YMR150C
YHR024C	YLR163C
YDL020C	YDR069C	YGR270W
YDL040C	YHR013C	YOR253W
YAL038W	YOR347C
YBR221C	YDR430C	YER178W	YFL018C	YGR193C	YNL071W
YCR052W	YFR037C	YGR056W	YIL126W	YKR008W	YLR321C	YLR357W	YMR033W	YOR213C	YPR034W
YBR060C	YHR118C	YLL004W	YML065W	YNL261W	YPR162C
YBR060C	YDL017W	YDR052C	YHR118C	YLL004W	YML065W	YNL261W	YPR162C
YBL023C	YBR060C	YBR202W	YDR013W	YDR489W	YEL032W	YGL113W	YGL201C	YHR118C	YJL072C	YJL090C	YJL194W	YKL108W	YLL004W	YLR103C	YLR274W	YML065W	YNL261W	YOL146W	YPR019W	YPR162C
YDR013W	YDR489W	YJL072C	YOL146W
YBL023C	YBR060C	YBR202W	YBR278W	YDL102W	YEL032W	YGL201C	YHR118C	YJL090C	YJR006W	YJR043C	YLL004W	YLR103C	YLR274W	YML065W	YNL261W	YNL262W	YPR019W	YPR162C	YPR175W
RNA_TLC1	YIL009C-A	YLR233C	YLR318W
YDR178W	YKL141W	YKL148C	YLL041C
Q0105	YBL045C	YDR529C	YEL024W	YFR033C	YGR183C	YHR001W-A	YJL166W	YOR065W	YPR191W
Q0045	Q0250	Q0275	YDL067C	YGL187C	YGL191W	YHR051W	YIL111W	YLR038C	YLR395C	YMR256C	YNL052W
Q0080	Q0085	Q0130	YBL099W	YBR039W	YDL004W	YDL130W-A	YDL181W	YDR298C	YDR322C-A	YDR377W	YGR008C	YJR121W	YKL016C	YLR295C	YML081C-A	YOL077W-A	YPL078C	YPL271W	YPR020W
YDL085W	YDL174C	YGR207C	YIL155C	YKL085W	YKL148C	YML054C	YML120C	YMR145C	YNR001C	YOR356W	YOR374W	YPL262W	YPR004C
YER070W	YGR180C	YIL066C	YJL026W
YDL069C	YDR197W	YHL038C	YJL209W
YBR188C	YDR473C	YDR482C
Q0120	YBR120C	YDL044C	YDR194C	YGR222W	YHR005C-A	YIR021W	YJL133W	YKR052C	YLR382C	YMR023C	YOR334W	YPR134W
YDL132W	YDR054C	YDR328C	YFL009W	YOR057W
YBR280C	YDL132W	YDR054C	YDR131C	YDR328C	YFL009W	YIL046W	YJL149W	YJR090C	YLR097C	YML088W	YOL133W	YOR080W
YDL132W	YDR054C	YDR328C	YIL046W
YDR028C	YER054C	YER133W	YKL193C	YMR311C	YOR178C
YDR179C	YJR084W
YDR422C	YDR477W	YER027C	YGL115W	YGL208W	YJL089W
YBL016W	YDL159W	YDR103W	YGR040W	YLR362W
YDL003W	YDR180W	YFL008W	YIL026C	YJL074C	YPR007C
YDR113C	YGR098C
YGL061C	YGR113W
YAL047C	YBR109C	YDR356W	YER018C	YGL093W	YKL042W	YMR117C	YNL188W	YNL225C	YOR257W	YOR373W	YPL124W	YPL255W
YBL034C	YBR211C	YCL029C	YDR201W	YHR129C	YIL144W	YKR037C	YKR054C	YLR045C	YMR065W	YMR198W	YMR294W	YOL069W	YPR141C
YGR244C	YOR142W
YDR285W	YGL249W	YIL072W	YLR263W	YNL088W
YBL080C	YBR120C	YDL069C	YDR197W	YER153C	YGR222W	YLR067C	YLR203C	YMR064W	YMR257C	YMR282C	YNR045W	YPL029W
Q0140	YCR046C	YKL142W	YNL137C
YBR154C	YDL108W	YDR156W	YDR311W	YDR460W	YER171W	YHR143W-A	YIL143C	YJL148W	YJR063W	YLR005W	YNL113W	YNL248C	YOR210W	YOR224C	YOR340C	YOR341W	YPL122C	YPR010C	YPR025C	YPR056W	YPR110C	YPR187W
YJL006C	YKL139W	YML112W
YBR154C	YDL150W	YDR005C	YDR045C	YHR143W-A	YJL011C	YKL144C	YKR025W	YNL113W	YNL151C	YNR003C	YOR116C	YOR207C	YOR210W	YOR224C	YPR110C	YPR187W	YPR190C
YER148W	YGR246C	YNL039W
YAL001C	YBR123C	YDR362C	YGR047C	YOR110W	YPL007C
YBL021C	YGL237C	YKL109W	YOR358W
YBL014C	YBL025W	YER148W	YJL025W	YKL125W	YLR141W	YML043C	YMR270C	YOR295W
YBL025W	YLR141W	YMR270C	YOR295W
YKL058W	YOR194C
YGR005C	YGR186W	YPL129W
YDL232W	YEL002C	YGL022W	YGL226C-A	YJL002C	YML019W	YMR149W	YOR085W	YOR103C
YIR022W	YJR010C-A	YLR066W	YML055W
YDL092W	YDR292C	YKL122C	YML105C	YPL210C	YPL243W	YPR088C
YLR288C	YPL194W
YCR002C	YDL225W	YDR218C	YGR059W	YHR107C	YJR076C	YLR314C
YBL007C	YBR200W	YBR234C	YCL040W	YCR088W	YDL029W	YDL178W	YDR129C	YDR388W	YGR080W	YHR179W	YIL034C	YIL138C	YIR006C	YKL007W	YLL050C	YLR319C	YLR337C	YLR429W	YMR092C	YNL079C	YNL138W	YNL243W	YOR122C	YOR181W
YAL029C	YBR172C	YHR023W	YKL079W	YKL129C	YMR109W	YOR326W
YFL037W	YLR212C	YML085C	YML124C
YBL034C	YBL078C	YCL029C	YER016W	YJL042W	YLR045C	YLR175W	YMR138W	YNL126W	YNL223W	YOR058C	YOR265W	YOR272W	YPL241C
YBL063W	YEL061C	YGL005C	YGL216W	YHR156C	YMR198W	YPL155C	YPR141C
YDR424C	YDR488C	YKR054C	YMR299C
YDR106W	YHR129C	YMR294W	YPL174C
YDR176W	YDR448W	YGR252W	YHR099W	YOL148C	YPL254W
YAL001C	YAL013W	YAL021C	YBL014C	YBL021C	YBL025W	YBL052C	YBR081C	YBR095C	YBR103W	YBR111W-A	YBR123C	YBR198C	YCL010C	YCR033W	YCR042C	YCR081W	YCR093W	YDL076C	YDL108W	YDL165W	YDR079C-A	YDR145W	YDR155C	YDR167W	YDR176W	YDR207C	YDR295C	YDR310C	YDR311W	YDR359C	YDR362C	YDR392W	YDR443C	YDR448W	YDR460W	YEL018W	YEL056W	YER068W	YER148W	YER164W	YER171W	YFL024C	YFL028C	YFL039C	YGL066W	YGL112C	YGL194C	YGL237C	YGL252C
YFL024C	YFL039C	YHR090C	YHR099W	YJL081C	YML007W	YNL027W	YOR244W	YPR023C
YBL037W	YDR153C	YGL206C	YGR167W	YHL019C	YJL207C	YJR005W	YJR058C	YJR125C	YKL135C	YLR170C	YOL062C	YPL259C	YPR029C
YBL037W	YJR005W	YJR058C	YOL062C
YBR288C	YGR261C	YJL024C	YPL195W
YER157W	YGL005C	YGL223C	YGR120C	YML071C	YNL041C	YNL051W	YPR105C
YDL145C	YDL192W	YDR238C	YFR051C	YGL137W	YIL076W	YNL287W	YPL010W
YAL007C	YAL042W	YAR002C-A	YDL195W	YGL200C	YIL109C	YLR208W	YML012W	YPL085W	YPL218W	YPR181C
YHR012W	YJL053W	YJL154C	YOR069W	YOR132W
YOR069W	YOR132W
YDR468C	YDR498C	YLR026C	YMR183C	YOL018C	YOR036W	YOR075W	YPL232W
YGL212W	YOR106W
YAL030W	YHL031C	YIL004C	YLR078C	YLR093C	YLR268W	YMR197C	YOR327C
YDR328C	YGR140W	YMR094W	YMR168C
YBR107C	YDR318W	YGR179C	YJR135C	YLR381W	YPL018W	YPR046W
YJR135C	YLR381W	YPR046W
YAL034W-A	YBR107C	YBR211C	YBR233W-A	YCL029C	YCR086W	YDL028C	YDR016C	YDR201W	YDR254W	YDR318W	YDR320C-A	YDR328C	YDR383C	YDR439W	YEL061C	YER016W	YER018C	YER106W	YFR046C	YGL061C	YGR063C	YGR113W	YGR140W	YGR179C	YGR188C	YIL144W	YIR010W	YJL030W	YJR060W	YJR089W	YJR112W	YJR135C	YKL049C	YKL052C	YKL089W	YKL138C-A	YKR037C	YKR083C	YLR045C	YLR315W	YLR381W	YMR094W	YMR117C	YMR168C	YOL069W	YOR026W	YOR073W	YOR195W	YPL018W
YER018C	YIL144W	YMR117C	YOL069W
YBR107C	YDR254W
YBR091C	YDL217C	YEL020W-A	YHR005C-A	YJL054W
YJL143W	YNR017W
YBR091C	YEL020W-A	YGR181W	YHR005C-A	YJR135W-A
YER017C	YLR450W	YMR089C
YBL041W	YBR173C	YER012W	YER094C	YFR050C	YGL011C	YGR135W	YGR253C	YJL001W	YML092C	YMR314W	YOL038W	YOR157C	YOR362C	YPR103W
YDL007W	YDL097C	YDL147W	YDR394W	YDR427W	YER021W	YFR004W	YFR052W	YGL048C	YGR232W	YHR027C	YHR200W	YIL075C	YKL145W	YOR117W	YOR259C	YOR261C	YPR108W
YBR278W	YDR121W	YJL090C	YNL262W	YPR175W
YIL139C	YPL167C
YNL088W	YOL006C
YAR007C	YJL173C	YNL312W
YBR087W	YER173W	YJR068W	YNL290W	YOL094C	YOR217W
YER176W	YHR164C
YBL035C	YIR008C	YKL045W	YNL102W	YNR052C
YDR228C	YGL044C	YMR061W	YOL123W	YOR250C
Q08553	YAL043C	YDR046C	YDR195W	YDR228C	YDR301W	YER165W	YGL044C	YJR093C	YKL059C	YLR115W	YLR277C	YMR061W	YNL222W	YNL317W	YOR250C	YPR107C
YAL043C	YJR093C	YLR277C
YCR035C	YDL111C	YDR280W	YGR095C	YGR158C	YGR195W	YHR069C	YHR081W	YNL232W	YNL251C	YOL021C	YOL142W	YOR001W	YOR076C
SNRNA_NME1	YAL033W	YBL018C	YBR167C	YBR257W	YGR030C	YHR062C	YNL221C	YNL282W
YDL014W	YEL026W	YLR197W	YOR310C
RNA_RNASE-P	YAL033W	YBL018C	YBR167C	YBR257W	YGR030C	YHR062C	YIR015W	YNL221C	YNL282W
YBL074C	YBR055C	YBR142W	YBR152W	YBR237W	YDL209C	YDR088C	YDR163W	YDR243C	YDR364C	YER013W	YER112W	YER172C	YGL120C	YGL128C	YGR006W	YGR074W	YGR075C	YGR091W	YGR278W	YHR165C	YIL061C	YKL012W	YKL074C	YKL078W	YKR086W	YLR147C	YLR298C	YML046W	YMR268C	YNR011C	YOR148C	YOR159C	YPL178W	YPR057W	YPR178W
YJL203W	YLL036C	YPR101W
YDL030W	YDL043C	YER029C	YFL017W-A	YGR074W	YIR005W	YJL106W	YJL203W	YLR147C	YLR275W	YLR382C	YML049C	YMR240C	YMR288W	YNL286W	YOL133W	YOR319W	YPL213W	YPR182W
YCR018C	YDL014W	YDR324C	YDR398W	YDR432W	YDR449C	YDR478W	YER082C	YGR128C	YGR159C	YHL034C	YHR065C	YHR089C	YHR196W	YJL109C	YKL099C	YLL008W	YLR222C	YLR223C	YMR239C	YMR302C	YNL221C	YNR052C	YOR048C
YAR008W	YDL048C	YDR463W	YHR006W	YJL087C	YKL205W	YLR105C	YLR375W	YMR059W	YOL102C	YPL083C
YHR172W	YLR212C	YNL126W
YEL034W	YJR047C
YER165W	YGR162W	YOL139C
YER025W	YJR007W	YMR146C	YMR309C	YNL244C	YOR361C	YPL237W	YPR041W
P38286	YDR211W	YER025W	YGR083C	YJR007W	YKR026C	YLR291C	YNL265C	YOR101W	YOR260W	YPL237W
YBR079C	YDR429C	YMR146C	YMR309C	YNL062C	YNL244C	YOR361C
YGL049C	YGR162W	YJL138C	YKR059W	YOL139C
YGL049C	YGR162W	YOR276W
YAL003W	YBR118W	YKL081W	YKR084C	YPL048W	YPR080W
YDR385W	YOR133W
YAL003W	YAL032C	YAL033W	YAL035W	YBL004W	YBL018C	YBL026W	YBL027W	YBL028C	YBL038W	YBL072C	YBL074C	YBL087C	YBL090W	YBL092W	YBR031W	YBR048W	YBR055C	YBR065C	YBR079C	YBR084C-A	YBR094W	YBR101C	YBR118W	YBR119W	YBR122C	YBR146W	YBR152W	YBR160W	YBR167C	YBR181C	YBR188C	YBR189W	YBR191W	YBR212W	YBR233W	YBR237W	YBR247C	YBR251W	YBR257W	YBR267W	YBR268W	YBR282W	YCL037C	YCL059C	YCR003W	YCR020C-A	YCR031C	YCR046C	YCR057C
YAL035W	YBL072C	YBR048W	YBR181C	YBR189W	YCR031C	YCR077C	YDL061C	YDL083C	YDR025W	YDR064W	YDR447C	YDR450W	YER074W	YER102W	YER131W	YGL123W	YGL189C	YGR027C	YGR054W	YGR118W	YGR214W	YHL015W	YHR021C	YHR203C	YIL069C	YJL136C	YJL190C	YJL191W	YJR123W	YJR145C	YKL156W	YKR057W	YLR048W	YLR167W	YLR264W	YLR287C-A	YLR333C	YLR367W	YLR388W	YLR441C	YML024W	YML026C	YML063W	YMR116C	YMR143W	YMR230W	YNL007C	YNL096C	YNL178W
YBL038W	YBL090W	YBR122C	YBR146W	YBR251W	YBR268W	YBR282W	YCR003W	YCR046C	YCR071C	YDL045W-A	YDL069C	YDL202W	YDR041W	YDR115W	YDR116C	YDR175C	YDR237W	YDR322W	YDR337W	YDR347W	YDR405W	YDR462W	YDR494W	YEL050C	YER050C	YFR049W	YGL068W	YGL125W	YGL129C	YGR076C	YGR084C	YGR165W	YGR215W	YGR220C	YHL004W	YHR147C	YIL093C	YJL063C	YJL096W	YJR101W	YJR113C	YKL003C	YKL138C	YKL142W	YKL155C	YKL167C	YKL170W	YKR006C	YKR085C
Q0140	YBL090W	YBR146W	YBR251W	YDL045W-A	YDR041W	YDR175C	YDR337W	YDR347W	YER050C	YFR049W	YGL129C	YGR084C	YGR165W	YGR215W	YHL004W	YHR075C	YIL093C	YJR101W	YJR113C	YKL003C	YKL155C	YMR158W	YMR188C	YNL137C	YNL306W	YNR037C	YOR158W	YPL013C	YPL118W	YPR166C
YML095C	YMR201C	YPL022W
YBR114W	YEL037C	YER162C	YJR052W
YDL108W	YDR311W	YDR460W	YER171W	YGR258C	YIL143C	YLR005W	YPL122C	YPR025C
YBR114W	YGR003W	YJR052W	YNL230C	YPL046C
YDR004W	YDR076W	YER095W	YGL163C	YML032C
YMR106C	YMR284W
YGL090W	YLR265C	YOR005C
YDR369C	YMR224C	YNL250W
YCR092C	YNL082W	YOL090W
YDR097C	YOL090W
YGR252W	YOL148C
YDR176W	YDR448W	YGR252W	YHR099W	YOL148C	YPL254W
YBR081C	YBR111W-A	YBR198C	YCL010C	YDR145W	YDR167W	YDR176W	YDR392W	YDR448W	YER164W	YGL066W	YGL112C	YGR252W	YHR099W	YLR055C	YMR223W	YMR236W	YOL148C	YPL047W	YPL254W
YBR081C	YDR392W	YDR448W	YGL112C	YHR099W
YAL021C	YCR093W	YDL160C	YDL165W	YER068W	YFL028C	YGR092W	YIL038C	YIL106W	YJR122W	YKR036C	YNR052C	YPR072W
YDR173C	YML099C	YMR042W	YMR043W
YBL103C	YOL067C
YMR053C	YNL309W	YNL330C	YOL004W
YIR017C	YJR060W	YNL103W
YIR017C	YNL103W	YPL038W
YDR253C	YIR017C	YNL103W
YDR397C	YER159C
YDR207C	YJR094C
YDR252W	YHR193C	YPL037C
YAL021C	YCR093W	YDL165W	YER068W	YFL028C	YGR134W	YIL038C	YKR036C	YNL278W	YNL288W	YNR052C	YPR072W
YBR289W	YDR073W	YHL025W	YJL176C	YML007W	YMR033W	YNL027W	YNR023W	YOR290C	YPL016W	YPL129W	YPR034W
YDR009W	YML051W	YPL248C
YNL199C	YPL075W
YBR154C	YDL140C	YDR404C	YGL070C	YHR143W-A	YIL021W	YJL140W	YLR418C	YOL005C	YOR151C	YOR210W	YOR224C	YPR187W
YBL093C	YBR193C	YBR253W	YDL005C	YDR308C	YER022W	YER179W	YGL025C	YGL151W	YGR104C	YHR041C	YHR058C	YLR071C	YMR112C	YNL236W	YNR010W	YOL051W	YOL135C	YOR174W	YPL129W	YPR168W
TFIID	YAL034C	YBR198C	YCR042C	YDR145W	YDR167W	YGL112C	YGR274C	YML015C	YML098W	YML114C	YMR005W	YMR227C	YMR236W	YPL011C	YPL129W
YBR283C	YDR086C	YER019C-A	YER087C-B	YLR378C
YBR171W	YDR086C	YER087C-B	YLR292C	YLR378C	YOR254C	YPL094C
YBR171W	YLR292C	YOR254C	YPL094C
YAL007C	YAR002C-A	YGL200C	YML012W
YAL011W	YAR003W	YBL006C	YBL008W	YBR175W	YBR195C	YBR215W	YBR231C	YBR245C	YBR258C	YBR289W	YCR020W-B	YCR052W	YDL002C	YDL042C	YDR073W	YDR121W	YDR190C	YDR191W	YDR227W	YDR303C	YDR334W	YDR469W	YDR485C	YER030W	YFL013C	YFL039C	YFL049W	YFR013W	YFR028C	YFR037C	YGL133W	YGL150C	YGR002C	YGR056W	YGR275W	YHL025W	YHR056C	YHR119W	YIL126W	YJL065C	YJL076W	YJL081C	YJL115W	YJL176C	YJR140C	YKL018W	YKR008W	YKR101W	YLR015W
YDL003W	YFL008W	YIL026C	YJL074C
YBL097W	YDR325W	YFR031C	YLR086W	YLR272C
YCR002C	YDL225W	YHR107C	YJR076C	YLR314C
P40563	YIL034C	YKL007W
YDR027C	YDR484W	YJL029C	YKR020W
YBR254C	YDR108W	YDR246W	YDR472W	YKR068C	YML077W	YOR115C
YBR162C	YCR012W	YDL192W	YDR238C	YER122C	YFR051C	YGL137W	YIL076W	YNL287W	YOR207C	YPL010W
YBR097W	YLR240W	YLR360W	YPL120W
YHR208W	YJR148W
YER081W	YHR215W	YIL074C
YJL031C	YPR176C
YBR126C	YDR074W	YER155C	YMR261C
YDR062W	YMR296C
YBL045C	YDL074C	YDL189W	YPR191W
YBR106W	YDR245W	YEL036C	YGL055W	YGL167C	YGR231C	YJL183W	YJR075W	YPL050C
YDL216C	YDR179C	YIL071C	YJR084W	YMR025W	YOL117W
YPL003W	YPR066W
YBL041W	YER012W	YER094C	YFR050C	YGL011C	YGR135W	YGR253C	YJL001W	YML092C	YMR308C	YMR314W	YOL038W	YOR157C	YOR362C	YPR103W
YDL007W	YDL020C	YDL097C	YDL147W	YDR394W	YDR427W	YER021W	YFR004W	YFR010W	YFR052W	YGL048C	YGL141W	YHL030W	YHR027C	YHR200W	YIL075C	YKL145W	YLR421C	YOR117W	YOR259C	YOR261C	YPR108W
YAL021C	YBR279W	YDR138W	YER164W	YGL207W	YGL244W	YGR063C	YGR116W	YHR167W	YLR418C	YML010W	YML062C	YML069W	YNL139C	YNL230C	YOL145C	YOR123C	YPL046C	YPR133C
YBL093C	YBR193C	YBR253W	YCR081W	YDL005C	YDR308C	YDR443C	YER022W	YGL025C	YGL127C	YGL151W	YGR104C	YHR041C	YHR058C	YLR071C	YMR112C	YNL025C	YNL236W	YNR010W	YOL051W	YOL135C	YOR174W	YPL042C	YPR070W	YPR168W
YBR154C	YDL140C	YDR404C	YGL070C	YGR005C	YHR143W-A	YIL021W	YJL140W	YML010W	YOL005C	YOR151C	YOR210W	YOR224C	YPR187W
YBR154C	YDR156W	YHR143W-A	YJL148W	YJR063W	YNL113W	YNL248C	YOR210W	YOR224C	YOR340C	YOR341W	YPR010C	YPR110C	YPR187W
LUC1	LUC3	LUC4	LUC5	YDL087C	YDR235W	YER029C	YFL017W-A	YGR074W	YIL061C	YJL106W	YKL012W	YLR147C	YLR275W	YLR298C	YML046W	YPR182W
P39998	YNL118C	YOL149W
YAL033W	YBL018C	YBR167C	YBR257W	YDR478W	YGR030C	YHR062C	YLR145W	YNL221C	YNL282W
YGL213C	YLR398C	YPR189W
YIL033C	YJL164C	YPL203W
YDR477W	YGL115W	YGL208W
YAR003W	YBR175W	YBR258C	YDR469W	YHR119W	YKL018W	YLR015W	YPL138C
YBL084C	YDL108W	YDR311W	YDR460W	YER171W	YIL143C	YLR005W	YNL135C	YPL122C	YPR025C	YPR056W
YGR200C	YHR187W	YLR384C	YMR312W	YPL086C	YPL101W
YGL133W	YOL086C	YOR304W
YCR020C-A	YEL053C	YPR051W
MRPS2	P28817	P53732	P53937	Q0140	YBL090W	YBR146W	YBR251W	YDL045W-A	YDR041W	YDR175C	YDR337W	YDR347W	YER050C	YFR049W	YGL129C	YGR084C	YGR165W	YGR215W	YHL004W	YIL093C	YJR101W	YJR113C	YKL003C	YKL155C	YMR158W	YMR188C	YNL137C	YNL306W	YNR037C	YOR158W	YPL013C	YPL118W	YPR166C
YBR079C	YDR429C	YLR192C	YMR146C	YMR309C	YNL244C	YOR361C	YPR041W	YPR086W
YFL022C	YLR060W
YAL013W	YBR095C	YBR103W	YCR033W	YDL076C	YDR155C	YDR207C	YDR295C	YDR310C	YGL194C	YIL084C	YIL112W	YKL185W	YKR029C	YMR053C	YMR075W	YMR263W	YNL021W	YNL097C	YNL309W	YNL330C	YOL004W	YOL068C	YOR279C	YPL139C	YPL181W	YPR023C	YPR068C	YPR179C
YBL037W	YDL145C	YDL195W	YDR153C	YDR238C	YDR517W	YER122C	YFR051C	YGL137W	YGL206C	YGR057C	YGR167W	YHL019C	YHR035W	YHR098C	YIL076W	YIL109C	YJL207C	YJR005W	YJR058C	YJR125C	YKL135C	YKL176C	YLR170C	YLR208W	YNL049C	YNL287W	YOL062C	YPL010W	YPL085W	YPL218W	YPL259C	YPR029C	YPR181C
YDL145C	YDR238C	YER122C	YFR051C	YGL137W	YIL076W	YNL287W	YPL010W
YDL195W	YDR517W	YHR035W	YHR098C	YIL109C	YLR208W	YNL049C	YPL085W	YPL218W	YPR181C
YAL021C	YBL093C	YBR154C	YBR193C	YBR198C	YBR236C	YBR253W	YBR279W	YCR042C	YDL005C	YDL108W	YDL115C	YDL140C	YDR079C-A	YDR138W	YDR145W	YDR167W	YDR308C	YDR311W	YDR404C	YDR460W	YER022W	YER148W	YER171W	YGL025C	YGL070C	YGL112C	YGL127C	YGL244W	YGR005C	YGR097W	YGR104C	YGR186W	YGR274C	YHR041C	YHR058C	YHR143W-A	YIL021W	YIL143C	YJL140W	YKL028W	YKL058W	YKR062W	YLR005W	YLR071C	YLR418C	YML015C	YML098W	YML114C	YMR005W
YNL004W	YNL016W
YBL026W	YBL074C	YBR055C	YBR119W	YBR152W	YDL030W	YDL043C	YDL087C	YDL098C	YDR235W	YDR240C	YDR243C	YDR378C	YDR473C	YEL026W	YER029C	YER112W	YER127W	YER146W	YER172C	YFL017W-A	YGR006W	YGR013W	YGR074W	YGR075C	YGR091W	YHR086W	YHR156C	YHR165C	YIL061C	YIR005W	YIR009W	YJL203W	YJR022W	YKL012W	YKL173W	YLR147C	YLR275W	YLR298C	YLR438C-A	YML046W	YML049C	YMR240C	YMR268C	YMR288W	YNL138W-A	YNL147W	YNL210W	YNL286W	YOR159C
RPM1	YML091C
YBR247C	YCR057C	YDL148C	YDR060W	YDR087C	YER126C	YGR081C	YGR103W	YJL010C	YKL143W	YLR002C	YLR022C	YLR221C	YNL178W	YNR038W	YOR056C	YOR206W	YPL093W	YPR144C
YCR057C	YDL148C	YDR060W	YGR081C	YGR103W	YJL010C	YOR206W	YPR144C
YDR060W	YER126C	YGR103W	YLR002C	YLR022C	YLR221C	YNR038W	YOR206W	YPL093W
YBR247C	YDL148C	YDR087C	YGR081C	YJL010C	YKL143W	YNL178W	YPR144C
YLR002C	YOR206W
YDL148C	YPR144C
YBR195C	YDL042C	YDR191W	YDR227W	YFR028C	YJL076W	YKR101W	YLR442C	YOL068C	YOR025W	YPL015C	YPL126W
YDL077C	YDR080W	YLR148W	YLR396C	YMR231W	YPL045W
YHR012W	YJL053W	YJL154C
YDL105W	YDR288W	YEL019C	YER038C	YLR007W	YLR383W	YML023C	YOL034W
YGL207W	YML069W
YER149C	YLL021W	YLR313C	YLR319C	YNL271C
YKL186C	YPL169C
YBR004C	YDR245W	YEL036C	YJL183W	YJR075W	YML115C	YNL158W	YPL050C
YBL023C	YBR202W	YEL032W	YGL201C	YLR274W	YPR019W
YBR091C	YDL217C	YJL054W	YOR297C
YDR331W	YDR434W	YHR188C	YLR088W	YLR459W
YGR254W	YHR174W	YMR323W	YOR393W	YPL281C
YFL037W	YML085C	YML124C
YGR032W	YLR342W	YMR306W	YPR165W
YAL016W	YDL134C	YDL188C	YGL190C	YOR014W	YPL152W
YBL026W	YBR055C	YBR152W	YDL098C	YDR378C	YDR473C	YEL026W	YER029C	YER112W	YER146W	YER172C	YFL017W-A	YGR006W	YGR074W	YGR075C	YGR091W	YHR165C	YJR022W	YKL173W	YLR147C	YLR275W	YLR438C-A	YNL147W	YOR159C	YOR308C	YPR082C	YPR178W	YPR182W
YBR081C	YBR198C	YDR145W	YDR167W	YDR176W	YDR392W	YDR448W	YER164W	YGL066W	YGL112C	YGL252C	YGR252W	YHR099W	YMR223W	YMR236W	YOL148C	YPL254W
YBR045C	YBR050C	YDR028C	YER054C	YER133W	YLR273C	YOR178C
YCR035C	YDL111C	YDR280W	YGR095C	YGR158C	YGR195W	YHR069C	YNL232W	YOL021C	YOL142W
YDL002C	YDR190C	YFL013C	YFL039C	YGL150C	YJL081C	YLR052W	YNL059C	YOR141C	YOR189W	YPL129W	YPL235W
YDL171C
YFL009W	YIL046W
YDR359C	YEL018W	YFL024C	YFL039C	YGR002C	YHR090C	YHR099W	YJL081C	YJR082C	YNL107W	YNL136W	YOR244W	YPR023C
YDR202C	YDR328C	YJR033C
YAR008W	YLR105C	YMR059W	YPL083C
YAL030W	YGR009C	YPL232W
YDR092W	YGL087C
YBR087W	YCL016C	YHR191C	YJR068W	YMR078C	YNL290W	YOL094C
YBR087W	YJR068W	YNL290W	YOL094C	YOR144C
YCL005W-A	YEL027W	YHR026W	YLR447C	YMR054W	YOR270C	YPL234C
YLR234W	YMR190C	YPL024W
YHR089C	YLR175W
YBR127C	YDL185W	YEL051W	YGR020C	YHR039C-A	YKL080W	YOR332W	YPR036W
YAL029C	YOR326W
YDL175C	YIL079C	YJL050W	YOL115W
YDR390C	YPR180W
YJL125C	YNL062C
YDR422C	YDR477W	YER027C	YGL115W	YGL208W
YDL100C	YER083C	YGL020C
YHR186C	YJR066W	YKL203C	YNL006W	YPL180W
YER093C	YIL105C	YJL058C	YKL203C	YMR068W	YNL006W	YNL047C	YOL078W
YBR070C	YGL047W
YBR088C
YDR240C	YGR074W	YHR086W	YIL061C	YKL074C	YLR116W	YLR147C	YLR298C	YML046W	YMR125W	YPL178W
YBL004W	YBR181C	YBR189W	YCL059C	YCR031C	YCR057C	YDL014W	YDL148C	YDL153C	YDR324C	YDR339C	YDR398W	YDR449C	YEL026W	YER082C	YGL123W	YGR090W	YGR128C	YHR148W	YHR196W	YJL069C	YJL109C	YJL191W	YJR002W	YKL099C	YLL011W	YLR129W	YLR186W	YLR197W	YLR222C	YLR409C	YML093W	YMR093W	YMR128W	YMR229C	YNL075W	YNL096C	YOR004W	YOR078W	YOR096W	YOR310C	YPL081W	YPL090C	YPL126W	YPR137W	YPR144C
YDR137W	YDR211W	YGR083C	YKR026C	YLR039C	YLR291C	YOR260W
YGR086C	YPL004C
YGR262C	YJL184W	YKR038C	YKR095W-A	YML036W
YBL008W	YBR195C	YBR215W	YER030W	YJL115W	YJR140C	YML102W	YOL012C	YOR038C	YPR018W
YDR279W	YLR154C	YNL072W
YCR092C	YOL090W
YAL013W	YBR095C	YDL076C	YDR207C	YIL084C	YKL185W	YMR263W	YNL097C	YNL330C	YOL004W	YPL139C	YPL181W
YMR075W	YNL330C	YOL004W	YPL139C	YPR023C
YFL024C	YHR090C	YOR244W
YDR298C	YKL016C	YPL078C
Q0080	Q0085	Q0130	YDR298C	YDR322C-A	YDR377W	YKL016C	YLR295C	YML081C-A	YOL077W-A	YPL078C	YPR020W
YAL010C	YLL006W	YOL009C
YDR004W	YDR076W
YDR311W	YDR460W	YER171W	YGR258C	YIL143C	YLR005W	YPL122C	YPR056W
YBL052C	YJR082C	YOR064C	YPL129W	YPR031W
YDL084W	YDR138W	YDR381W	YHR167W	YML062C	YNL139C	YNL253W
YER072W	YFL004W	YJL012C	YPL019C
YAL002W	YDR495C	YLR148W	YLR396C	YMR231W	YPL045W
YCR086W	YDR439W	YER106W	YPL204W
YAR002W	YBL079W	YBR111W-A	YDL088C	YDL116W	YDL207W	YDR159W	YDR192C	YDR395W	YDR424C	YER105C	YER107C	YER110C	YFR002W	YGL016W	YGL086W	YGL092W	YGL100W	YGL172W	YGL238W	YGL241W	YGR119C	YGR218W	YHR015W	YIL063C	YIL115C	YIL149C	YJL030W	YJL039C	YJL041W	YJL061W	YJR042W	YJR132W	YKL057C	YKL068W	YKL186C	YKR082W	YKR095W	YLR018C	YLR208W	YLR335W	YLR347C	YML031W	YML103C	YML107C	YMR047C	YMR129W	YMR153W	YMR255W	YMR273C
YAL033W	YBL018C	YBR167C	YBR257W	YGR030C	YHR062C	YIR015W	YNL221C	YNL282W
YBL023C	YBR060C	YBR202W	YEL032W	YGL201C	YHR118C	YJL194W	YJR046W	YLL004W	YLR103C	YLR274W	YML065W	YNL261W	YPR019W	YPR162C
YBL035C	YGL207W	YIR008C	YKL017C	YKL045W	YML069W	YNL102W
YER145C	YMR058W
YGL116W	YJL013C	YJL030W	YOR026W
YBR154C	YDL140C	YDR404C	YGL070C	YHR143W-A	YIL021W	YJL140W	YOL005C	YOR151C	YOR210W	YOR224C	YPR187W
YBR154C	YDL150W	YDR045C	YHR143W-A	YJL011C	YKL144C	YKR025W	YNL113W	YNL151C	YNR003C	YOR116C	YOR207C	YOR210W	YOR224C	YPR110C	YPR187W	YPR190C
YBR198C	YCR042C	YDR145W	YDR167W	YER148W	YGL112C	YGR274C	YML015C	YML098W	YML114C	YMR005W	YMR227C	YMR236W	YOL086W-A	YPL011C	YPL129W
YDR176W	YDR448W	YGR252W	YOR023C	YPL254W
YCL031C	YGR090W	YLR223C	YOR039W	YPR104C
YDL108W	YDR079C-A	YDR311W	YDR460W	YER171W	YIL143C	YLR005W	YPL122C	YPR025C	YPR056W
YBL084C	YDL008W	YDR118W	YDR260C	YFR036W	YGL003C	YGL116W	YGL240W	YGR225W	YHR166C	YIR025W	YKL022C	YLR102C	YLR127C	YNL172W	YOR249C
YAL032C	YBL026W	YBL074C	YBR065C	YBR119W	YBR188C	YBR237W	YDL030W	YDL043C	YDL084W	YDL087C	YDL098C	YDL209C	YDR088C	YDR163W	YDR235W	YDR240C	YDR243C	YDR364C	YDR378C	YDR416W	YDR473C	YDR482C	YEL026W	YER013W	YER029C	YER112W	YER146W	YER172C	YFL017W-A	YFR005C	YGL120C	YGL128C	YGL174W	YGR006W	YGR013W	YGR074W	YGR075C	YGR091W	YGR129W	YGR278W	YHR086W	YHR156C	YHR165C	YIL061C	YIR005W	YIR009W	YJL203W	YJR022W	YJR050W
YBL074C	YDR243C	YER029C	YER172C	YFL017W-A	YGR006W	YGR074W	YHR156C	YHR165C	YKL173W	YLR147C	YLR275W	YOR159C	YPR082C	YPR182W
YBR119W	YDL087C	YDR235W	YDR240C	YER029C	YFL017W-A	YGR013W	YGR074W	YHR086W	YIL061C	YKL012W	YLR147C	YLR275W	YLR298C	YML046W	YNL210W	YOR159C	YPR182W
YDL030W	YDL043C	YIR005W	YIR009W	YJL203W	YML049C	YMR240C	YMR288W	YNL138W-A	YNL286W	YOR319W	YPL213W	YPR094W
YBL026W	YDR378C	YER112W	YER146W	YJR022W	YLR438C-A	YMR268C	YNL147W
TLC1	YIL009C-A	YLR233C	YLR318W
YBL026W	YDL014W	YDL208W	YDR378C	YEL026W	YER112W	YER127W	YER146W	YHR034C	YHR072W-A	YHR089C	YHR148W	YLL011W	YLR175W	YLR197W	YLR438C-A	YNL147W	YNR054C	YOR310C	YPR137W
YGR082W	YKL195W	YMR203W	YNL070W	YNL121C	YNL131W	YOR045W	YPR133W-A
YBL099W	YJR121W
YBR039W	YDL004W	YPL271W
YBL038W	YBR122C	YBR268W	YBR282W	YCR003W	YCR046C	YCR071C	YDL202W	YDR115W	YDR116C	YDR237W	YDR322W	YDR405W	YDR462W	YEL050C	YGL125W	YGR076C	YGR220C	YHR147C	YJL063C	YJL096W	YKL138C	YKL167C	YKL170W	YKR006C	YKR085C	YLR312W-A	YLR439W	YML009C	YML025C	YMR024W	YMR193W	YMR225C	YMR286W	YNL005C	YNL177C	YNL185C	YNL252C	YNL284C	YNR022C	YOR150W	YPL173W	YPL183W-A	YPR100W
YBL090W	YBR146W	YBR251W	YDL045W-A	YDR041W	YDR175C	YDR337W	YDR347W	YDR494W	YER050C	YFR049W	YGL129C	YGR084C	YGR165W	YGR215W	YHL004W	YIL093C	YJR101W	YJR113C	YKL003C	YKL155C	YMR158W	YMR188C	YNL081C	YNL137C	YNL306W	YNR036C	YNR037C	YOR158W	YPL013C	YPL118W	YPR166C
YJL099W	YKR027W	YLR330W	YMR237W	YOR299W
YBR170C	YDL126C	YGR048W
YDR057W	YJL034W	YLR207W
YAL035W	YBL027W	YBL072C	YBL087C	YBL092W	YBR031W	YBR048W	YBR084C-A	YBR101C	YBR181C	YBR189W	YBR191W	YBR267W	YCR031C	YCR077C	YDL040C	YDL061C	YDL075W	YDL081C	YDL082W	YDL083C	YDL130W	YDL133C-A	YDL136W	YDL184C	YDL191W	YDR012W	YDR025W	YDR064W	YDR091C	YDR101C	YDR252W	YDR283C	YDR382W	YDR418W	YDR447C	YDR450W	YDR471W	YDR500C	YEL054C	YER056C-A	YER074W	YER102W	YER117W	YER131W	YFL034C-A	YFR009W	YFR031C-A	YFR032C-A	YGL030W
YBR170C	YDL126C	YIL030C	YML013W	YMR264W
YBR201W	YDR057W	YLR207W	YML029W	YOL013C
YFL036W	YMR228W
YAL005C	YDL143W	YDR171W	YDR188W	YDR212W	YIL142W	YJL008C	YJL014W	YJL111W	YJR064W	YLL024C
YBL041W	YBR082C	YDL007W	YDL020C	YDL097C	YDL147W	YDR059C	YDR069C	YDR177W	YDR363W-A	YDR394W	YDR427W	YEL037C	YER012W	YER021W	YER094C	YFL007W	YFR004W	YFR010W	YFR050C	YFR052W	YGL011C	YGL048C	YGL058W	YGR135W	YGR184C	YGR232W	YGR253C	YHL030W	YHR027C	YHR052W	YHR200W	YIL075C	YJL001W	YKL145W	YLR421C	YML092C	YMR314W	YOL038W	YOR117W	YOR157C	YOR259C	YOR261C	YOR362C	YPR103W	YPR108W
YBL041W	YER012W	YER094C	YFL007W	YFR050C	YGL011C	YGR135W	YGR253C	YJL001W	YML092C	YMR314W	YOL038W	YOR157C	YOR362C	YPR103W
YAL003W	YAL035W	YBL027W	YBL028C	YBL038W	YBL072C	YBL087C	YBL090W	YBL092W	YBR031W	YBR048W	YBR079C	YBR084C-A	YBR101C	YBR118W	YBR122C	YBR146W	YBR160W	YBR181C	YBR189W	YBR191W	YBR251W	YBR267W	YBR268W	YBR282W	YCR003W	YCR031C	YCR046C	YCR071C	YCR072C	YCR077C	YDL014W	YDL040C	YDL045W-A	YDL061C	YDL069C	YDL075W	YDL081C	YDL082W	YDL083C	YDL110C	YDL130W	YDL133C-A	YDL136W	YDL184C	YDL191W	YDL202W	YDR012W	YDR025W	YDR026C
YJL124C	YKL204W	YOR276W
YMR125W	YPL178W
YAL043C	YDR195W	YDR228C	YDR301W	YER133W	YGL044C	YGR156W	YJR093C	YKL018W	YKL059C	YKR002W	YLR115W	YLR277C	YMR061W	YNL222W	YNL317W	YOL123W	YOR179C	YOR250C	YPR107C
YDR211W	YGR083C	YKR026C	YLR291C	YOR260W
YBR079C	YDR429C	YLR192C	YMR012W	YMR146C	YMR309C	YOR361C
YAL003W	YBR118W	YKL081W	YPL048W	YPR080W
YBL063W	YEL061C	YGL216W	YMR198W	YPL155C	YPL253C
YBR126C	YDR074W	YML100W	YMR261C
YBR221C	YER178W	YGR193C	YNL071W
TLC1	YLR318W
YDR437W	YGR216C	YNL038W	YPL076W	YPL096C-A	YPL175W
YAL034W-A	YBR107C	YBR211C	YBR233W-A	YCL029C	YDL028C	YDR016C	YDR201W	YDR254W	YDR318W	YDR320C-A	YEL061C	YER018C	YER106W	YGL061C	YGR113W	YGR140W	YGR179C	YGR188C	YIL144W	YIR010W	YJL030W	YJR089W	YJR112W	YJR135C	YKL052C	YKL089W	YKL138C-A	YKR037C	YKR083C	YLR045C	YLR381W	YMR094W	YMR117C	YMR168C	YOL069W	YOR026W	YOR195W	YPL018W	YPL209C	YPL233W	YPL268W	YPR046W
YBR275C	YDL042C	YDL220C	YDR082W	YDR227W	YGR099W	YLR010C	YLR150W	YLR442C	YLR453C	YNL216W
YIL034C	YKL007W
YDL003W	YFL008W	YIL026C	YJL074C	YPR007C
YDL007W	YDR394W	YGL048C	YHR027C	YHR200W	YIL075C	YKL145W	YOR117W	YOR259C
YDL097C	YDL147W	YDR363W-A	YDR427W	YER021W	YFR004W	YFR052W	YLR421C	YOR261C	YPR108W
YAL011W	YBR231C	YDR190C	YDR334W	YDR485C	YFL039C	YGR002C	YJL081C	YLR085C	YLR385C	YML041C	YNL107W	YPL235W
YCL008C	YGR206W	YLR119W	YPL065W
YJR102C	YLR417W	YPL002C
YKL002W	YKL041W	YLR025W	YMR077C
YDR121W	YGL133W	YJL065C	YOR304W
YBR211C	YDR318W	YGR179C	YPL018W
YAL034W-A	YIR010W	YJR112W	YPL233W
YBR094W	YBR212W	YCR077C	YDL160C	YDR206W	YDR404C	YEL015W	YGL173C	YHL034C	YJL124C	YJL140W	YLR270W	YML091C	YNL118C	YOL149W	YOR173W
YIL022W	YJL104W	YJR045C	YKR065C	YLR008C	YNL328C	YOR232W
YHR023W
YBR289W	YDR073W	YFL049W	YGR275W	YHL025W	YJL176C	YMR033W	YNR023W	YOR290C	YPL016W	YPL129W	YPR034W
YMR053C	YNL309W	YOL004W
YBL006C	YCR020W-B	YCR052W	YDR303C	YFR037C	YGR056W	YGR275W	YHR056C	YIL126W	YKR008W	YLR033W	YLR321C	YLR357W	YML127W	YMR033W	YMR091C	YPR034W
YBR245C	YFR013W	YLR095C	YMR044W
YBR193C	YBR253W	YER022W	YGR104C	YHR041C	YHR058C	YMR112C
YAL021C	YBR279W	YDR138W	YGL244W	YLR418C	YOL145C	YOR123C
YBR229C	YDR221W
YBR143C	YDR172W
YBR114W	YJR052W	YKL112W	YPL046C
YGL011C	YGR135W	YGR253C	YML092C	YMR314W	YOL038W	YOR362C
YBL041W	YER012W	YER094C	YFR050C	YJL001W	YOR157C	YPR103W
[truncated: 509 more columns]

## Sheet: 冗余917
YKR068C	YML077W	YDR108W	YGR166W	YDR407C	YMR218C	YBR254C	YDR246W	YDR472W	YOR115C
YNL021W	YDR295C	YPR179C
YDR448W	YOR023C	YGR252W	YPL254W	YDR176W
YJL065C	YDR121W	YOR304W	YGL133W
YGL051W	YAR033W
YPL048W	YAL003W	YPR080W	YBR118W	YKL081W
YJR060W	YIR017C	YNL103W
YDL043C	YJL203W	YDL030W
YIR017C	YPL038W	YNL103W
YJL085W	YBR102C	YLR166C	YGL233W	YER008C	YDR166C	YIL068C	YPR055W
YER019C-A	YBR283C	YDR086C
YHR158C	YGR238C
YDL175C	YJL050W	YOL115W
YIL033C	YJL164C	YPL203W	YKL166C
YMR023C	YGL236C
YGR188C	YOR026W
YNL076W	YGL252C
YBR131W	YGL124C
YIL062C	YLR370C	YKL013C	YNR035C	YBR234C	YDL029W	YJR065C
YDR013W	YJL072C	YOL146W	YDR489W
YOL090W	YDR097C
YNL072W	YDR279W	YLR154C
YBR045C	YER133W
YBR036C	YPL057C
YER012W	YOR362C	YPR103W	YJL001W	YFR050C	YMR314W	YOL038W	YBL041W	YML092C	YGR135W	YOR157C	YGR253C	YER094C	YGL011C
YLR270W	YOR173W
YOR210W	YOL005C	YOR151C	YIL021W	YJL140W	YBR154C	YDR404C	YOR224C	YGL070C	YHR143W-A	YDL140C	YPR187W
YPL194W	YLR288C	YOR368W
YBR123C	YAL001C	YGR047C	YDR362C	YOR110W	YPL007C
YBL008W	YOR038C	YJR140C	YBR215W
YKL112W	YPL046C	YBR114W	YJR052W
YLR233C	YLR318W	YIL009C-A
YOL124C	YNR046W
YBR112C	YNL167C	YCR084C
YDL116W	YJR042W	YKL057C	YGL092W	YLR208W	YGL100W
YML065W	YBR060C	YLL004W	YPR162C	YNL261W	YHR118C
YAL010C	YHR083W	YMR060C	YNL026W
YMR167W	YPL164C
YEL027W	YHR026W	YDL185W	YPL234C	YHR039C-A	YPR036W	YBR127C	YOR332W	YKL080W	YLR447C	YGR020C	YEL051W	YOR270C
YBR160W	YPR120C
YNL221C	YNL282W	YBR257W	YAL033W	YGR030C	YBR167C	YBL018C	YIR015W	YHR062C
YLR163C	YHR024C
YKR020W	YDR484W	YJL029C	YDR027C
YGR092W	YIL106W
YER173W	YJR068W	YNL290W	YOL094C	YBR087W
YNL230C	YPL046C
YPL002C	YJR102C	YLR417W
YGL237C	YBL021C	YKL109W	YOR358W
YKR028W	YDL047W
YER159C	YDR397C
YJL115W	YPL153C
YLR060W	YFL022C
YLR246W	YOL110W
YGL174W	YLR016C	YIR005W
YNL221C	YNL282W	YBR257W	YAL033W	YGR030C	YBR167C	YBL018C	YLR145W	YHR062C	YDR478W
YPL121C	YHR079C-A
YDL181W	YDL130W-A	YGR008C
YMR059W	YLR105C	YAR008W	YPL083C
YDR137W	YLR039C
YOR310C	YDL014W	YEL026W	YLR197W
YPL178W	YLR116W	YKL074C	YMR125W	YER029C	YGR074W	YLR275W	YLR147C	YOR159C	YFL017W-A	YPR182W	YDL087C	YBR119W	YHR086W	YML046W	YKL012W	YDR235W	YIL061C	YDR240C	YGR013W	YLR298C
YPR144C	YDL148C
YPL049C	YDR480W	YHR084W
YBR228W	YLR135W
YBL026W	YLR438C-A	YER112W	YER146W	YDR378C	YNL147W	YJR022W	YMR268C
YDR075W	YNL201C	YBL046W
YAL010C	YOL009C	YLL006W
YML085C	YFL037W
YMR055C	YJR053W
YNL102W	YBL035C	YIR008C	YKL045W
YDR301W	YLR115W	YJR093C	YER133W	YKL059C	YKR002W	YNL317W	YAL043C	YGR156W	YDR195W	YNL222W	YKL018W	YOR179C	YLR277C	YPR107C
YJR094C	YDR207C
YDL042C	YLR442C	YDR227W
YHR005C-A	YEL020W-A
YOR026W	YGL116W	YJL030W	YJL013C
YPL147W	YKL188C
YDR422C	YDR477W	YGL115W
YOR005C	YGL090W
YOR321W	YDL093W
YGR009C	YPL232W	YAL030W
YBR126C	YDR074W	YMR261C	YML100W
YFL039C	YJL081C	YNL059C	YOR141C	YFL013C	YLR052W	YOR189W	YGL150C	YDL002C	YDR190C	YPL235W	YPL129W
YLL010C	YOR043W
YPL042C	YNL025C	YCR081W	YDR443C	YNR010W	YOL051W	YPR070W	YMR112C	YDL005C	YOR174W	YHR058C	YOL135C	YBR193C	YGL151W	YPR168W	YGL025C	YLR071C	YBL093C	YNL236W	YHR041C	YER022W	YGR104C	YBR253W	YDR308C	YGL127C
YER072W	YFL004W	YPL019C	YJL012C
YJL002C	YOR103C	YOR085W	YDL232W	YGL226C-A	YML019W	YGL022W	YMR149W	YEL002C
YLR226W	YPR161C
YHR186C	YNL006W	YPL180W	YJR066W
YPR034W	YMR033W	YGR275W	YDR073W	YNR023W	YOR290C	YBR289W	YHL025W	YPL016W	YJL176C	YPL129W	YFL049W
YDR054C	YFL009W	YDL132W	YOR057W	YDR328C
YDL088C	YBL079W	YMR153W
YDL102W	YJR006W	YJR043C
YOL139C	YKR059W	YGR162W
YDL013W	YER116C
YPR175W	YBR278W	YDR121W	YNL262W
YMR012W	YLR192C	YMR309C	YOR361C	YBR079C	YMR146C	YDR429C
YDR252W	YPL037C	YHR193C
YGL094C	YKL025C
YKL135C	YPR029C	YPL259C	YHL019C	YLR170C
YMR284W	YMR106C
YDR159W	YOL072W
YPL248C	YML051W
YIL072W	YLR263W	YDR285W	YGL249W
YEL053C	YPR051W	YCR020C-A
YMR275C	YER125W
YOL149W	YNL118C
YHR013C	YDL040C	YOR253W
YOR144C	YJR068W	YNL290W	YOL094C	YBR087W
YML102W	YBR195C	YPR018W
YGL200C	YAR002C-A	YAL007C	YML012W	YAL042W	YPL218W	YLR208W	YPL085W	YPR181C	YIL109C	YDL195W
YFL005W	YGR009C	YPR032W
YDL056W	YLR182W
YDL132W	YJR090C	YOL133W	YDR328C
YBR091C	YOR297C	YDL217C	YJL054W
YGL195W	YFR009W
YJL053W	YOR132W	YHR012W	YJL154C	YOR069W
YGL223C	YGR120C	YER157W	YPR105C	YNL051W	YNL041C	YGL005C	YML071C
YGR098C	YDR113C
YGR238C	YHR158C	YAL024C
YBR009C	YNL030W	YBR010W	YNL031C	YDR225W	YBL003C	YDR224C	YBL002W
YGL020C	YER083C	YDL100C
YBR160W	YPL256C
YJR063W	YPR010C	YDR156W	YOR341W	YJL148W	YOR340C	YNL248C	YOR210W	YBR154C	YOR224C	YHR143W-A	YNL113W	YPR110C	YPR187W
YAL051W	YOR363C
YBL099W	YLR295C	YPL271W	YDL004W	YDR377W	YML081C-A	YOL077W-A	YJR121W	YPR020W	YBR039W	YPL078C	YDR298C	Q0085	YKL016C	Q0080	YDL181W	Q0130	YDR322C-A
YCR046C	YCR071C	YGL068W	YDR405W	YKL167C	YNL005C	YDR116C	YNL284C	YDL202W	YKR006C	YLR312W-A	YBL038W	YNL252C	YNL185C	YKR085C	YNL177C	YOR150W	YMR193W	YGR076C	YBR282W	YDR462W	YMR024W	YKL138C	YCR003W	YMR286W	YDR322W	YBR122C	YBR268W	YKL170W	YML009C	YLR439W	YPL173W	YMR225C	YJL096W	YNR022C	YPR100W	YHR147C	YDR237W	YJL063C	YGR220C	YEL050C	YDR115W	YML025C	YPL183W-A
YHR060W	YKL119C
YBR050C	YER133W
YER029C	YGR074W	YLR275W	YLR147C	YOR159C	YFL017W-A	YPR182W	YKL173W	YBL074C	YER172C	YHR165C	YDR243C	YHR156C	YPR082C
YCR066W	YGL058W
YGL087C	YDR092W
YCR009C	YDR388W
YML105C	YDL092W	YKL122C	YPR088C	YPL243W	YPL210C
YMR042W	YML099C	YDR173C	YMR043W
YGL033W	YGL183C
YPL004C	YGR086C
YIL142W	YJL014W	YDL143W	YJR064W	YDR188W	YJL111W	YJL008C	YDR212W
YDR138W	YML062C	YNL139C	YHR167W
YDR180W	YER147C
YPL219W	YPL031C
YKR054C	YDR424C	YMR299C	YDR488C
YGL047W	YBR070C
YLR398C	YPR189W	YGL213C
YPL129W	YGR186W	YGR005C
YJR033C	YDR202C	YDR328C
YPL094C	YOR254C	YBR171W	YLR292C
YGR200C	YPL086C	YPL101W	YMR312W	YHR187W	YLR384C
YJR082C	YBL052C	YPL129W	YOR064C	YPR031W
YBR128C	YBR097W	YPL120W	YLR240W
YER025W	YJR007W	YPL237W
YGR181W	YJR135W-A
YOR217W	YJR068W	YNL290W	YOL094C	YBR087W
YIL125W	YDR148C	YFL018C
YBR211C	YPL018W	YDR318W	YGR179C
YOL076W	YPR131C
YBR109C	YNL225C	YOR373W	YDR356W	YPL124W	YKL042W	YAL047C
YML029W	YBR201W	YDR057W	YOL013C	YLR207W
YGR206W	YLR119W	YCL008C	YPL065W
YPL001W	YEL056W	YLL022C
YJL005W	YNL138W
YDR265W	YMR026C	YJL210W
YMR108W	YCL009C
YGR132C	YGR231C
YHL002W	YNR006W
YGL190C	YDL134C	YAL016W
YOL096C	YDR204W
YBR160W	YGR108W
YER172C	YPR082C	YBL026W	YLR438C-A	YER112W	YER146W	YDR378C	YNL147W	YJR022W	YGR006W	YDR473C	YGR091W	YGR075C	YPR178W	YBR055C	YHR165C	YER029C	YGR074W	YLR275W	YLR147C	YOR159C	YFL017W-A	YPR182W	YKL173W	YEL026W	YDL098C	YOR308C	YBR152W
YCL044C	YPR024W
YOL090W	YCR092C
YFR028C	YJL076W	YDL042C
YJL088W	YPL111W
YJL041W	YJL061W
YJL071W	YER069W
YGR063C	YML010W
YLR342W	YPR165W
YOR207C	YOR210W	YBR154C	YOR224C	YHR143W-A	YDR045C	YJL011C	YNL113W	YKL144C	YNL151C	YNR003C	YKR025W	YPR110C	YDL150W	YPR190C	YPR187W	YOR116C
YML069W	YGL207W
YNL085W	YGR178C
YGR240C	YMR205C
YMR078C	YHR191C	YCL016C	YJR068W	YNL290W	YOL094C	YBR087W
YER038C	YEL019C	YLR007W	YDR288W	YDL105W	YML023C	YOL034W	YLR383W
YER030W	YDR224C	YOL012C
YNL039W	YGR246C	YER148W
YNR038W	YOL144W	YLR221C	YKL014C	YJR041C
Q0105	YBL045C	YOR065W	YHR001W-A	YPR191W	YFR033C	YDR529C	YJL166W	YGR183C	YEL024W
YFR040W	YDL047W
YNL062C	YJL125C
YHR098C	YPR181C
YFR030W	YJR137C
YBL016W	YLR362W	YDR103W	YDL159W
YMR058W	YER145C
YER017C	YMR089C
YKL139W	YJL006C	YML112W
YBR160W	YGR109C
YPL050C	YML115C
YDL017W	YDR052C
YER070W	YJL026W	YGR180C
YGR163W	YKR007W	YBR077C
YHR172W	YNL126W	YLR212C
YNL084C	YIR006C	YBL007C
YDR221W	YBR229C
YMR095C	YMR096W
YNL233W	YER133W
YMR192W	YPL249C
YGR134W	YNL288W	YAL021C	YDL165W	YCR093W	YER068W	YIL038C	YPR072W	YNR052C
YOR106W	YGL212W
YLR088W	YLR459W	YHR188C	YDR434W	YDR331W
YNL037C	YOR136W
YKL182W	YPL231W
YGL155W	YKL019W
YMR224C	YNL250W	YDR369C
YCR086W	YDR439W
YLL002W	YNL246W
Q0115	YIR021W
YJL090C	YKL108W
YKL185W	YPL181W	YAL013W	YNL097C	YNL330C	YBR095C	YDL076C	YMR263W	YIL084C	YOL004W	YPL139C	YDR207C
YPL213W	YIR009W	YML049C	YMR288W	YIR005W	YOR319W	YDL030W	YDL043C	YJL203W	YMR240C	YNL286W	YER029C	YGR074W	YLR275W	YLR147C	YOR159C	YFL017W-A	YPR182W
Q0045	YLR038C	YGL191W	Q0250	Q0275	YGL187C	YNL052W	YHR051W	YMR256C	YLR395C	YDL067C
YJR005W	YBL037W	YOL062C	YJR058C
YLR418C	YOL145C	YDR138W	YOR123C	YBR279W	YGL244W	YAL021C
YOL078W	YMR068W	YJL058C	YNL006W	YIL105C	YNL047C	YKL203C	YER093C
YDR019C	YMR189W	YAL044C	YFL018C
YPL075W	YNL199C
YIR010W	YAL034W-A	YJR112W	YPL233W
YAR007C	YNL312W	YJL173C
YOR232W	YJL104W	YKR065C	YLR008C	YJR045C	YIL022W
YKL052C	YDR016C	YKR083C	YBR233W-A	YDR320C-A	YGR113W	YGL061C	YKL138C-A	YDR201W	YKR037C
YDR255C	YCL039W	YMR135C	YBR105C	YIL017C	YGL227W	YIL097W	YDL176W
YDR076W	YDR004W
YDR028C	YER133W
YOR303W	YJR109C
YML111W	YER125W
Q0120	YLR382C
YMR287C	YPL029W
YGR262C	YML036W	YJL184W	YKR038C	YKR095W-A
YLR075W	YPR102C	YGR085C	YEL054C	YDR418W	YDL082W	YMR142C	YKL006W	YHL001W	YLR029C	YMR121C	YIL133C	YNL069C	YKL180W	YJL177W	YOL120C	YNL301C	YBR084C-A	YBL027W	YPL220W	YGL135W	YMR242C	YOR312C	YBR191W	YPL079W	YLR061W	YFL034C-A	YBL087C	YER117W	YGL031C	YGR148C	YOL127W	YLR344W	YGR034W	YHR010W	YDR471W	YGL103W	YFR032C-A	YFR031C-A	YIL018W	YOR063W	YGL030W	YDL075W	YLR406C	YBL092W	YPL143W	YOR234C	YER056C-A	YIL052C	YDL191W
YDL207W	YIL115C	YJL061W
YER027C	YDR477W	YGL115W
YBR112C	YCR084C
YGR003W	YNL230C	YPL046C	YBR114W	YJR052W
YPR025C	YDL108W	YDR460W	YER171W	YLR005W	YIL143C	YDR311W	YPL122C	YPR056W	YDR079C-A
YDR517W	YDL099W
YOR206W	YLR002C
YBR217W	YMR159C	YPL149W
YMR296C	YDR062W
YER148W	YGR274C	YDR167W	YML015C	YDR145W	YML098W	YPL129W	YCR042C	YPL011C	YMR005W	YBR198C	YGL112C	YMR227C	YML114C	YMR236W
YOL069W	YMR117C	YER018C	YIL144W
YKL189W	YHR102W	YOR353C
YDR060W	YOR206W
YDL201W	YDR165W
YEL055C	YPL126W	YDR324C	YGR128C	YHR196W	YJL109C	YMR093W
YOR346W	YPL167C	YIL139C
YIL026C	YDL003W	YPR007C	YFL008W	YJL074C
YAL041W	YJL157C	YJR086W	YOR212W
YFL034C-B	YNL161W
YBR036C	YBR161W
YMR167W	YNL082W
YNL124W	YIL104C
YJR086W	YOR212W
YGL105W	YGL245W	YGR264C
YIR022W	YJR010C-A	YML055W	YLR066W
YNL244C	YMR260C
YBR160W	YMR199W
YNL232W	YOL021C	YHR081W	YGR158C	YHR069C	YOL142W	YDL111C	YCR035C	YDR280W	YGR095C	YOR001W	YGR195W
YGL086W	YJL030W
YMR080C	YHR077C	YGR072W
YNL138W-A	YMR240C	YMR288W	YOR319W	YPR094W	YML049C
YJL209W	YLR067C
YFL039C	YJL081C	YPR023C	YEL018W	YJR082C	YNL136W	YFL024C	YOR244W	YGR002C	YHR099W	YDR359C	YNL107W	YHR090C
YIL035C	YOR061W	YGL019W	YOR039W
YMR127C	YDR181C	YOR213C
YJR089W	YBR156C
YDL145C	YER122C	YFR051C	YPL010W	YNL287W	YDR238C	YGL137W	YIL076W
YGL194C	YIL112W	YDR155C	YOL068C	YKR029C	YBR103W	YCR033W
YPL022W	YML095C	YMR201C
YMR048W	YCL061C	YNL273W
YFL039C	YJL081C	YLR085C	YDR190C	YPL235W	YAL011W	YGR002C	YBR231C	YLR385C	YDR334W	YML041C	YDR485C	YNL107W
YNL172W	YDL008W	YLR127C	YDR118W	YOR249C	YLR102C	YKL022C	YGL116W	YHR166C	YFR036W	YBL084C	YGL003C	YGL240W	YIR025W	YDR260C
YKL148C	YLL041C	YKL141W	YDR178W
YOL001W	YPL031C
YHR005C	YJR086W	YOR212W
YIL153W	YDL047W	YMR028W
YGL206C	YGR167W
YLR329W	YHR157W	YHL022C
YAR014C	YER133W
YGL134W	YPL031C
YKL028W	YKR062W
YEL036C	YJR075W	YDR245W	YJL183W	YPL050C
YDL090C	YKL019W
YJL041W	YFR002W	YGL172W	YGR119C
YPR023C	YMR075W	YNL330C	YOL004W	YPL139C
YPL167C	YIL139C
YLR274W	YBR202W	YPR019W	YBL023C	YEL032W	YGL201C
YML121W	YGR163W	YKL143W	YKR007W	YBR077C
YBR160W	YDL155W
YNL232W	YOL021C	YGR158C	YHR069C	YOL142W	YDL111C	YCR035C	YDR280W	YGR095C	YGR195W
YPR034W	YMR033W	YCR020W-B	YBL006C	YMR091C	YGR056W	YLR357W	YDR303C	YHR056C	YKR008W	YLR033W	YCR052W	YFR037C	YML127W	YGR275W	YLR321C	YIL126W
YCL031C	YGR090W	YIL035C	YOR061W	YGL019W	YOR039W
YFR044C	YBR281C	YNL191W
YGL246C	YOR048C	YDR289C
YDL126C	YGR048W	YBR170C
YBR160W	YAL040C
YPR180W	YDR390C
YGL130W	YPL228W
YDL134C	YOR014W	YAL016W
YEL037C	YER162C
Q0045	YML129C	YLR203C
YLR148W	YMR231W	YDR495C	YPL045W	YLR396C	YAL002W
YDL113C	YJL036W	YDR425W
YER025W	YMR309C	YOR361C	YNL244C	YJR007W	YPL237W	YMR146C	YPR041W
YNL153C	YEL003W	YML094W	YGR078C	YJL179W	YLR200W
YPR066W	YPL003W
YKL054C	YJR035W
YDR448W	YER164W	YGR252W	YPL254W	YDR176W	YPL047W	YCL010C	YGL066W	YOL148C	YDR392W	YBR081C	YLR055C	YBR111W-A	YDR167W	YDR145W	YBR198C	YGL112C	YMR236W	YHR099W	YMR223W
YBR098W	YDR386W
YLL036C	YMR213W	YJR050W	YLR117C	YDR416W	YGR129W	YBR188C	YPR101W
YDL084W	YNL253W	YDR381W
YDR009W	YML051W
YMR150C	YMR035W	YEL059C-A
YEL027W	YHR026W	YMR054W	YDL185W	YPL234C	YHR039C-A	YPR036W	YBR127C	YOR332W	YKL080W	YLR447C	YGR020C	YEL051W
YGR258C	YER171W	YLR005W	YIL143C	YDR311W	YPL122C	YPR056W
YER111C	YLR182W
YDL192W	YMR237W	YKR027W	YOR299W	YLR330W	YJL099W
YHR064C	YGR285C
YBR160W	YLR210W
YPL055C	YDL074C
YBL097W	YFR031C	YLR086W	YDR325W	YLR272C
YLR238W	YNL127W	YMR052W	YFR008W	YMR029C	YDR200C
YOR317W	YMR246W	YBR041W
YNL015W	YLR043C
YNL099C	YNL056W	YNL032W	YCR095C	YHL029C	YDR067C
YER048W-A	YCL017C
YMR167W	YLR035C
YDR172W	YBR143C
YNL071W	YFL018C	YER178W	YBR221C	YGR193C	YIL042C	YOR090C
YPL255W	YGL075C	YLR457C
YJL098W	YDL047W
YDR448W	YER164W	YGR252W	YPL254W	YDR176W	YGL252C	YGL066W	YOL148C	YDR392W	YBR081C	YDR167W	YDR145W	YBR198C	YGL112C	YMR236W	YHR099W	YMR223W
YOR250C	YOL123W	YDR228C	YMR061W	YGL044C
YBR160W	YPR119W
YLR191W	YGL153W	YNL214W
YOR142W	YGR244C
YFL041W	YBR207W
YIR017C	YDR253C	YNL103W
YPL169C	YKL186C
YFR013W	YBR245C
YOR194C	YKL058W
YPL082C	YER148W
YMR116C	YGR214W	YLR048W	YOR293W	YMR230W	YDR025W	YBR048W	YOR369C	YDR064W	YCR031C	YJL191W	YOL040C	YMR143W	YDL083C	YML024W	YDR447C	YDR450W	YML026C	YOL121C	YNL302C	YLR441C	YML063W	YGL123W	YHL015W	YKR057W	YJL136C	YJL190C	YLR367W	YGR118W	YPR132W	YER074W	YIL069C	YGR027C	YLR333C	YGL189C	YER131W	YKL156W	YHR021C	YOR167C	YLR264W	YLR388W	YDL061C	YNL178W	YLR287C-A	YOR182C	YLR167W	YJR145C	YHR203C	YJR123W	YPL090C
YOL067C	YBL103C
YPL096C-A	YGR216C	YNL038W	YDR437W	YPL076W	YPL175W
YBR097W	YPL120W	YLR240W	YLR360W
YDR123C	YOL108C
YER087C-B	YLR378C	YDR086C
YNR051C	YER151C
YDL095W	YAL023C
YKL002W	YLR025W	YMR077C	YKL041W
YBR179C	YOR211C	YDR470C
YML067C	YAL042W
YLR095C	YMR044W	YBR245C
YLR148W	YMR231W	YDL077C	YPL045W	YLR396C	YDR080W
YGR032W	YPR054W
YNL325C	YLR386W
YDR363W-A	YHL030W	YFR010W	YGR232W	YHR027C	YHR200W	YFR004W	YFR052W	YLR421C	YIL075C	YER021W	YDL147W	YDL097C	YPR108W	YOR261C	YDR427W	YKL145W	YDL007W	YDR394W	YOR259C	YOR117W	YGL048C
YMR038C	YJR104C
YKL193C	YER133W
YLR229C	YHL007C
YPL024W	YMR190C	YLR234W
YNL289W	YPL031C
YGL208W	YDR477W	YGL115W
YLR319C	YER149C	YLL021W
YPR176C	YJL031C
YBL025W	YLR141W	YMR270C	YOR295W	YBR010W	YBR009C
YPL195W	YGR261C	YBR288C	YJL024C
YGR082W	YNL131W	YMR203W	YPR133W-A	YOR045W	YNL070W	YNL121C
YLR015W	YDR469W	YHR119W	YBR258C	YPL138C	YAR003W	YKL018W	YBR175W
YDR292C	YKL154W
YLR129W	YCR057C	YDR449C	YLR222C	YJL069C	YLR409C
YER090W	YKL211C
YLR381W	YPR046W	YJR135C
YOL068C	YOR279C	YDR310C
YLR424W	YKR022C	YGL120C
YHR085W	YNL182C	YHR197W
YML043C	YBL014C	YJL025W
YNR017W	YJL104W	YLR008C	YJL143W	YGR033C	YPL063W
YER029C	YGR074W	YLR275W	YLR147C	YOR159C	YFL017W-A	YPR182W	YDL087C	YBR119W	YHR086W	YML046W	YKL012W	YDR235W	YIL061C	YDR240C	YGR013W	YLR298C
YHR129C	YDR106W	YMR294W	YPL174C
YPL209C	YBR156C
YMR025W	YJR084W	YDR179C	YIL071C	YDL216C	YOL117W
YPL096W	YEL037C
YGR140W	YMR168C	YMR094W	YDR328C
YHR195W	YAR042W
YMR186W	YCL037C	YBL075C	YNL064C
YIL079C	YJL050W	YOL115W
YML057W	YLR433C	YKL190W
YOR178C	YER133W
YDL127W	YPL031C
YOR260W	YGR083C	YDR211W	YLR291C	YKR026C
YDR141C	YNL297C
YDR347W	YDL045W-A	YGR084C	YKL003C	YPR166C	YBL090W	YHL004W	YPL118W	YPL013C	YMR188C	YNL306W	YDR337W	YGR165W	YBR251W	YMR158W	YBR146W	YNL137C	YOR158W	YHR075C	YDR041W	YER050C	YNR037C	YKL155C	YGL129C	YDR175C	YIL093C	YJR101W	YGR215W	YJR113C	Q0140	YFR049W	YNL081C
YHR004C	YAL009W
YDR439W	YER106W	YCR086W	YPL204W
YOR039W	YLR223C	YCL031C	YGR090W
YLR207W	YJL034W	YDR057W
YOL013C	YLR207W
YMR028W	YDL134C	YPL152W
YNL258C	YGL145W	YDR498C	YLR440C	YGL098W	YOR075W
YDR148C	YFL018C	YIL125W
YCL009C	YMR108W
YBL084C	YBR114W	YBR170C	YBR201W	YBR280C	YDL008W	YDL013W	YDL126C	YDL132W	YDL190C	YDR054C	YDR057W	YDR118W	YDR131C	YDR219C	YDR260C	YDR306C	YDR328C	YER116C	YER125W	YFL009W	YFR036W	YGL003C	YGL116W	YGL240W	YGR003W	YGR225W	YHR166C	YIL030C	YIL046W	YIR025W	YJL047C	YJL149W	YJR052W	YJR090C	YKL022C	YKL059C	YLL036C	YLR097C	YLR102C	YLR127C	YLR207W	YLR224W	YML013W	YML029W	YML088W	YML111W	YMR264W	YMR275C	YNL172W
YJR109C	YOR303W
YBR195C	YML102W	YPR018W
YDL077C	YDR080W
YKL159C	YKL190W	YLR433C	YML057W
YIL033C	YJL164C	YKL166C	YPL203W
YER123W	YHR135C	YNL154C	YPL204W
YGL019W	YIL035C	YOR039W	YOR061W
YDL143W	YDR188W	YDR212W	YIL142W	YJL008C	YJL014W	YJL111W	YJR064W	YNL212W	YOR281C
YAL040C	YBR160W	YDL155W	YGR108W	YGR109C	YLR210W	YMR199W	YPL256C	YPR119W	YPR120C
YBR135W	YBR160W	YDL127W	YDL179W	YER059W	YGL134W	YGL215W	YHR071W	YIL050W	YNL289W	YOL001W	YPL031C	YPL219W	YPL256C
YDL108W	YPR025C
YCR081W	YDR443C	YNL025C	YPL042C
YJL006C	YKL139W	YML112W
YBR102C	YDR166C	YER008C	YGL233W	YIL068C	YJL085W	YLR166C	YPR055W
YEL003W	YFL023W	YGR078C	YJL179W	YLR200W	YML094W	YNL153C
YJL031C	YOR370C	YPR176C
YCR034W	YGR032W	YLR342W
YGR143W	YPR159W
YAL044C	YDR019C	YFL018C	YMR189W
YCR024C-A	YEL017C-A	YGL008C	YPL036W
YBR127C	YDL184W-B	YDL185W	YEL027W	YEL051W	YGR020C	YHR026W	YHR039C-A	YKL080W	YLR447C	YMR054W	YOR270C	YOR332W	YPL234C	YPR036W
YEL056W	YPL001W
YDL076C	YIL084C	YMR075W	YMR128W	YMR263W	YNL097C	YNL330C	YOL004W	YPL139C	YPL181W	YPR023C
YBL078C	YGL206C	YGR167W	YNL223W
YBL050W	YBR080C
YKL196C	YLR093C
YBR254C	YDR108W	YDR246W	YDR407C	YDR472W	YGR166W	YKR068C	YML077W	YMR218C	YOR115C
YKL041W	YLR025W	YPR173C
YAL002W	YDL077C	YDR080W	YLR148W	YLR396C	YMR231W	YPL045W
YBR234C	YDL029W	YIL062C	YJR065C	YKL013C	YLR370C	YLR429W	YNR035C
YGR238C	YHR158C
YJR060W	YKL049C	YKL089W
YBR115C	YGL154C
YGR082W	YHR117W	YMR060C	YMR203W	YNL070W	YNL121C	YNL131W	YOR045W	YPR133W-A
YGR033C	YIL022W	YJL104W	YJL143W	YJR045C	YKR065C	YLR008C	YNL328C	YNR017W	YOR232W	YPL063W
YAL009W	YHR004C
YCL037C	YDL229W	YDR515W	YER176W	YGR072W	YGR178C	YHR077C	YJL080C	YLR022C	YML028W	YMR080C	YNL085W	YNL209W	YOR046C	YOR198C
YBL079W	YDL148C	YDR192C	YER105C	YER107C	YIL115C	YKL068W	YKR082W	YLR335W	YML103C	YMR047C	YMR129W	YOR098C
YFR002W	YGL172W	YGR119C	YJL041W
YER107C	YFR002W	YIL115C	YJL041W	YJL061W	YMR047C
YDL116W	YGL092W	YGL100W	YJR042W	YKL057C	YLR208W
YBL002W	YBL003C	YBR009C	YBR010W	YDR224C	YDR225W	YKL049C	YKR048C	YNL030W	YNL031C	YPL127C
YFL022C	YLR060W	YPR047W
YEL059C-A	YMR035W	YMR150C
YHR024C	YLR163C
YDL020C	YDR069C	YGR270W
YDL040C	YHR013C	YOR253W
YAL038W	YOR347C
YBR221C	YDR430C	YER178W	YFL018C	YGR193C	YNL071W
YCR052W	YFR037C	YGR056W	YIL126W	YKR008W	YLR321C	YLR357W	YMR033W	YOR213C	YPR034W
YBR060C	YHR118C	YLL004W	YML065W	YNL261W	YPR162C
YBR060C	YDL017W	YDR052C	YHR118C	YLL004W	YML065W	YNL261W	YPR162C
YBL023C	YBR060C	YBR202W	YDR013W	YDR489W	YEL032W	YGL113W	YGL201C	YHR118C	YJL072C	YJL090C	YJL194W	YKL108W	YLL004W	YLR103C	YLR274W	YML065W	YNL261W	YOL146W	YPR019W	YPR162C
YDR013W	YDR489W	YJL072C	YOL146W
YBL023C	YBR060C	YBR202W	YBR278W	YDL102W	YEL032W	YGL201C	YHR118C	YJL090C	YJR006W	YJR043C	YLL004W	YLR103C	YLR274W	YML065W	YNL261W	YNL262W	YPR019W	YPR162C	YPR175W
RNA_TLC1	YIL009C-A	YLR233C	YLR318W
YDR178W	YKL141W	YKL148C	YLL041C
Q0105	YBL045C	YDR529C	YEL024W	YFR033C	YGR183C	YHR001W-A	YJL166W	YOR065W	YPR191W
Q0045	Q0250	Q0275	YDL067C	YGL187C	YGL191W	YHR051W	YIL111W	YLR038C	YLR395C	YMR256C	YNL052W
Q0080	Q0085	Q0130	YBL099W	YBR039W	YDL004W	YDL130W-A	YDL181W	YDR298C	YDR322C-A	YDR377W	YGR008C	YJR121W	YKL016C	YLR295C	YML081C-A	YOL077W-A	YPL078C	YPL271W	YPR020W
YDL085W	YDL174C	YGR207C	YIL155C	YKL085W	YKL148C	YML054C	YML120C	YMR145C	YNR001C	YOR356W	YOR374W	YPL262W	YPR004C
YER070W	YGR180C	YIL066C	YJL026W
YDL069C	YDR197W	YHL038C	YJL209W
YBR188C	YDR473C	YDR482C
Q0120	YBR120C	YDL044C	YDR194C	YGR222W	YHR005C-A	YIR021W	YJL133W	YKR052C	YLR382C	YMR023C	YOR334W	YPR134W
YDL132W	YDR054C	YDR328C	YFL009W	YOR057W
YBR280C	YDL132W	YDR054C	YDR131C	YDR328C	YFL009W	YIL046W	YJL149W	YJR090C	YLR097C	YML088W	YOL133W	YOR080W
YDL132W	YDR054C	YDR328C	YIL046W
YDR028C	YER054C	YER133W	YKL193C	YMR311C	YOR178C
YDR179C	YJR084W
YDR422C	YDR477W	YER027C	YGL115W	YGL208W	YJL089W
YBL016W	YDL159W	YDR103W	YGR040W	YLR362W
YDL003W	YDR180W	YFL008W	YIL026C	YJL074C	YPR007C
YDR113C	YGR098C
YGL061C	YGR113W
YAL047C	YBR109C	YDR356W	YER018C	YGL093W	YKL042W	YMR117C	YNL188W	YNL225C	YOR257W	YOR373W	YPL124W	YPL255W
YBL034C	YBR211C	YCL029C	YDR201W	YHR129C	YIL144W	YKR037C	YKR054C	YLR045C	YMR065W	YMR198W	YMR294W	YOL069W	YPR141C
YGR244C	YOR142W
YDR285W	YGL249W	YIL072W	YLR263W	YNL088W
YBL080C	YBR120C	YDL069C	YDR197W	YER153C	YGR222W	YLR067C	YLR203C	YMR064W	YMR257C	YMR282C	YNR045W	YPL029W
Q0140	YCR046C	YKL142W	YNL137C
YBR154C	YDL108W	YDR156W	YDR311W	YDR460W	YER171W	YHR143W-A	YIL143C	YJL148W	YJR063W	YLR005W	YNL113W	YNL248C	YOR210W	YOR224C	YOR340C	YOR341W	YPL122C	YPR010C	YPR025C	YPR056W	YPR110C	YPR187W
YJL006C	YKL139W	YML112W
YBR154C	YDL150W	YDR005C	YDR045C	YHR143W-A	YJL011C	YKL144C	YKR025W	YNL113W	YNL151C	YNR003C	YOR116C	YOR207C	YOR210W	YOR224C	YPR110C	YPR187W	YPR190C
YER148W	YGR246C	YNL039W
YAL001C	YBR123C	YDR362C	YGR047C	YOR110W	YPL007C
YBL021C	YGL237C	YKL109W	YOR358W
YBL014C	YBL025W	YER148W	YJL025W	YKL125W	YLR141W	YML043C	YMR270C	YOR295W
YBL025W	YLR141W	YMR270C	YOR295W
YKL058W	YOR194C
YGR005C	YGR186W	YPL129W
YDL232W	YEL002C	YGL022W	YGL226C-A	YJL002C	YML019W	YMR149W	YOR085W	YOR103C
YIR022W	YJR010C-A	YLR066W	YML055W
YDL092W	YDR292C	YKL122C	YML105C	YPL210C	YPL243W	YPR088C
YLR288C	YPL194W
YCR002C	YDL225W	YDR218C	YGR059W	YHR107C	YJR076C	YLR314C
YBL007C	YBR200W	YBR234C	YCL040W	YCR088W	YDL029W	YDL178W	YDR129C	YDR388W	YGR080W	YHR179W	YIL034C	YIL138C	YIR006C	YKL007W	YLL050C	YLR319C	YLR337C	YLR429W	YMR092C	YNL079C	YNL138W	YNL243W	YOR122C	YOR181W
YAL029C	YBR172C	YHR023W	YKL079W	YKL129C	YMR109W	YOR326W
YFL037W	YLR212C	YML085C	YML124C
YBL034C	YBL078C	YCL029C	YER016W	YJL042W	YLR045C	YLR175W	YMR138W	YNL126W	YNL223W	YOR058C	YOR265W	YOR272W	YPL241C
YBL063W	YEL061C	YGL005C	YGL216W	YHR156C	YMR198W	YPL155C	YPR141C
YDR424C	YDR488C	YKR054C	YMR299C
YDR106W	YHR129C	YMR294W	YPL174C
YDR176W	YDR448W	YGR252W	YHR099W	YOL148C	YPL254W
YAL001C	YAL013W	YAL021C	YBL014C	YBL021C	YBL025W	YBL052C	YBR081C	YBR095C	YBR103W	YBR111W-A	YBR123C	YBR198C	YCL010C	YCR033W	YCR042C	YCR081W	YCR093W	YDL076C	YDL108W	YDL165W	YDR079C-A	YDR145W	YDR155C	YDR167W	YDR176W	YDR207C	YDR295C	YDR310C	YDR311W	YDR359C	YDR362C	YDR392W	YDR443C	YDR448W	YDR460W	YEL018W	YEL056W	YER068W	YER148W	YER164W	YER171W	YFL024C	YFL028C	YFL039C	YGL066W	YGL112C	YGL194C	YGL237C	YGL252C
YFL024C	YFL039C	YHR090C	YHR099W	YJL081C	YML007W	YNL027W	YOR244W	YPR023C
YBL037W	YDR153C	YGL206C	YGR167W	YHL019C	YJL207C	YJR005W	YJR058C	YJR125C	YKL135C	YLR170C	YOL062C	YPL259C	YPR029C
YBL037W	YJR005W	YJR058C	YOL062C
YBR288C	YGR261C	YJL024C	YPL195W
YER157W	YGL005C	YGL223C	YGR120C	YML071C	YNL041C	YNL051W	YPR105C
YDL145C	YDL192W	YDR238C	YFR051C	YGL137W	YIL076W	YNL287W	YPL010W
YAL007C	YAL042W	YAR002C-A	YDL195W	YGL200C	YIL109C	YLR208W	YML012W	YPL085W	YPL218W	YPR181C
YHR012W	YJL053W	YJL154C	YOR069W	YOR132W
YOR069W	YOR132W
YDR468C	YDR498C	YLR026C	YMR183C	YOL018C	YOR036W	YOR075W	YPL232W
YGL212W	YOR106W
YAL030W	YHL031C	YIL004C	YLR078C	YLR093C	YLR268W	YMR197C	YOR327C
YDR328C	YGR140W	YMR094W	YMR168C
YBR107C	YDR318W	YGR179C	YJR135C	YLR381W	YPL018W	YPR046W
YJR135C	YLR381W	YPR046W
YAL034W-A	YBR107C	YBR211C	YBR233W-A	YCL029C	YCR086W	YDL028C	YDR016C	YDR201W	YDR254W	YDR318W	YDR320C-A	YDR328C	YDR383C	YDR439W	YEL061C	YER016W	YER018C	YER106W	YFR046C	YGL061C	YGR063C	YGR113W	YGR140W	YGR179C	YGR188C	YIL144W	YIR010W	YJL030W	YJR060W	YJR089W	YJR112W	YJR135C	YKL049C	YKL052C	YKL089W	YKL138C-A	YKR037C	YKR083C	YLR045C	YLR315W	YLR381W	YMR094W	YMR117C	YMR168C	YOL069W	YOR026W	YOR073W	YOR195W	YPL018W
YER018C	YIL144W	YMR117C	YOL069W
YBR107C	YDR254W
YBR091C	YDL217C	YEL020W-A	YHR005C-A	YJL054W
YJL143W	YNR017W
YBR091C	YEL020W-A	YGR181W	YHR005C-A	YJR135W-A
YER017C	YLR450W	YMR089C
YBL041W	YBR173C	YER012W	YER094C	YFR050C	YGL011C	YGR135W	YGR253C	YJL001W	YML092C	YMR314W	YOL038W	YOR157C	YOR362C	YPR103W
YDL007W	YDL097C	YDL147W	YDR394W	YDR427W	YER021W	YFR004W	YFR052W	YGL048C	YGR232W	YHR027C	YHR200W	YIL075C	YKL145W	YOR117W	YOR259C	YOR261C	YPR108W
YBR278W	YDR121W	YJL090C	YNL262W	YPR175W
YIL139C	YPL167C
YNL088W	YOL006C
YAR007C	YJL173C	YNL312W
YBR087W	YER173W	YJR068W	YNL290W	YOL094C	YOR217W
YER176W	YHR164C
YBL035C	YIR008C	YKL045W	YNL102W	YNR052C
YDR228C	YGL044C	YMR061W	YOL123W	YOR250C
Q08553	YAL043C	YDR046C	YDR195W	YDR228C	YDR301W	YER165W	YGL044C	YJR093C	YKL059C	YLR115W	YLR277C	YMR061W	YNL222W	YNL317W	YOR250C	YPR107C
YAL043C	YJR093C	YLR277C
YCR035C	YDL111C	YDR280W	YGR095C	YGR158C	YGR195W	YHR069C	YHR081W	YNL232W	YNL251C	YOL021C	YOL142W	YOR001W	YOR076C
SNRNA_NME1	YAL033W	YBL018C	YBR167C	YBR257W	YGR030C	YHR062C	YNL221C	YNL282W
YDL014W	YEL026W	YLR197W	YOR310C
RNA_RNASE-P	YAL033W	YBL018C	YBR167C	YBR257W	YGR030C	YHR062C	YIR015W	YNL221C	YNL282W
YBL074C	YBR055C	YBR142W	YBR152W	YBR237W	YDL209C	YDR088C	YDR163W	YDR243C	YDR364C	YER013W	YER112W	YER172C	YGL120C	YGL128C	YGR006W	YGR074W	YGR075C	YGR091W	YGR278W	YHR165C	YIL061C	YKL012W	YKL074C	YKL078W	YKR086W	YLR147C	YLR298C	YML046W	YMR268C	YNR011C	YOR148C	YOR159C	YPL178W	YPR057W	YPR178W
YJL203W	YLL036C	YPR101W
YDL030W	YDL043C	YER029C	YFL017W-A	YGR074W	YIR005W	YJL106W	YJL203W	YLR147C	YLR275W	YLR382C	YML049C	YMR240C	YMR288W	YNL286W	YOL133W	YOR319W	YPL213W	YPR182W
YCR018C	YDL014W	YDR324C	YDR398W	YDR432W	YDR449C	YDR478W	YER082C	YGR128C	YGR159C	YHL034C	YHR065C	YHR089C	YHR196W	YJL109C	YKL099C	YLL008W	YLR222C	YLR223C	YMR239C	YMR302C	YNL221C	YNR052C	YOR048C
YAR008W	YDL048C	YDR463W	YHR006W	YJL087C	YKL205W	YLR105C	YLR375W	YMR059W	YOL102C	YPL083C
YHR172W	YLR212C	YNL126W
YEL034W	YJR047C
YER165W	YGR162W	YOL139C
YER025W	YJR007W	YMR146C	YMR309C	YNL244C	YOR361C	YPL237W	YPR041W
P38286	YDR211W	YER025W	YGR083C	YJR007W	YKR026C	YLR291C	YNL265C	YOR101W	YOR260W	YPL237W
YBR079C	YDR429C	YMR146C	YMR309C	YNL062C	YNL244C	YOR361C
YGL049C	YGR162W	YJL138C	YKR059W	YOL139C
YGL049C	YGR162W	YOR276W
YAL003W	YBR118W	YKL081W	YKR084C	YPL048W	YPR080W
YDR385W	YOR133W
YAL003W	YAL032C	YAL033W	YAL035W	YBL004W	YBL018C	YBL026W	YBL027W	YBL028C	YBL038W	YBL072C	YBL074C	YBL087C	YBL090W	YBL092W	YBR031W	YBR048W	YBR055C	YBR065C	YBR079C	YBR084C-A	YBR094W	YBR101C	YBR118W	YBR119W	YBR122C	YBR146W	YBR152W	YBR160W	YBR167C	YBR181C	YBR188C	YBR189W	YBR191W	YBR212W	YBR233W	YBR237W	YBR247C	YBR251W	YBR257W	YBR267W	YBR268W	YBR282W	YCL037C	YCL059C	YCR003W	YCR020C-A	YCR031C	YCR046C	YCR057C
YAL035W	YBL072C	YBR048W	YBR181C	YBR189W	YCR031C	YCR077C	YDL061C	YDL083C	YDR025W	YDR064W	YDR447C	YDR450W	YER074W	YER102W	YER131W	YGL123W	YGL189C	YGR027C	YGR054W	YGR118W	YGR214W	YHL015W	YHR021C	YHR203C	YIL069C	YJL136C	YJL190C	YJL191W	YJR123W	YJR145C	YKL156W	YKR057W	YLR048W	YLR167W	YLR264W	YLR287C-A	YLR333C	YLR367W	YLR388W	YLR441C	YML024W	YML026C	YML063W	YMR116C	YMR143W	YMR230W	YNL007C	YNL096C	YNL178W
YBL038W	YBL090W	YBR122C	YBR146W	YBR251W	YBR268W	YBR282W	YCR003W	YCR046C	YCR071C	YDL045W-A	YDL069C	YDL202W	YDR041W	YDR115W	YDR116C	YDR175C	YDR237W	YDR322W	YDR337W	YDR347W	YDR405W	YDR462W	YDR494W	YEL050C	YER050C	YFR049W	YGL068W	YGL125W	YGL129C	YGR076C	YGR084C	YGR165W	YGR215W	YGR220C	YHL004W	YHR147C	YIL093C	YJL063C	YJL096W	YJR101W	YJR113C	YKL003C	YKL138C	YKL142W	YKL155C	YKL167C	YKL170W	YKR006C	YKR085C
Q0140	YBL090W	YBR146W	YBR251W	YDL045W-A	YDR041W	YDR175C	YDR337W	YDR347W	YER050C	YFR049W	YGL129C	YGR084C	YGR165W	YGR215W	YHL004W	YHR075C	YIL093C	YJR101W	YJR113C	YKL003C	YKL155C	YMR158W	YMR188C	YNL137C	YNL306W	YNR037C	YOR158W	YPL013C	YPL118W	YPR166C
YML095C	YMR201C	YPL022W
YBR114W	YEL037C	YER162C	YJR052W
YDL108W	YDR311W	YDR460W	YER171W	YGR258C	YIL143C	YLR005W	YPL122C	YPR025C
YBR114W	YGR003W	YJR052W	YNL230C	YPL046C
YDR004W	YDR076W	YER095W	YGL163C	YML032C
YMR106C	YMR284W
YGL090W	YLR265C	YOR005C
YDR369C	YMR224C	YNL250W
YCR092C	YNL082W	YOL090W
YDR097C	YOL090W
YGR252W	YOL148C
YDR176W	YDR448W	YGR252W	YHR099W	YOL148C	YPL254W
YBR081C	YBR111W-A	YBR198C	YCL010C	YDR145W	YDR167W	YDR176W	YDR392W	YDR448W	YER164W	YGL066W	YGL112C	YGR252W	YHR099W	YLR055C	YMR223W	YMR236W	YOL148C	YPL047W	YPL254W
YBR081C	YDR392W	YDR448W	YGL112C	YHR099W
YAL021C	YCR093W	YDL160C	YDL165W	YER068W	YFL028C	YGR092W	YIL038C	YIL106W	YJR122W	YKR036C	YNR052C	YPR072W
YDR173C	YML099C	YMR042W	YMR043W
YBL103C	YOL067C
YMR053C	YNL309W	YNL330C	YOL004W
YIR017C	YJR060W	YNL103W
YIR017C	YNL103W	YPL038W
YDR253C	YIR017C	YNL103W
YDR397C	YER159C
YDR207C	YJR094C
YDR252W	YHR193C	YPL037C
YAL021C	YCR093W	YDL165W	YER068W	YFL028C	YGR134W	YIL038C	YKR036C	YNL278W	YNL288W	YNR052C	YPR072W
YBR289W	YDR073W	YHL025W	YJL176C	YML007W	YMR033W	YNL027W	YNR023W	YOR290C	YPL016W	YPL129W	YPR034W
YDR009W	YML051W	YPL248C
YNL199C	YPL075W
YBR154C	YDL140C	YDR404C	YGL070C	YHR143W-A	YIL021W	YJL140W	YLR418C	YOL005C	YOR151C	YOR210W	YOR224C	YPR187W
YBL093C	YBR193C	YBR253W	YDL005C	YDR308C	YER022W	YER179W	YGL025C	YGL151W	YGR104C	YHR041C	YHR058C	YLR071C	YMR112C	YNL236W	YNR010W	YOL051W	YOL135C	YOR174W	YPL129W	YPR168W
TFIID	YAL034C	YBR198C	YCR042C	YDR145W	YDR167W	YGL112C	YGR274C	YML015C	YML098W	YML114C	YMR005W	YMR227C	YMR236W	YPL011C	YPL129W
YBR283C	YDR086C	YER019C-A	YER087C-B	YLR378C
YBR171W	YDR086C	YER087C-B	YLR292C	YLR378C	YOR254C	YPL094C
YBR171W	YLR292C	YOR254C	YPL094C
YAL007C	YAR002C-A	YGL200C	YML012W
YAL011W	YAR003W	YBL006C	YBL008W	YBR175W	YBR195C	YBR215W	YBR231C	YBR245C	YBR258C	YBR289W	YCR020W-B	YCR052W	YDL002C	YDL042C	YDR073W	YDR121W	YDR190C	YDR191W	YDR227W	YDR303C	YDR334W	YDR469W	YDR485C	YER030W	YFL013C	YFL039C	YFL049W	YFR013W	YFR028C	YFR037C	YGL133W	YGL150C	YGR002C	YGR056W	YGR275W	YHL025W	YHR056C	YHR119W	YIL126W	YJL065C	YJL076W	YJL081C	YJL115W	YJL176C	YJR140C	YKL018W	YKR008W	YKR101W	YLR015W
YDL003W	YFL008W	YIL026C	YJL074C
YBL097W	YDR325W	YFR031C	YLR086W	YLR272C
YCR002C	YDL225W	YHR107C	YJR076C	YLR314C
P40563	YIL034C	YKL007W
YDR027C	YDR484W	YJL029C	YKR020W
YBR254C	YDR108W	YDR246W	YDR472W	YKR068C	YML077W	YOR115C
YBR162C	YCR012W	YDL192W	YDR238C	YER122C	YFR051C	YGL137W	YIL076W	YNL287W	YOR207C	YPL010W
YBR097W	YLR240W	YLR360W	YPL120W
YHR208W	YJR148W
YER081W	YHR215W	YIL074C
YJL031C	YPR176C
YBR126C	YDR074W	YER155C	YMR261C
YDR062W	YMR296C
YBL045C	YDL074C	YDL189W	YPR191W
YBR106W	YDR245W	YEL036C	YGL055W	YGL167C	YGR231C	YJL183W	YJR075W	YPL050C
YDL216C	YDR179C	YIL071C	YJR084W	YMR025W	YOL117W
YPL003W	YPR066W
YBL041W	YER012W	YER094C	YFR050C	YGL011C	YGR135W	YGR253C	YJL001W	YML092C	YMR308C	YMR314W	YOL038W	YOR157C	YOR362C	YPR103W
YDL007W	YDL020C	YDL097C	YDL147W	YDR394W	YDR427W	YER021W	YFR004W	YFR010W	YFR052W	YGL048C	YGL141W	YHL030W	YHR027C	YHR200W	YIL075C	YKL145W	YLR421C	YOR117W	YOR259C	YOR261C	YPR108W
YAL021C	YBR279W	YDR138W	YER164W	YGL207W	YGL244W	YGR063C	YGR116W	YHR167W	YLR418C	YML010W	YML062C	YML069W	YNL139C	YNL230C	YOL145C	YOR123C	YPL046C	YPR133C
YBL093C	YBR193C	YBR253W	YCR081W	YDL005C	YDR308C	YDR443C	YER022W	YGL025C	YGL127C	YGL151W	YGR104C	YHR041C	YHR058C	YLR071C	YMR112C	YNL025C	YNL236W	YNR010W	YOL051W	YOL135C	YOR174W	YPL042C	YPR070W	YPR168W
YBR154C	YDL140C	YDR404C	YGL070C	YGR005C	YHR143W-A	YIL021W	YJL140W	YML010W	YOL005C	YOR151C	YOR210W	YOR224C	YPR187W
YBR154C	YDR156W	YHR143W-A	YJL148W	YJR063W	YNL113W	YNL248C	YOR210W	YOR224C	YOR340C	YOR341W	YPR010C	YPR110C	YPR187W
LUC1	LUC3	LUC4	LUC5	YDL087C	YDR235W	YER029C	YFL017W-A	YGR074W	YIL061C	YJL106W	YKL012W	YLR147C	YLR275W	YLR298C	YML046W	YPR182W
P39998	YNL118C	YOL149W
YAL033W	YBL018C	YBR167C	YBR257W	YDR478W	YGR030C	YHR062C	YLR145W	YNL221C	YNL282W
YGL213C	YLR398C	YPR189W
YIL033C	YJL164C	YPL203W
YDR477W	YGL115W	YGL208W
YAR003W	YBR175W	YBR258C	YDR469W	YHR119W	YKL018W	YLR015W	YPL138C
YBL084C	YDL108W	YDR311W	YDR460W	YER171W	YIL143C	YLR005W	YNL135C	YPL122C	YPR025C	YPR056W
YGR200C	YHR187W	YLR384C	YMR312W	YPL086C	YPL101W
YGL133W	YOL086C	YOR304W
YCR020C-A	YEL053C	YPR051W
MRPS2	P28817	P53732	P53937	Q0140	YBL090W	YBR146W	YBR251W	YDL045W-A	YDR041W	YDR175C	YDR337W	YDR347W	YER050C	YFR049W	YGL129C	YGR084C	YGR165W	YGR215W	YHL004W	YIL093C	YJR101W	YJR113C	YKL003C	YKL155C	YMR158W	YMR188C	YNL137C	YNL306W	YNR037C	YOR158W	YPL013C	YPL118W	YPR166C
YBR079C	YDR429C	YLR192C	YMR146C	YMR309C	YNL244C	YOR361C	YPR041W	YPR086W
YFL022C	YLR060W
YAL013W	YBR095C	YBR103W	YCR033W	YDL076C	YDR155C	YDR207C	YDR295C	YDR310C	YGL194C	YIL084C	YIL112W	YKL185W	YKR029C	YMR053C	YMR075W	YMR263W	YNL021W	YNL097C	YNL309W	YNL330C	YOL004W	YOL068C	YOR279C	YPL139C	YPL181W	YPR023C	YPR068C	YPR179C
YBL037W	YDL145C	YDL195W	YDR153C	YDR238C	YDR517W	YER122C	YFR051C	YGL137W	YGL206C	YGR057C	YGR167W	YHL019C	YHR035W	YHR098C	YIL076W	YIL109C	YJL207C	YJR005W	YJR058C	YJR125C	YKL135C	YKL176C	YLR170C	YLR208W	YNL049C	YNL287W	YOL062C	YPL010W	YPL085W	YPL218W	YPL259C	YPR029C	YPR181C
YDL145C	YDR238C	YER122C	YFR051C	YGL137W	YIL076W	YNL287W	YPL010W
YDL195W	YDR517W	YHR035W	YHR098C	YIL109C	YLR208W	YNL049C	YPL085W	YPL218W	YPR181C
YAL021C	YBL093C	YBR154C	YBR193C	YBR198C	YBR236C	YBR253W	YBR279W	YCR042C	YDL005C	YDL108W	YDL115C	YDL140C	YDR079C-A	YDR138W	YDR145W	YDR167W	YDR308C	YDR311W	YDR404C	YDR460W	YER022W	YER148W	YER171W	YGL025C	YGL070C	YGL112C	YGL127C	YGL244W	YGR005C	YGR097W	YGR104C	YGR186W	YGR274C	YHR041C	YHR058C	YHR143W-A	YIL021W	YIL143C	YJL140W	YKL028W	YKL058W	YKR062W	YLR005W	YLR071C	YLR418C	YML015C	YML098W	YML114C	YMR005W
YNL004W	YNL016W
YBL026W	YBL074C	YBR055C	YBR119W	YBR152W	YDL030W	YDL043C	YDL087C	YDL098C	YDR235W	YDR240C	YDR243C	YDR378C	YDR473C	YEL026W	YER029C	YER112W	YER127W	YER146W	YER172C	YFL017W-A	YGR006W	YGR013W	YGR074W	YGR075C	YGR091W	YHR086W	YHR156C	YHR165C	YIL061C	YIR005W	YIR009W	YJL203W	YJR022W	YKL012W	YKL173W	YLR147C	YLR275W	YLR298C	YLR438C-A	YML046W	YML049C	YMR240C	YMR268C	YMR288W	YNL138W-A	YNL147W	YNL210W	YNL286W	YOR159C
RPM1	YML091C
YBR247C	YCR057C	YDL148C	YDR060W	YDR087C	YER126C	YGR081C	YGR103W	YJL010C	YKL143W	YLR002C	YLR022C	YLR221C	YNL178W	YNR038W	YOR056C	YOR206W	YPL093W	YPR144C
YCR057C	YDL148C	YDR060W	YGR081C	YGR103W	YJL010C	YOR206W	YPR144C
YDR060W	YER126C	YGR103W	YLR002C	YLR022C	YLR221C	YNR038W	YOR206W	YPL093W
YBR247C	YDL148C	YDR087C	YGR081C	YJL010C	YKL143W	YNL178W	YPR144C
YLR002C	YOR206W
YDL148C	YPR144C
YBR195C	YDL042C	YDR191W	YDR227W	YFR028C	YJL076W	YKR101W	YLR442C	YOL068C	YOR025W	YPL015C	YPL126W
YDL077C	YDR080W	YLR148W	YLR396C	YMR231W	YPL045W
YHR012W	YJL053W	YJL154C
YDL105W	YDR288W	YEL019C	YER038C	YLR007W	YLR383W	YML023C	YOL034W
YGL207W	YML069W
YER149C	YLL021W	YLR313C	YLR319C	YNL271C
YKL186C	YPL169C
YBR004C	YDR245W	YEL036C	YJL183W	YJR075W	YML115C	YNL158W	YPL050C
YBL023C	YBR202W	YEL032W	YGL201C	YLR274W	YPR019W
YBR091C	YDL217C	YJL054W	YOR297C
YDR331W	YDR434W	YHR188C	YLR088W	YLR459W
YGR254W	YHR174W	YMR323W	YOR393W	YPL281C
YFL037W	YML085C	YML124C
YGR032W	YLR342W	YMR306W	YPR165W
YAL016W	YDL134C	YDL188C	YGL190C	YOR014W	YPL152W
YBL026W	YBR055C	YBR152W	YDL098C	YDR378C	YDR473C	YEL026W	YER029C	YER112W	YER146W	YER172C	YFL017W-A	YGR006W	YGR074W	YGR075C	YGR091W	YHR165C	YJR022W	YKL173W	YLR147C	YLR275W	YLR438C-A	YNL147W	YOR159C	YOR308C	YPR082C	YPR178W	YPR182W
YBR081C	YBR198C	YDR145W	YDR167W	YDR176W	YDR392W	YDR448W	YER164W	YGL066W	YGL112C	YGL252C	YGR252W	YHR099W	YMR223W	YMR236W	YOL148C	YPL254W
YBR045C	YBR050C	YDR028C	YER054C	YER133W	YLR273C	YOR178C
YCR035C	YDL111C	YDR280W	YGR095C	YGR158C	YGR195W	YHR069C	YNL232W	YOL021C	YOL142W
YDL002C	YDR190C	YFL013C	YFL039C	YGL150C	YJL081C	YLR052W	YNL059C	YOR141C	YOR189W	YPL129W	YPL235W
YDL171C
YFL009W	YIL046W
YDR359C	YEL018W	YFL024C	YFL039C	YGR002C	YHR090C	YHR099W	YJL081C	YJR082C	YNL107W	YNL136W	YOR244W	YPR023C
YDR202C	YDR328C	YJR033C
YAR008W	YLR105C	YMR059W	YPL083C
YAL030W	YGR009C	YPL232W
YDR092W	YGL087C
YBR087W	YCL016C	YHR191C	YJR068W	YMR078C	YNL290W	YOL094C
YBR087W	YJR068W	YNL290W	YOL094C	YOR144C
YCL005W-A	YEL027W	YHR026W	YLR447C	YMR054W	YOR270C	YPL234C
YLR234W	YMR190C	YPL024W
YHR089C	YLR175W
YBR127C	YDL185W	YEL051W	YGR020C	YHR039C-A	YKL080W	YOR332W	YPR036W
YAL029C	YOR326W
YDL175C	YIL079C	YJL050W	YOL115W
YDR390C	YPR180W
YJL125C	YNL062C
YDR422C	YDR477W	YER027C	YGL115W	YGL208W
YDL100C	YER083C	YGL020C
YHR186C	YJR066W	YKL203C	YNL006W	YPL180W
YER093C	YIL105C	YJL058C	YKL203C	YMR068W	YNL006W	YNL047C	YOL078W
YBR070C	YGL047W
YBR088C
YDR240C	YGR074W	YHR086W	YIL061C	YKL074C	YLR116W	YLR147C	YLR298C	YML046W	YMR125W	YPL178W
YBL004W	YBR181C	YBR189W	YCL059C	YCR031C	YCR057C	YDL014W	YDL148C	YDL153C	YDR324C	YDR339C	YDR398W	YDR449C	YEL026W	YER082C	YGL123W	YGR090W	YGR128C	YHR148W	YHR196W	YJL069C	YJL109C	YJL191W	YJR002W	YKL099C	YLL011W	YLR129W	YLR186W	YLR197W	YLR222C	YLR409C	YML093W	YMR093W	YMR128W	YMR229C	YNL075W	YNL096C	YOR004W	YOR078W	YOR096W	YOR310C	YPL081W	YPL090C	YPL126W	YPR137W	YPR144C
YDR137W	YDR211W	YGR083C	YKR026C	YLR039C	YLR291C	YOR260W
YGR086C	YPL004C
YGR262C	YJL184W	YKR038C	YKR095W-A	YML036W
YBL008W	YBR195C	YBR215W	YER030W	YJL115W	YJR140C	YML102W	YOL012C	YOR038C	YPR018W
YDR279W	YLR154C	YNL072W
YCR092C	YOL090W
YAL013W	YBR095C	YDL076C	YDR207C	YIL084C	YKL185W	YMR263W	YNL097C	YNL330C	YOL004W	YPL139C	YPL181W
YMR075W	YNL330C	YOL004W	YPL139C	YPR023C
YFL024C	YHR090C	YOR244W
YDR298C	YKL016C	YPL078C
Q0080	Q0085	Q0130	YDR298C	YDR322C-A	YDR377W	YKL016C	YLR295C	YML081C-A	YOL077W-A	YPL078C	YPR020W
YAL010C	YLL006W	YOL009C
YDR004W	YDR076W
YDR311W	YDR460W	YER171W	YGR258C	YIL143C	YLR005W	YPL122C	YPR056W
YBL052C	YJR082C	YOR064C	YPL129W	YPR031W
YDL084W	YDR138W	YDR381W	YHR167W	YML062C	YNL139C	YNL253W
YER072W	YFL004W	YJL012C	YPL019C
YAL002W	YDR495C	YLR148W	YLR396C	YMR231W	YPL045W
YCR086W	YDR439W	YER106W	YPL204W
YAR002W	YBL079W	YBR111W-A	YDL088C	YDL116W	YDL207W	YDR159W	YDR192C	YDR395W	YDR424C	YER105C	YER107C	YER110C	YFR002W	YGL016W	YGL086W	YGL092W	YGL100W	YGL172W	YGL238W	YGL241W	YGR119C	YGR218W	YHR015W	YIL063C	YIL115C	YIL149C	YJL030W	YJL039C	YJL041W	YJL061W	YJR042W	YJR132W	YKL057C	YKL068W	YKL186C	YKR082W	YKR095W	YLR018C	YLR208W	YLR335W	YLR347C	YML031W	YML103C	YML107C	YMR047C	YMR129W	YMR153W	YMR255W	YMR273C
YAL033W	YBL018C	YBR167C	YBR257W	YGR030C	YHR062C	YIR015W	YNL221C	YNL282W
YBL023C	YBR060C	YBR202W	YEL032W	YGL201C	YHR118C	YJL194W	YJR046W	YLL004W	YLR103C	YLR274W	YML065W	YNL261W	YPR019W	YPR162C
YBL035C	YGL207W	YIR008C	YKL017C	YKL045W	YML069W	YNL102W
YER145C	YMR058W
YGL116W	YJL013C	YJL030W	YOR026W
YBR154C	YDL140C	YDR404C	YGL070C	YHR143W-A	YIL021W	YJL140W	YOL005C	YOR151C	YOR210W	YOR224C	YPR187W
YBR154C	YDL150W	YDR045C	YHR143W-A	YJL011C	YKL144C	YKR025W	YNL113W	YNL151C	YNR003C	YOR116C	YOR207C	YOR210W	YOR224C	YPR110C	YPR187W	YPR190C
YBR198C	YCR042C	YDR145W	YDR167W	YER148W	YGL112C	YGR274C	YML015C	YML098W	YML114C	YMR005W	YMR227C	YMR236W	YOL086W-A	YPL011C	YPL129W
YDR176W	YDR448W	YGR252W	YOR023C	YPL254W
YCL031C	YGR090W	YLR223C	YOR039W	YPR104C
YDL108W	YDR079C-A	YDR311W	YDR460W	YER171W	YIL143C	YLR005W	YPL122C	YPR025C	YPR056W
YBL084C	YDL008W	YDR118W	YDR260C	YFR036W	YGL003C	YGL116W	YGL240W	YGR225W	YHR166C	YIR025W	YKL022C	YLR102C	YLR127C	YNL172W	YOR249C
YAL032C	YBL026W	YBL074C	YBR065C	YBR119W	YBR188C	YBR237W	YDL030W	YDL043C	YDL084W	YDL087C	YDL098C	YDL209C	YDR088C	YDR163W	YDR235W	YDR240C	YDR243C	YDR364C	YDR378C	YDR416W	YDR473C	YDR482C	YEL026W	YER013W	YER029C	YER112W	YER146W	YER172C	YFL017W-A	YFR005C	YGL120C	YGL128C	YGL174W	YGR006W	YGR013W	YGR074W	YGR075C	YGR091W	YGR129W	YGR278W	YHR086W	YHR156C	YHR165C	YIL061C	YIR005W	YIR009W	YJL203W	YJR022W	YJR050W
YBL074C	YDR243C	YER029C	YER172C	YFL017W-A	YGR006W	YGR074W	YHR156C	YHR165C	YKL173W	YLR147C	YLR275W	YOR159C	YPR082C	YPR182W
YBR119W	YDL087C	YDR235W	YDR240C	YER029C	YFL017W-A	YGR013W	YGR074W	YHR086W	YIL061C	YKL012W	YLR147C	YLR275W	YLR298C	YML046W	YNL210W	YOR159C	YPR182W
YDL030W	YDL043C	YIR005W	YIR009W	YJL203W	YML049C	YMR240C	YMR288W	YNL138W-A	YNL286W	YOR319W	YPL213W	YPR094W
YBL026W	YDR378C	YER112W	YER146W	YJR022W	YLR438C-A	YMR268C	YNL147W
TLC1	YIL009C-A	YLR233C	YLR318W
YBL026W	YDL014W	YDL208W	YDR378C	YEL026W	YER112W	YER127W	YER146W	YHR034C	YHR072W-A	YHR089C	YHR148W	YLL011W	YLR175W	YLR197W	YLR438C-A	YNL147W	YNR054C	YOR310C	YPR137W
YGR082W	YKL195W	YMR203W	YNL070W	YNL121C	YNL131W	YOR045W	YPR133W-A
YBL099W	YJR121W
YBR039W	YDL004W	YPL271W
YBL038W	YBR122C	YBR268W	YBR282W	YCR003W	YCR046C	YCR071C	YDL202W	YDR115W	YDR116C	YDR237W	YDR322W	YDR405W	YDR462W	YEL050C	YGL125W	YGR076C	YGR220C	YHR147C	YJL063C	YJL096W	YKL138C	YKL167C	YKL170W	YKR006C	YKR085C	YLR312W-A	YLR439W	YML009C	YML025C	YMR024W	YMR193W	YMR225C	YMR286W	YNL005C	YNL177C	YNL185C	YNL252C	YNL284C	YNR022C	YOR150W	YPL173W	YPL183W-A	YPR100W
YBL090W	YBR146W	YBR251W	YDL045W-A	YDR041W	YDR175C	YDR337W	YDR347W	YDR494W	YER050C	YFR049W	YGL129C	YGR084C	YGR165W	YGR215W	YHL004W	YIL093C	YJR101W	YJR113C	YKL003C	YKL155C	YMR158W	YMR188C	YNL081C	YNL137C	YNL306W	YNR036C	YNR037C	YOR158W	YPL013C	YPL118W	YPR166C
YJL099W	YKR027W	YLR330W	YMR237W	YOR299W
YBR170C	YDL126C	YGR048W
YDR057W	YJL034W	YLR207W
YAL035W	YBL027W	YBL072C	YBL087C	YBL092W	YBR031W	YBR048W	YBR084C-A	YBR101C	YBR181C	YBR189W	YBR191W	YBR267W	YCR031C	YCR077C	YDL040C	YDL061C	YDL075W	YDL081C	YDL082W	YDL083C	YDL130W	YDL133C-A	YDL136W	YDL184C	YDL191W	YDR012W	YDR025W	YDR064W	YDR091C	YDR101C	YDR252W	YDR283C	YDR382W	YDR418W	YDR447C	YDR450W	YDR471W	YDR500C	YEL054C	YER056C-A	YER074W	YER102W	YER117W	YER131W	YFL034C-A	YFR009W	YFR031C-A	YFR032C-A	YGL030W
YBR170C	YDL126C	YIL030C	YML013W	YMR264W
YBR201W	YDR057W	YLR207W	YML029W	YOL013C
YFL036W	YMR228W
YAL005C	YDL143W	YDR171W	YDR188W	YDR212W	YIL142W	YJL008C	YJL014W	YJL111W	YJR064W	YLL024C
YBL041W	YBR082C	YDL007W	YDL020C	YDL097C	YDL147W	YDR059C	YDR069C	YDR177W	YDR363W-A	YDR394W	YDR427W	YEL037C	YER012W	YER021W	YER094C	YFL007W	YFR004W	YFR010W	YFR050C	YFR052W	YGL011C	YGL048C	YGL058W	YGR135W	YGR184C	YGR232W	YGR253C	YHL030W	YHR027C	YHR052W	YHR200W	YIL075C	YJL001W	YKL145W	YLR421C	YML092C	YMR314W	YOL038W	YOR117W	YOR157C	YOR259C	YOR261C	YOR362C	YPR103W	YPR108W
YBL041W	YER012W	YER094C	YFL007W	YFR050C	YGL011C	YGR135W	YGR253C	YJL001W	YML092C	YMR314W	YOL038W	YOR157C	YOR362C	YPR103W
YAL003W	YAL035W	YBL027W	YBL028C	YBL038W	YBL072C	YBL087C	YBL090W	YBL092W	YBR031W	YBR048W	YBR079C	YBR084C-A	YBR101C	YBR118W	YBR122C	YBR146W	YBR160W	YBR181C	YBR189W	YBR191W	YBR251W	YBR267W	YBR268W	YBR282W	YCR003W	YCR031C	YCR046C	YCR071C	YCR072C	YCR077C	YDL014W	YDL040C	YDL045W-A	YDL061C	YDL069C	YDL075W	YDL081C	YDL082W	YDL083C	YDL110C	YDL130W	YDL133C-A	YDL136W	YDL184C	YDL191W	YDL202W	YDR012W	YDR025W	YDR026C
YJL124C	YKL204W	YOR276W
YMR125W	YPL178W
YAL043C	YDR195W	YDR228C	YDR301W	YER133W	YGL044C	YGR156W	YJR093C	YKL018W	YKL059C	YKR002W	YLR115W	YLR277C	YMR061W	YNL222W	YNL317W	YOL123W	YOR179C	YOR250C	YPR107C
YDR211W	YGR083C	YKR026C	YLR291C	YOR260W
YBR079C	YDR429C	YLR192C	YMR012W	YMR146C	YMR309C	YOR361C
YAL003W	YBR118W	YKL081W	YPL048W	YPR080W
YBL063W	YEL061C	YGL216W	YMR198W	YPL155C	YPL253C
YBR126C	YDR074W	YML100W	YMR261C
YBR221C	YER178W	YGR193C	YNL071W
TLC1	YLR318W
YDR437W	YGR216C	YNL038W	YPL076W	YPL096C-A	YPL175W
YAL034W-A	YBR107C	YBR211C	YBR233W-A	YCL029C	YDL028C	YDR016C	YDR201W	YDR254W	YDR318W	YDR320C-A	YEL061C	YER018C	YER106W	YGL061C	YGR113W	YGR140W	YGR179C	YGR188C	YIL144W	YIR010W	YJL030W	YJR089W	YJR112W	YJR135C	YKL052C	YKL089W	YKL138C-A	YKR037C	YKR083C	YLR045C	YLR381W	YMR094W	YMR117C	YMR168C	YOL069W	YOR026W	YOR195W	YPL018W	YPL209C	YPL233W	YPL268W	YPR046W
YBR275C	YDL042C	YDL220C	YDR082W	YDR227W	YGR099W	YLR010C	YLR150W	YLR442C	YLR453C	YNL216W
YIL034C	YKL007W
YDL003W	YFL008W	YIL026C	YJL074C	YPR007C
YDL007W	YDR394W	YGL048C	YHR027C	YHR200W	YIL075C	YKL145W	YOR117W	YOR259C
YDL097C	YDL147W	YDR363W-A	YDR427W	YER021W	YFR004W	YFR052W	YLR421C	YOR261C	YPR108W
YAL011W	YBR231C	YDR190C	YDR334W	YDR485C	YFL039C	YGR002C	YJL081C	YLR085C	YLR385C	YML041C	YNL107W	YPL235W
YCL008C	YGR206W	YLR119W	YPL065W
YJR102C	YLR417W	YPL002C
YKL002W	YKL041W	YLR025W	YMR077C
YDR121W	YGL133W	YJL065C	YOR304W
YBR211C	YDR318W	YGR179C	YPL018W
YAL034W-A	YIR010W	YJR112W	YPL233W
YBR094W	YBR212W	YCR077C	YDL160C	YDR206W	YDR404C	YEL015W	YGL173C	YHL034C	YJL124C	YJL140W	YLR270W	YML091C	YNL118C	YOL149W	YOR173W
YIL022W	YJL104W	YJR045C	YKR065C	YLR008C	YNL328C	YOR232W
YHR023W
YBR289W	YDR073W	YFL049W	YGR275W	YHL025W	YJL176C	YMR033W	YNR023W	YOR290C	YPL016W	YPL129W	YPR034W
YMR053C	YNL309W	YOL004W
YBL006C	YCR020W-B	YCR052W	YDR303C	YFR037C	YGR056W	YGR275W	YHR056C	YIL126W	YKR008W	YLR033W	YLR321C	YLR357W	YML127W	YMR033W	YMR091C	YPR034W
YBR245C	YFR013W	YLR095C	YMR044W
YBR193C	YBR253W	YER022W	YGR104C	YHR041C	YHR058C	YMR112C
YAL021C	YBR279W	YDR138W	YGL244W	YLR418C	YOL145C	YOR123C
YBR229C	YDR221W
YBR143C	YDR172W
YBR114W	YJR052W	YKL112W	YPL046C
YGL011C	YGR135W	YGR253C	YML092C	YMR314W	YOL038W	YOR362C
YBL041W	YER012W	YER094C	YFR050C	YJL001W	YOR157C	YPR103W
YKL190W	YLR433C	YML057W
YER123W	YGL019W	YHR135C	YIL035C	YNL154C	YOR039W	YOR061W	YPL204W
YDR256C	YGR088W
YDL143W	YDR188W	YDR212W	YIL142W	YJL008C	YJL014W	YJL111W	YJR064W
YAL040C	YBR160W	YCR081W	YDL108W	YDL127W	YDL155W	YDR443C	YGL134W	YGR108W	YGR109C	YJL006C	YKL139W	YLR210W	YML112W	YMR199W	YNL025C	YNL289W	YOL001W	YPL031C	YPL042C	YPL219W	YPL256C	YPR025C	YPR119W	YPR120C
YDL127W	YGL134W	YNL289W	YOL001W	YPL031C	YPL219W
YAL029C	YBL007C	YBL034C	YBL063W	YBL078C	YBR172C	YBR200W	YBR234C	YCL029C	YCL040W	YCR002C	YCR088W	YDL029W	YDL178W	YDL225W	YDR129C	YDR218C	YDR388W	YDR424C	YDR488C	YEL061C	YER016W	YFL037W	YFL039C	YGL005C	YGL216W	YGR059W	YGR080W	YHR023W	YHR107C	YHR129C	YHR156C	YHR179W	YIL034C	YIL138C	YIR006C	YJL042W	YJR076C	YKL007W	YKL079W	YKL129C	YKR054C	YLL050C	YLR045C	YLR175W	YLR212C	YLR314C	YLR319C	YLR337C	YLR429W
YCR002C	YDL225W	YDR218C	YGR059W	YHR107C	YJR076C	YLR314C	YML104C
YAL029C	YBL007C	YBR172C	YBR200W	YBR234C	YCL040W	YCR088W	YDL029W	YDL178W	YDR129C	YDR388W	YFL039C	YGR080W	YHR023W	YHR179W	YIL034C	YIL138C	YIR006C	YKL007W	YKL079W	YKL129C	YLL050C	YLR319C	YLR337C	YLR429W	YMR092C	YMR109W	YNL079C	YNL138W	YNL243W	YOR122C	YOR181W	YOR326W
YBL034C	YBL063W	YBL078C	YCL029C	YDR424C	YDR488C	YEL061C	YER016W	YFL037W	YGL005C	YGL216W	YHR129C	YHR156C	YJL042W	YKR054C	YLR045C	YLR175W	YLR212C	YML085C	YML124C	YMR138W	YMR198W	YMR294W	YNL126W	YNL223W	YOR058C	YOR265W	YOR272W	YPL155C	YPL174C	YPL241C	YPR141C
YBL063W	YDR424C	YDR488C	YEL061C	YGL005C	YGL216W	YHR129C	YHR156C	YKR054C	YMR198W	YMR294W	YPL155C	YPL174C	YPR141C
YDR424C	YDR488C	YKR054C
YHR129C	YMR294W	YPL174C
YDR166C	YER008C	YGL233W	YIL068C	YJL085W	YLR166C	YPR055W
YEL003W	YGR078C	YLR200W	YML094W	YNL153C
YDL090C	YGL155W	YJL031C	YKL019W	YOR370C	YPR176C
YCR034W	YGR032W	YGR143W	YLR342W	YPR159W
YBR127C	YDL185W	YDL185W1	YEL027W	YEL051W	YGR020C	YHR026W	YHR039C-A	YKL080W	YLR447C	YMR054W	YOR270C	YOR332W	YPL234C	YPR036W
YBR081C	YBR198C	YCL010C	YDR145W	YDR167W	YDR176W	YDR392W	YDR448W	YEL056W	YGL066W	YGL112C	YGR252W	YHR099W	YLR055C	YMR236W	YOL148C	YOR244W	YPL001W	YPL254W
YBR081C	YBR198C	YCL010C	YDR145W	YDR167W	YDR176W	YDR392W	YDR448W	YGL066W	YGL112C	YGR252W	YHR099W	YLR055C	YMR236W	YOL148C	YOR244W	YPL254W
YBR081C	YBR198C	YCL010C	YDR145W	YDR167W	YDR176W	YDR392W	YDR448W	YGL066W	YGL112C	YGR252W	YHR099W	YLR055C	YMR236W	YOL148C	YPL254W
YHR099W	YOR244W
YCR033W	YMR263W	YNL021W	YNL330C	YOL004W
YMR263W	YNL330C	YOL004W
YAL007C	YAL030W	YAL042W	YAR002C-A	YBL037W	YBL050W	YBL078C	YBR080C	YBR097W	YBR254C	YBR288C	YDL029W	YDL145C	YDL192W	YDL195W	YDR108W	YDR170C	YDR238C	YDR246W	YDR407C	YDR468C	YDR472W	YDR498C	YER157W	YFR051C	YGL005C	YGL137W	YGL200C	YGL206C	YGL212W	YGL223C	YGR120C	YGR166W	YGR167W	YGR261C	YHL019C	YHL031C	YHR012W	YIL004C	YIL062C	YIL076W	YIL109C	YJL024C	YJL053W	YJL154C	YJR005W	YJR058C	YJR065C	YKL013C	YKL041W
YBL078C	YNL223W
YBL037W	YBR288C	YER157W	YGL005C	YGL223C	YGR120C	YGR261C	YHL019C	YJL024C	YJR005W	YJR058C	YKL135C	YLR170C	YML071C	YNL041C	YNL051W	YOL062C	YPL195W	YPL259C	YPR029C	YPR105C
YKL135C	YLR170C	YPL259C	YPR029C
YAL007C	YAL042W	YAR002C-A	YDL145C	YDL192W	YDL195W	YDR170C	YDR238C	YFR051C	YGL137W	YGL200C	YHR012W	YIL076W	YIL109C	YJL053W	YJL154C	YLR208W	YML012W	YNL287W	YOR069W	YOR132W	YPL010W	YPL085W	YPL218W	YPR181C
YAL030W	YDR468C	YDR498C	YGL212W	YHL031C	YIL004C	YKL196C	YLR026C	YLR078C	YLR093C	YLR268W	YMR183C	YMR197C	YOL018C	YOR036W	YOR075W	YOR106W	YOR327C	YPL232W
YDR468C	YDR498C	YGL212W	YLR026C	YMR183C	YOL018C	YOR036W	YOR075W	YOR106W	YPL232W
YLR148W	YLR396C	YMR231W	YPL045W
YDL029W	YIL062C	YJR065C	YKL013C	YLR370C	YNR035C
YBR107C	YBR233W-A	YDR016C	YDR201W	YDR254W	YDR318W	YDR320C-A	YDR328C	YER018C	YGL061C	YGR113W	YGR140W	YGR179C	YIL144W	YJR060W	YJR135C	YKL049C	YKL052C	YKL089W	YKR037C	YKR083C	YLR381W	YMR094W	YMR117C	YMR168C	YOL069W	YPL018W	YPR046W
YDR328C	YGR140W	YJR060W	YKL049C	YKL089W	YMR094W	YMR168C
YBR107C	YBR233W-A	YDR016C	YDR201W	YDR254W	YDR318W	YDR320C-A	YER018C	YGL061C	YGR113W	YGR179C	YIL144W	YJR135C	YKL052C	YKR037C	YKR083C	YLR381W	YMR117C	YOL069W	YPL018W	YPR046W
YDR318W	YGR179C	YPL018W
YBR233W-A	YDR016C	YDR201W	YDR320C-A	YGL061C	YGR113W	YKL052C	YKR037C	YKR083C
YBR091C	YDL217C	YEL020W-A	YGR082W	YHR005C-A	YHR117W	YIL022W	YJL054W	YJL143W	YJR045C	YMR060C	YMR203W	YNL070W	YNL121C	YNL131W	YNR017W	YOR045W	YPR133W-A
YBR091C	YDL217C	YEL020W-A	YHR005C-A	YIL022W	YJL054W	YJL143W	YJR045C	YNR017W
YEL020W-A	YHR005C-A
YGR072W	YHR077C	YMR080C
YBL079W	YDL116W	YDL148C	YDR192C	YER105C	YER107C	YFR002W	YGL092W	YGL100W	YGL172W	YGR119C	YIL115C	YJL041W	YJL061W	YJR042W	YKL057C	YKL068W	YKR082W	YLR208W	YLR335W	YML103C	YMR047C	YMR129W	YOR098C
YBL002W	YBL003C	YBR009C	YBR010W	YDR224C	YDR225W	YNL030W	YNL031C
YBL022C	YER017C	YHR024C	YLR163C	YMR035W	YMR089C	YMR150C	YPR024W
YBL022C	YER017C	YMR089C	YPR024W
YMR035W	YMR150C
YBL041W	YBR173C	YDL007W	YDL020C	YDL097C	YDL147W	YDR069C	YDR394W	YDR427W	YER012W	YER021W	YER094C	YFR004W	YFR050C	YFR052W	YGL011C	YGL048C	YGR135W	YGR232W	YGR253C	YGR270W	YHR027C	YHR200W	YIL075C	YJL001W	YKL145W	YML092C	YMR314W	YOL038W	YOR117W	YOR157C	YOR259C	YOR261C	YOR362C	YPR103W	YPR108W
YBL041W	YBR173C	YDL007W	YDL020C	YDL097C	YDL147W	YDR069C	YDR394W	YDR427W	YER012W	YER021W	YER094C	YFR004W	YFR050C	YFR052W	YGL011C	YGL048C	YGR135W	YGR232W	YGR253C	YGR270W	YHR027C	YHR200W	YIL075C	YJL001W	YKL145W	YML092C	YMR314W	YOL038W	YOR117W	YOR157C	YOR259C	YOR261C	YOR362C	YPR103W	YPR108W
YDL040C	YHR013C
YBR221C	YER178W	YFL018C	YGR193C	YNL071W
RNA_TLC1	YAR007C	YBL023C	YBL035C	YBR060C	YBR087W	YBR088C	YBR202W	YBR278W	YCR014C	YDL017W	YDL102W	YDL164C	YDR013W	YDR052C	YDR489W	YEL032W	YER176W	YGL113W	YGL201C	YHR118C	YHR164C	YIL009C-A	YIL139C	YIR008C	YJL072C	YJL090C	YJL173C	YJL194W	YJR006W	YJR043C	YJR068W	YKL045W	YKL113C	YLL004W	YLR103C	YLR233C	YLR274W	YLR318W	YML065W	YMR234W	YNL088W	YNL102W	YNL261W	YNL262W	YNL290W	YNL312W	YOL006C	YOL094C	YOL146W
YBL023C	YBR060C	YBR202W	YEL032W	YGL113W	YGL201C	YHR118C	YJL090C	YJL194W	YLL004W	YLR103C	YLR274W	YML065W	YNL261W	YPR019W	YPR162C
YAR007C	YBL035C	YBR087W	YBR088C	YBR278W	YCR014C	YDL102W	YDL164C	YER176W	YHR164C	YIL139C	YIR008C	YJL173C	YJR006W	YJR043C	YJR068W	YKL045W	YKL113C	YMR234W	YNL088W	YNL102W	YNL262W	YNL290W	YNL312W	YOL006C	YOL094C	YOR217W	YOR330C	YPL167C	YPR175W
YBR278W	YNL262W	YPR175W
YBR087W	YJR068W	YNL290W	YOL094C	YOR217W
YBL035C	YIR008C	YKL045W	YNL102W
YIL009C-A	YLR233C	YLR318W
Q0045	Q0080	Q0085	Q0105	Q0130	Q0250	Q0275	YBL045C	YBL099W	YBR039W	YDL004W	YDL067C	YDL085W	YDL174C	YDL181W	YDR178W	YDR298C	YDR322C-A	YDR377W	YDR529C	YEL024W	YFR033C	YGL187C	YGL191W	YGR183C	YGR207C	YHR001W-A	YHR051W	YIL155C	YJL166W	YJR121W	YKL016C	YKL085W	YKL141W	YKL148C	YLL041C	YLR038C	YLR295C	YLR395C	YML054C	YML081C-A	YML120C	YMR145C	YMR256C	YNL052W	YNR001C	YOL077W-A	YOR065W	YOR356W	YOR374W
Q0045	Q0250	Q0275	YDL067C	YGL187C	YGL191W	YHR051W	YLR038C	YLR395C	YMR256C	YNL052W
Q0080	Q0085	Q0130	YBL099W	YBR039W	YDL004W	YDL181W	YDR298C	YDR322C-A	YDR377W	YJR121W	YKL016C	YLR295C	YML081C-A	YOL077W-A	YPL078C	YPL271W	YPR020W
Q0120	RNA_RNASE-P	YAL033W	YAL043C	YAR008W	YBL018C	YBL074C	YBR055C	YBR120C	YBR142W	YBR152W	YBR167C	YBR188C	YBR237W	YBR257W	YCR018C	YCR035C	YDL014W	YDL030W	YDL043C	YDL044C	YDL048C	YDL069C	YDL111C	YDL209C	YDR088C	YDR163W	YDR194C	YDR197W	YDR228C	YDR243C	YDR280W	YDR301W	YDR324C	YDR364C	YDR398W	YDR432W	YDR449C	YDR463W	YDR473C	YDR478W	YDR482C	YER013W	YER082C	YER112W	YER165W	YER172C	YGL044C	YGL120C	YGL128C
YAL043C	YDR228C	YDR301W	YGL044C	YJR093C	YKL059C	YLR115W	YLR277C	YMR061W	YOL123W	YOR250C
YAL043C	YDR301W	YLR115W	YLR277C
YAL033W	YBL018C	YBR167C	YBR257W	YCR035C	YDL014W	YDL111C	YDR280W	YGR030C	YGR095C	YGR195W	YHR062C	YHR069C	YLR197W	YNL221C	YNL282W	YOL021C	YOR310C	SNRNA_NME1
YCR035C	YDL111C	YDR280W	YGR095C	YGR195W	YHR069C	YOL021C
YAL033W	YBL018C	YBR167C	YBR257W	YGR030C	YHR062C	YNL221C	YNL282W	SNRNA_NME1
YDL014W	YLR197W	YOR310C
YAR008W	YBL074C	YBR055C	YBR142W	YBR152W	YBR188C	YBR237W	YCR018C	YDL014W	YDL030W	YDL043C	YDL048C	YDL209C	YDR088C	YDR163W	YDR243C	YDR324C	YDR364C	YDR398W	YDR432W	YDR449C	YDR463W	YDR473C	YDR478W	YDR482C	YER013W	YER082C	YER112W	YER172C	YGL120C	YGL128C	YGR006W	YGR074W	YGR075C	YGR091W	YGR128C	YGR159C	YGR278W	YHL034C	YHR006W	YHR065C	YHR089C	YHR165C	YHR196W	YIL061C	YJL087C	YJL109C	YJL203W	YKL012W	YKL074C
YBL074C	YBR055C	YBR142W	YBR152W	YBR237W	YDL030W	YDL043C	YDL209C	YDR088C	YDR163W	YDR243C	YDR364C	YER013W	YER112W	YER172C	YGL120C	YGL128C	YGR006W	YGR074W	YGR075C	YGR091W	YGR278W	YHR165C	YIL061C	YJL203W	YKL012W	YKL074C	YKL078W	YKR086W	YLL036C	YLR147C	YLR298C	YML046W	YMR125W	YMR268C	YNR011C	YOR148C	YOR159C	YPL178W	YPR057W	YPR101W	YPR178W
YDL030W	YDL043C
Q0120	YBR120C	YDL044C	YDR194C	YGR222W	YHR005C-A	YIR021W	YJL133W	YKR052C	YLR382C	YMR023C	YMR287C	YOR334W	YPL029W	YPR134W
YDL132W	YDR054C	YDR328C	YFL009W	YIL046W	YJR090C	YOR057W
YDL132W	YDR054C	YDR328C	YJR090C
YBL016W	YDL159W	YDR103W	YDR179C	YDR422C	YDR477W	YER027C	YGL115W	YGL208W	YGR040W	YHR005C	YJL089W	YJR084W	YJR086W	YLR362W	YOR212W
YDL003W	YDR113C	YDR180W	YFL008W	YGR098C	YIL026C	YJL074C	YML034W	YPR007C
YDR113C	YGR098C	YML034W
YAL047C	YBL034C	YBR109C	YBR211C	YCL029C	YDR201W	YDR356W	YER018C	YGL061C	YGL093W	YGR113W	YHR129C	YHR172W	YIL144W	YKL042W	YKR037C	YKR054C	YLR045C	YLR212C	YMR065W	YMR117C	YMR198W	YMR294W	YNL126W	YNL188W	YNL225C	YOL069W	YOR257W	YOR373W	YPL124W	YPL255W	YPR141C
YAL047C	YBR109C	YDR356W	YER018C	YGL093W	YHR172W	YKL042W	YLR212C	YMR117C	YNL126W	YNL188W	YNL225C	YOR257W	YOR373W	YPL124W	YPL255W
Q0140	YAL003W	YBL027W	YBL038W	YBL072C	YBL080C	YBL087C	YBL090W	YBL092W	YBR031W	YBR048W	YBR079C	YBR084C-A	YBR118W	YBR120C	YBR122C	YBR143C	YBR146W	YBR181C	YBR189W	YBR191W	YBR251W	YBR268W	YBR282W	YCR003W	YCR031C	YCR046C	YCR071C	YDL045W-A	YDL061C	YDL069C	YDL075W	YDL081C	YDL082W	YDL083C	YDL130W	YDL133C-A	YDL136W	YDL184C	YDL191W	YDL202W	YDR012W	YDR025W	YDR041W	YDR064W	YDR115W	YDR116C	YDR172W	YDR175C	YDR197W
YBR079C	YDR211W	YDR429C	YEL034W	YER025W	YER165W	YGL049C	YGR083C	YGR162W	YJL138C	YJR007W	YJR047C	YKR026C	YKR059W	YLR291C	YMR146C	YMR260C	YMR309C	YNL062C	YNL244C	YOL139C	YOR260W	YOR276W	YOR361C	YPL237W	YPR041W	YPR163C
YJL138C	YKR059W
YAL003W	YBR118W	YDR385W	YKL081W	YKR084C	YLR249W	YOR133W	YPL048W	YPR080W
YBL027W	YBL072C	YBL087C	YBL092W	YBR031W	YBR048W	YBR084C-A	YBR181C	YBR189W	YBR191W	YCR031C	YDL061C	YDL075W	YDL081C	YDL082W	YDL083C	YDL130W	YDL133C-A	YDL136W	YDL184C	YDL191W	YDR012W	YDR025W	YDR064W	YDR382W	YDR418W	YDR447C	YDR450W	YDR471W	YDR500C	YEL054C	YER056C-A	YER074W	YER102W	YER117W	YER131W	YFL034C-A	YFR031C-A	YFR032C-A	YGL030W	YGL031C	YGL076C	YGL103W	YGL123W	YGL135W	YGL147C	YGL189C	YGR027C	YGR034W	YGR085C
YBL027W	YBL087C	YBL092W	YBR031W	YBR084C-A	YBR191W	YDL075W	YDL081C	YDL082W	YDL130W	YDL133C-A	YDL136W	YDL184C	YDL191W	YDR012W	YDR382W	YDR418W	YDR471W	YDR500C	YEL054C	YER056C-A	YER117W	YFL034C-A	YFR031C-A	YFR032C-A	YGL030W	YGL031C	YGL076C	YGL103W	YGL135W	YGL147C	YGR034W	YGR085C	YGR148C	YHL001W	YHL033C	YHR010W	YHR141C	YIL018W	YIL052C	YIL133C	YIL148W	YJL177W	YJL189W	YJR094W-A	YKL006W	YKL180W	YKR094C	YLL045C	YLR029C
YBL072C	YBR048W	YBR181C	YBR189W	YCR031C	YDL061C	YDL083C	YDR025W	YDR064W	YDR447C	YDR450W	YER074W	YER102W	YER131W	YGL123W	YGL189C	YGR027C	YGR118W	YGR214W	YHL015W	YHR021C	YHR203C	YIL069C	YJL136C	YJL190C	YJL191W	YJR123W	YJR145C	YKL156W	YKR057W	YLR048W	YLR167W	YLR264W	YLR287C-A	YLR333C	YLR367W	YLR388W	YLR441C	YML024W	YML026C	YML063W	YMR116C	YMR143W	YMR230W	YNL096C	YNL178W	YNL302C	YOL040C	YOL121C	YOR096W
YBL080C	YBR120C	YDL069C	YDR197W	YER153C	YGR222W	YLR067C	YLR203C	YMR023C	YMR064W	YMR257C	YMR282C	YNR045W	YPL029W
Q0140	YBL038W	YBL090W	YBR122C	YBR146W	YBR251W	YBR268W	YBR282W	YCR003W	YCR046C	YCR071C	YDL045W-A	YDL202W	YDR041W	YDR115W	YDR116C	YDR175C	YDR237W	YDR322W	YDR337W	YDR347W	YDR405W	YDR462W	YEL050C	YER050C	YFR049W	YGL068W	YGL129C	YGR076C	YGR084C	YGR165W	YGR215W	YGR220C	YHL004W	YHR075C	YHR147C	YIL093C	YJL063C	YJL096W	YJR101W	YJR113C	YKL003C	YKL138C	YKL142W	YKL155C	YKL167C	YKL170W	YKR006C	YKR085C	YLR312W-A
YBL038W	YBR122C	YBR268W	YBR282W	YCR003W	YCR046C	YCR071C	YDL202W	YDR115W	YDR116C	YDR237W	YDR322W	YDR405W	YDR462W	YEL050C	YGL068W	YGR076C	YGR220C	YHR147C	YJL063C	YJL096W	YKL138C	YKL167C	YKL170W	YKR006C	YKR085C	YLR312W-A	YLR439W	YML009C	YML025C	YMR024W	YMR193W	YMR225C	YMR286W	YNL005C	YNL177C	YNL185C	YNL252C	YNL284C	YNR022C	YOR150W	YPL173W	YPL183W-A	YPR100W
YAL001C	YAL021C	YAL051W	YBL014C	YBL021C	YBL025W	YBL093C	YBL103C	YBR081C	YBR112C	YBR114W	YBR123C	YBR154C	YBR193C	YBR198C	YBR253W	YBR289W	YCL010C	YCR042C	YCR084C	YCR092C	YCR093W	YDL005C	YDL056W	YDL108W	YDL140C	YDL160C	YDL165W	YDR004W	YDR009W	YDR073W	YDR076W	YDR097C	YDR138W	YDR145W	YDR156W	YDR167W	YDR173C	YDR176W	YDR207C	YDR253C	YDR308C	YDR311W	YDR362C	YDR369C	YDR392W	YDR397C	YDR404C	YDR448W	YDR460W
YDL108W	YDR311W	YDR460W	YER171W	YIL143C	YLR005W	YPL122C	YPR025C	YPR056W
YBR154C	YHR143W-A	YKL144C	YNL113W	YNL151C	YNR003C	YOR116C	YOR207C	YOR210W	YOR224C	YPR110C	YPR187W	YPR190C
YAL001C	YBR123C	YDR362C	YGR047C	YOR110W
YBR114W	YCR092C	YDL108W	YDR004W	YDR076W	YDR097C	YDR311W	YDR369C	YDR460W	YEL037C	YER095W	YER162C	YER171W	YGL090W	YGL163C	YGR258C	YIL143C	YJR052W	YLR005W	YML032C	YML095C	YMR106C	YMR167W	YMR201C	YMR224C	YMR284W	YNL082W	YNL250W	YOL090W	YOR005C	YPL022W	YPL122C	YPR025C
YBR114W	YDL108W	YDR311W	YDR460W	YEL037C	YER162C	YER171W	YGR258C	YIL143C	YJR052W	YLR005W	YML095C	YMR201C	YPL022W	YPL122C	YPR025C
YBR114W	YJR052W
YDR369C	YGL090W	YMR106C	YMR224C	YMR284W	YNL250W	YOR005C
YGL090W	YOR005C
YCR092C	YDR097C	YMR167W	YNL082W	YOL090W
YAL021C	YAL051W	YBL103C	YBR081C	YBR112C	YBR198C	YBR289W	YCL010C	YCR084C	YCR093W	YDL056W	YDL160C	YDL165W	YDR009W	YDR073W	YDR138W	YDR145W	YDR167W	YDR173C	YDR176W	YDR207C	YDR253C	YDR392W	YDR397C	YDR448W	YER068W	YER111C	YER159C	YFL028C	YGL066W	YGL112C	YGR092W	YGR252W	YHL025W	YHR099W	YHR193C	YIL038C	YIL106W	YIR017C	YJL176C	YJR060W	YJR094C	YJR122W	YKR036C	YLR055C	YLR182W	YLR451W	YML051W	YML099C	YMR033W
YBR081C	YBR198C	YCL010C	YDR145W	YDR167W	YDR176W	YDR392W	YDR448W	YGL066W	YGL112C	YGR252W	YHR099W	YLR055C	YMR236W	YOL148C	YPL254W
YBR081C	YBR198C	YCL010C	YDR145W	YDR167W	YDR176W	YDR392W	YDR448W	YGL066W	YGL112C	YGR252W	YHR099W	YLR055C	YMR236W	YOL148C	YPL254W
YBR081C	YBR198C	YCL010C	YDR145W	YDR167W	YDR176W	YDR392W	YDR448W	YGL066W	YGL112C	YGR252W	YHR099W	YLR055C	YMR236W	YOL148C	YPL254W
YDR253C	YIR017C	YJR060W	YNL103W	YPL038W
YHR193C	YPL037C
YCR093W	YDL165W	YER068W	YIL038C	YPR072W
YBR289W	YDR073W	YHL025W	YJL176C	YMR033W	YNR023W	YOR290C	YPL016W	YPL129W	YPR034W
YBL014C	YER148W	YJL025W	YML043C
YBL025W	YLR141W	YMR270C
YBL093C	YBR154C	YBR193C	YBR253W	YDL005C	YDL140C	YDR308C	YDR404C	YER022W	YER179W	YGL025C	YGL070C	YGL151W	YGR104C	YHR041C	YHR058C	YHR143W-A	YIL021W	YJL140W	YLR071C	YLR418C	YMR112C	YNL236W	YNR010W	YOL005C	YOL051W	YOL135C	YOR151C	YOR174W	YOR210W	YOR224C	YPL086C	YPL129W	YPR168W	YPR187W
YBR198C	YCR042C	YDR145W	YDR167W	YER148W	YGL112C	YGR274C	YML015C	YML098W	YMR227C	YMR236W	YPL011C	YPL129W
YBR198C	YCR042C	YDR145W	YDR167W	YGL112C	YGR274C	YML015C	YML098W	YMR227C	YMR236W	YPL011C	YPL129W
YBR171W	YDL092W	YDL232W	YDR086C	YDR292C	YEL002C	YER019C-A	YER087C-B	YGL022W	YGL226C-A	YIR022W	YJL002C	YJL034W	YJR010C-A	YKL122C	YKL154W	YLR292C	YLR378C	YML019W	YML055W	YML105C	YMR149W	YOR085W	YOR103C	YOR254C	YPL094C	YPL210C	YPL243W	YPR088C
YBR171W	YDR086C	YER019C-A	YER087C-B	YJL034W	YLR292C	YLR378C	YOR254C	YPL094C
YDR086C	YER087C-B	YLR378C
YIR022W	YJR010C-A	YML055W
YDL092W	YKL122C	YML105C	YPL210C	YPL243W	YPR088C
YBL084C	YDL008W	YDR118W	YFR036W	YGL240W	YHR166C	YKL022C	YLR102C	YLR127C	YNL172W	YOR249C
YBR195C	YDL077C	YDR080W	YHR060W	YKL119C	YML102W	YPR018W
[truncated: 509 more columns]

## Sheet: matlab结果_含有集合间冗余750
YBR254C	YDR108W	YDR246W	YDR407C	YDR472W	YGR166W	YKR068C	YML077W	YMR218C	YOR115C
YDR295C	YNL021W	YPR179C
YDR176W	YDR448W	YGR252W	YOR023C	YPL254W
YDR121W	YGL133W	YJL065C	YOR304W
YAR033W	YGL051W
YAL003W	YBR118W	YKL081W	YPL048W	YPR080W
YIR017C	YJR060W	YNL103W
YDL030W	YDL043C	YJL203W
YIR017C	YNL103W	YPL038W
YBR102C	YDR166C	YER008C	YGL233W	YIL068C	YJL085W	YLR166C	YPR055W
YBR283C	YDR086C	YER019C-A
YGR238C	YHR158C
YDL175C	YJL050W	YOL115W
YIL033C	YJL164C	YKL166C	YPL203W
YGL236C	YMR023C
YGR188C	YOR026W
YGL252C	YNL076W
YBR131W	YGL124C
YBR234C	YDL029W	YIL062C	YJR065C	YKL013C	YLR370C	YNR035C
YDR013W	YDR489W	YJL072C	YOL146W
YDR097C	YOL090W
YDR279W	YLR154C	YNL072W
YBR045C	YER133W
YBR036C	YPL057C
YBL041W	YER012W	YER094C	YFR050C	YGL011C	YGR135W	YGR253C	YJL001W	YML092C	YMR314W	YOL038W	YOR157C	YOR362C	YPR103W
YLR270W	YOR173W
YBR154C	YDL140C	YDR404C	YGL070C	YHR143W-A	YIL021W	YJL140W	YOL005C	YOR151C	YOR210W	YOR224C	YPR187W
YLR288C	YOR368W	YPL194W
YAL001C	YBR123C	YDR362C	YGR047C	YOR110W	YPL007C
YBL008W	YBR215W	YJR140C	YOR038C
YBR114W	YJR052W	YKL112W	YPL046C
YIL009C-A	YLR233C	YLR318W
YNR046W	YOL124C
YBR112C	YCR084C	YNL167C
YDL116W	YGL092W	YGL100W	YJR042W	YKL057C	YLR208W
YBR060C	YHR118C	YLL004W	YML065W	YNL261W	YPR162C
YAL010C	YHR083W	YMR060C	YNL026W
YMR167W	YPL164C
YBR127C	YDL185W	YEL027W	YEL051W	YGR020C	YHR026W	YHR039C-A	YKL080W	YLR447C	YOR270C	YOR332W	YPL234C	YPR036W
YBR160W	YPR120C
YAL033W	YBL018C	YBR167C	YBR257W	YGR030C	YHR062C	YIR015W	YNL221C	YNL282W
YHR024C	YLR163C
YDR027C	YDR484W	YJL029C	YKR020W
YGR092W	YIL106W
YBR087W	YER173W	YJR068W	YNL290W	YOL094C
YNL230C	YPL046C
YJR102C	YLR417W	YPL002C
YBL021C	YGL237C	YKL109W	YOR358W
YDL047W	YKR028W
YDR397C	YER159C
YJL115W	YPL153C
YFL022C	YLR060W
YLR246W	YOL110W
YGL174W	YIR005W	YLR016C
YAL033W	YBL018C	YBR167C	YBR257W	YDR478W	YGR030C	YHR062C	YLR145W	YNL221C	YNL282W
YHR079C-A	YPL121C
YDL130W-A	YDL181W	YGR008C
YAR008W	YLR105C	YMR059W	YPL083C
YDR137W	YLR039C
YDL014W	YEL026W	YLR197W	YOR310C
YBR119W	YDL087C	YDR235W	YDR240C	YER029C	YFL017W-A	YGR013W	YGR074W	YHR086W	YIL061C	YKL012W	YKL074C	YLR116W	YLR147C	YLR275W	YLR298C	YML046W	YMR125W	YOR159C	YPL178W	YPR182W
YDL148C	YPR144C
YDR480W	YHR084W	YPL049C
YBR228W	YLR135W
YBL026W	YDR378C	YER112W	YER146W	YJR022W	YLR438C-A	YMR268C	YNL147W
YBL046W	YDR075W	YNL201C
YAL010C	YLL006W	YOL009C
YFL037W	YML085C
YJR053W	YMR055C
YBL035C	YIR008C	YKL045W	YNL102W
YAL043C	YDR195W	YDR301W	YER133W	YGR156W	YJR093C	YKL018W	YKL059C	YKR002W	YLR115W	YLR277C	YNL222W	YNL317W	YOR179C	YPR107C
YDR207C	YJR094C
YDL042C	YDR227W	YLR442C
YEL020W-A	YHR005C-A
YGL116W	YJL013C	YJL030W	YOR026W
YKL188C	YPL147W
YDR422C	YDR477W	YGL115W
YGL090W	YOR005C
YDL093W	YOR321W
YAL030W	YGR009C	YPL232W
YBR126C	YDR074W	YML100W	YMR261C
YDL002C	YDR190C	YFL013C	YFL039C	YGL150C	YJL081C	YLR052W	YNL059C	YOR141C	YOR189W	YPL129W	YPL235W
YLL010C	YOR043W
YBL093C	YBR193C	YBR253W	YCR081W	YDL005C	YDR308C	YDR443C	YER022W	YGL025C	YGL127C	YGL151W	YGR104C	YHR041C	YHR058C	YLR071C	YMR112C	YNL025C	YNL236W	YNR010W	YOL051W	YOL135C	YOR174W	YPL042C	YPR070W	YPR168W
YER072W	YFL004W	YJL012C	YPL019C
YDL232W	YEL002C	YGL022W	YGL226C-A	YJL002C	YML019W	YMR149W	YOR085W	YOR103C
YLR226W	YPR161C
YHR186C	YJR066W	YNL006W	YPL180W
YBR289W	YDR073W	YFL049W	YGR275W	YHL025W	YJL176C	YMR033W	YNR023W	YOR290C	YPL016W	YPL129W	YPR034W
YDL132W	YDR054C	YDR328C	YFL009W	YOR057W
YBL079W	YDL088C	YMR153W
YDL102W	YJR006W	YJR043C
YGR162W	YKR059W	YOL139C
YDL013W	YER116C
YBR278W	YDR121W	YNL262W	YPR175W
YBR079C	YDR429C	YLR192C	YMR012W	YMR146C	YMR309C	YOR361C
YDR252W	YHR193C	YPL037C
YGL094C	YKL025C
YHL019C	YKL135C	YLR170C	YPL259C	YPR029C
YMR106C	YMR284W
YDR159W	YOL072W
YML051W	YPL248C
YDR285W	YGL249W	YIL072W	YLR263W
YCR020C-A	YEL053C	YPR051W
YER125W	YMR275C
YNL118C	YOL149W
YDL040C	YHR013C	YOR253W
YBR087W	YJR068W	YNL290W	YOL094C	YOR144C
YBR195C	YML102W	YPR018W
YAL007C	YAL042W	YAR002C-A	YDL195W	YGL200C	YIL109C	YLR208W	YML012W	YPL085W	YPL218W	YPR181C
YFL005W	YGR009C	YPR032W
YDL056W	YLR182W
YDL132W	YDR328C	YJR090C	YOL133W
YBR091C	YDL217C	YJL054W	YOR297C
YFR009W	YGL195W
YHR012W	YJL053W	YJL154C	YOR069W	YOR132W
YER157W	YGL005C	YGL223C	YGR120C	YML071C	YNL041C	YNL051W	YPR105C
YDR113C	YGR098C
YAL024C	YGR238C	YHR158C
YBL002W	YBL003C	YBR009C	YBR010W	YDR224C	YDR225W	YNL030W	YNL031C
YDL100C	YER083C	YGL020C
YBR160W	YPL256C
YBR154C	YDR156W	YHR143W-A	YJL148W	YJR063W	YNL113W	YNL248C	YOR210W	YOR224C	YOR340C	YOR341W	YPR010C	YPR110C	YPR187W
YAL051W	YOR363C
Q0080	Q0085	Q0130	YBL099W	YBR039W	YDL004W	YDL181W	YDR298C	YDR322C-A	YDR377W	YJR121W	YKL016C	YLR295C	YML081C-A	YOL077W-A	YPL078C	YPL271W	YPR020W
YBL038W	YBR122C	YBR268W	YBR282W	YCR003W	YCR046C	YCR071C	YDL202W	YDR115W	YDR116C	YDR237W	YDR322W	YDR405W	YDR462W	YEL050C	YGL068W	YGR076C	YGR220C	YHR147C	YJL063C	YJL096W	YKL138C	YKL167C	YKL170W	YKR006C	YKR085C	YLR312W-A	YLR439W	YML009C	YML025C	YMR024W	YMR193W	YMR225C	YMR286W	YNL005C	YNL177C	YNL185C	YNL252C	YNL284C	YNR022C	YOR150W	YPL173W	YPL183W-A	YPR100W
YHR060W	YKL119C
YBR050C	YER133W
YBL074C	YDR243C	YER029C	YER172C	YFL017W-A	YGR074W	YHR156C	YHR165C	YKL173W	YLR147C	YLR275W	YOR159C	YPR082C	YPR182W
YCR066W	YGL058W
YDR092W	YGL087C
YCR009C	YDR388W
YDL092W	YKL122C	YML105C	YPL210C	YPL243W	YPR088C
YDR173C	YML099C	YMR042W	YMR043W
YGL033W	YGL183C
YGR086C	YPL004C
YDL143W	YDR188W	YDR212W	YIL142W	YJL008C	YJL014W	YJL111W	YJR064W
YDR138W	YHR167W	YML062C	YNL139C
YDR180W	YER147C
YPL031C	YPL219W
YDR424C	YDR488C	YKR054C	YMR299C
YBR070C	YGL047W
YGL213C	YLR398C	YPR189W
YGR005C	YGR186W	YPL129W
YDR202C	YDR328C	YJR033C
YBR171W	YLR292C	YOR254C	YPL094C
YGR200C	YHR187W	YLR384C	YMR312W	YPL086C	YPL101W
YBL052C	YJR082C	YOR064C	YPL129W	YPR031W
YBR097W	YBR128C	YLR240W	YPL120W
YER025W	YJR007W	YPL237W
YGR181W	YJR135W-A
YBR087W	YJR068W	YNL290W	YOL094C	YOR217W
YDR148C	YFL018C	YIL125W
YBR211C	YDR318W	YGR179C	YPL018W
YOL076W	YPR131C
YAL047C	YBR109C	YDR356W	YKL042W	YNL225C	YOR373W	YPL124W
YBR201W	YDR057W	YLR207W	YML029W	YOL013C
YCL008C	YGR206W	YLR119W	YPL065W
YEL056W	YLL022C	YPL001W
YJL005W	YNL138W
YDR265W	YJL210W	YMR026C
YCL009C	YMR108W
YGR132C	YGR231C
YHL002W	YNR006W
YAL016W	YDL134C	YGL190C
YDR204W	YOL096C
YBR160W	YGR108W
YBL026W	YBR055C	YBR152W	YDL098C	YDR378C	YDR473C	YEL026W	YER029C	YER112W	YER146W	YER172C	YFL017W-A	YGR006W	YGR074W	YGR075C	YGR091W	YHR165C	YJR022W	YKL173W	YLR147C	YLR275W	YLR438C-A	YNL147W	YOR159C	YOR308C	YPR082C	YPR178W	YPR182W
YCL044C	YPR024W
YCR092C	YOL090W
YDL042C	YFR028C	YJL076W
YJL088W	YPL111W
YJL041W	YJL061W
YER069W	YJL071W
YGR063C	YML010W
YLR342W	YPR165W
YBR154C	YDL150W	YDR045C	YHR143W-A	YJL011C	YKL144C	YKR025W	YNL113W	YNL151C	YNR003C	YOR116C	YOR207C	YOR210W	YOR224C	YPR110C	YPR187W	YPR190C
YGL207W	YML069W
YGR178C	YNL085W
YGR240C	YMR205C
YBR087W	YCL016C	YHR191C	YJR068W	YMR078C	YNL290W	YOL094C
YDL105W	YDR288W	YEL019C	YER038C	YLR007W	YLR383W	YML023C	YOL034W
YDR224C	YER030W	YOL012C
YER148W	YGR246C	YNL039W
YJR041C	YKL014C	YLR221C	YNR038W	YOL144W
Q0105	YBL045C	YDR529C	YEL024W	YFR033C	YGR183C	YHR001W-A	YJL166W	YOR065W	YPR191W
YDL047W	YFR040W
YJL125C	YNL062C
YHR098C	YPR181C
YFR030W	YJR137C
YBL016W	YDL159W	YDR103W	YLR362W
YER145C	YMR058W
YER017C	YMR089C
YJL006C	YKL139W	YML112W
YBR160W	YGR109C
YML115C	YPL050C
YDL017W	YDR052C
YER070W	YGR180C	YJL026W
YBR077C	YGR163W	YKR007W
YHR172W	YLR212C	YNL126W
YBL007C	YIR006C	YNL084C
YBR229C	YDR221W
YMR095C	YMR096W
YER133W	YNL233W
YMR192W	YPL249C
YAL021C	YCR093W	YDL165W	YER068W	YGR134W	YIL038C	YNL288W	YNR052C	YPR072W
YGL212W	YOR106W
YDR331W	YDR434W	YHR188C	YLR088W	YLR459W
YNL037C	YOR136W
YKL182W	YPL231W
YGL155W	YKL019W
YDR369C	YMR224C	YNL250W
YCR086W	YDR439W
YLL002W	YNL246W
Q0115	YIR021W
YJL090C	YKL108W
YAL013W	YBR095C	YDL076C	YDR207C	YIL084C	YKL185W	YMR263W	YNL097C	YNL330C	YOL004W	YPL139C	YPL181W
YDL030W	YDL043C	YER029C	YFL017W-A	YGR074W	YIR005W	YIR009W	YJL203W	YLR147C	YLR275W	YML049C	YMR240C	YMR288W	YNL286W	YOR159C	YOR319W	YPL213W	YPR182W
Q0045	Q0250	Q0275	YDL067C	YGL187C	YGL191W	YHR051W	YLR038C	YLR395C	YMR256C	YNL052W
YBL037W	YJR005W	YJR058C	YOL062C
YAL021C	YBR279W	YDR138W	YGL244W	YLR418C	YOL145C	YOR123C
YER093C	YIL105C	YJL058C	YKL203C	YMR068W	YNL006W	YNL047C	YOL078W
YAL044C	YDR019C	YFL018C	YMR189W
YNL199C	YPL075W
YAL034W-A	YIR010W	YJR112W	YPL233W
YAR007C	YJL173C	YNL312W
YIL022W	YJL104W	YJR045C	YKR065C	YLR008C	YOR232W
YBR233W-A	YDR016C	YDR201W	YDR320C-A	YGL061C	YGR113W	YKL052C	YKL138C-A	YKR037C	YKR083C
YBR105C	YCL039W	YDL176W	YDR255C	YGL227W	YIL017C	YIL097W	YMR135C
YDR004W	YDR076W
YDR028C	YER133W
YJR109C	YOR303W
YER125W	YML111W
Q0120	YLR382C
YMR287C	YPL029W
YGR262C	YJL184W	YKR038C	YKR095W-A	YML036W
YBL027W	YBL087C	YBL092W	YBR031W	YBR084C-A	YBR191W	YDL075W	YDL081C	YDL082W	YDL130W	YDL133C-A	YDL136W	YDL184C	YDL191W	YDR012W	YDR382W	YDR418W	YDR471W	YDR500C	YEL054C	YER056C-A	YER117W	YFL034C-A	YFR031C-A	YFR032C-A	YGL030W	YGL031C	YGL076C	YGL103W	YGL135W	YGL147C	YGR034W	YGR085C	YGR148C	YHL001W	YHL033C	YHR010W	YHR141C	YIL018W	YIL052C	YIL133C	YIL148W	YJL177W	YJL189W	YJR094W-A	YKL006W	YKL180W	YKR094C	YLL045C	YLR029C
YDL207W	YIL115C	YJL061W
YDR477W	YER027C	YGL115W
YBR112C	YCR084C
YBR114W	YGR003W	YJR052W	YNL230C	YPL046C
YDL108W	YDR079C-A	YDR311W	YDR460W	YER171W	YIL143C	YLR005W	YPL122C	YPR025C	YPR056W
YDL099W	YDR517W
YLR002C	YOR206W
YBR217W	YMR159C	YPL149W
YDR062W	YMR296C
YBR198C	YCR042C	YDR145W	YDR167W	YER148W	YGL112C	YGR274C	YML015C	YML098W	YML114C	YMR005W	YMR227C	YMR236W	YPL011C	YPL129W
YER018C	YIL144W	YMR117C	YOL069W
YHR102W	YKL189W	YOR353C
YDR060W	YOR206W
YDL201W	YDR165W
YDR324C	YEL055C	YGR128C	YHR196W	YJL109C	YMR093W	YPL126W
YIL139C	YOR346W	YPL167C
YDL003W	YFL008W	YIL026C	YJL074C	YPR007C
YAL041W	YJL157C	YJR086W	YOR212W
YFL034C-B	YNL161W
YBR036C	YBR161W
YMR167W	YNL082W
YIL104C	YNL124W
YJR086W	YOR212W
YGL105W	YGL245W	YGR264C
YIR022W	YJR010C-A	YLR066W	YML055W
YMR260C	YNL244C
YBR160W	YMR199W
YCR035C	YDL111C	YDR280W	YGR095C	YGR158C	YGR195W	YHR069C	YHR081W	YNL232W	YOL021C	YOL142W	YOR001W
YGL086W	YJL030W
YGR072W	YHR077C	YMR080C
YML049C	YMR240C	YMR288W	YNL138W-A	YOR319W	YPR094W
YJL209W	YLR067C
YDR359C	YEL018W	YFL024C	YFL039C	YGR002C	YHR090C	YHR099W	YJL081C	YJR082C	YNL107W	YNL136W	YOR244W	YPR023C
YGL019W	YIL035C	YOR039W	YOR061W
YDR181C	YMR127C	YOR213C
YBR156C	YJR089W
YDL145C	YDR238C	YER122C	YFR051C	YGL137W	YIL076W	YNL287W	YPL010W
YBR103W	YCR033W	YDR155C	YGL194C	YIL112W	YKR029C	YOL068C
YML095C	YMR201C	YPL022W
YCL061C	YMR048W	YNL273W
YAL011W	YBR231C	YDR190C	YDR334W	YDR485C	YFL039C	YGR002C	YJL081C	YLR085C	YLR385C	YML041C	YNL107W	YPL235W
YBL084C	YDL008W	YDR118W	YDR260C	YFR036W	YGL003C	YGL116W	YGL240W	YHR166C	YIR025W	YKL022C	YLR102C	YLR127C	YNL172W	YOR249C
YDR178W	YKL141W	YKL148C	YLL041C
YOL001W	YPL031C
YHR005C	YJR086W	YOR212W
YDL047W	YIL153W	YMR028W
YGL206C	YGR167W
YHL022C	YHR157W	YLR329W
YAR014C	YER133W
YGL134W	YPL031C
YKL028W	YKR062W
YDR245W	YEL036C	YJL183W	YJR075W	YPL050C
YDL090C	YKL019W
YFR002W	YGL172W	YGR119C	YJL041W
YMR075W	YNL330C	YOL004W	YPL139C	YPR023C
YIL139C	YPL167C
YBL023C	YBR202W	YEL032W	YGL201C	YLR274W	YPR019W
YBR077C	YGR163W	YKL143W	YKR007W	YML121W
YBR160W	YDL155W
YCR035C	YDL111C	YDR280W	YGR095C	YGR158C	YGR195W	YHR069C	YNL232W	YOL021C	YOL142W
YBL006C	YCR020W-B	YCR052W	YDR303C	YFR037C	YGR056W	YGR275W	YHR056C	YIL126W	YKR008W	YLR033W	YLR321C	YLR357W	YML127W	YMR033W	YMR091C	YPR034W
YCL031C	YGL019W	YGR090W	YIL035C	YOR039W	YOR061W
YBR281C	YFR044C	YNL191W
YDR289C	YGL246C	YOR048C
YBR170C	YDL126C	YGR048W
YAL040C	YBR160W
YDR390C	YPR180W
YGL130W	YPL228W
YAL016W	YDL134C	YOR014W
YEL037C	YER162C
Q0045	YLR203C	YML129C
YAL002W	YDR495C	YLR148W	YLR396C	YMR231W	YPL045W
YDL113C	YDR425W	YJL036W
YER025W	YJR007W	YMR146C	YMR309C	YNL244C	YOR361C	YPL237W	YPR041W
YEL003W	YGR078C	YJL179W	YLR200W	YML094W	YNL153C
YPL003W	YPR066W
YJR035W	YKL054C
YBR081C	YBR111W-A	YBR198C	YCL010C	YDR145W	YDR167W	YDR176W	YDR392W	YDR448W	YER164W	YGL066W	YGL112C	YGR252W	YHR099W	YLR055C	YMR223W	YMR236W	YOL148C	YPL047W	YPL254W
YBR098W	YDR386W
YBR188C	YDR416W	YGR129W	YJR050W	YLL036C	YLR117C	YMR213W	YPR101W
YDL084W	YDR381W	YNL253W
YDR009W	YML051W
YEL059C-A	YMR035W	YMR150C
YBR127C	YDL185W	YEL027W	YEL051W	YGR020C	YHR026W	YHR039C-A	YKL080W	YLR447C	YMR054W	YOR332W	YPL234C	YPR036W
YDR311W	YER171W	YGR258C	YIL143C	YLR005W	YPL122C	YPR056W
YER111C	YLR182W
YDL192W	YJL099W	YKR027W	YLR330W	YMR237W	YOR299W
YGR285C	YHR064C
YBR160W	YLR210W
YDL074C	YPL055C
YBL097W	YDR325W	YFR031C	YLR086W	YLR272C
YDR200C	YFR008W	YLR238W	YMR029C	YMR052W	YNL127W
YBR041W	YMR246W	YOR317W
YLR043C	YNL015W
YCR095C	YDR067C	YHL029C	YNL032W	YNL056W	YNL099C
YCL017C	YER048W-A
YLR035C	YMR167W
YBR143C	YDR172W
YBR221C	YER178W	YFL018C	YGR193C	YIL042C	YNL071W	YOR090C
YGL075C	YLR457C	YPL255W
YDL047W	YJL098W
YBR081C	YBR198C	YDR145W	YDR167W	YDR176W	YDR392W	YDR448W	YER164W	YGL066W	YGL112C	YGL252C	YGR252W	YHR099W	YMR223W	YMR236W	YOL148C	YPL254W
YDR228C	YGL044C	YMR061W	YOL123W	YOR250C
YBR160W	YPR119W
YGL153W	YLR191W	YNL214W
YGR244C	YOR142W
YBR207W	YFL041W
YDR253C	YIR017C	YNL103W
YKL186C	YPL169C
YBR245C	YFR013W
YKL058W	YOR194C
YER148W	YPL082C
YBL072C	YBR048W	YBR181C	YBR189W	YCR031C	YDL061C	YDL083C	YDR025W	YDR064W	YDR447C	YDR450W	YER074W	YER102W	YER131W	YGL123W	YGL189C	YGR027C	YGR118W	YGR214W	YHL015W	YHR021C	YHR203C	YIL069C	YJL136C	YJL190C	YJL191W	YJR123W	YJR145C	YKL156W	YKR057W	YLR048W	YLR167W	YLR264W	YLR287C-A	YLR333C	YLR367W	YLR388W	YLR441C	YML024W	YML026C	YML063W	YMR116C	YMR143W	YMR230W	YNL096C	YNL178W	YNL302C	YOL040C	YOL121C	YOR096W
YBL103C	YOL067C
YDR437W	YGR216C	YNL038W	YPL076W	YPL096C-A	YPL175W
YBR097W	YLR240W	YLR360W	YPL120W
YDR123C	YOL108C
YDR086C	YER087C-B	YLR378C
YER151C	YNR051C
YAL023C	YDL095W
YKL002W	YKL041W	YLR025W	YMR077C
YBR179C	YDR470C	YOR211C
YAL042W	YML067C
YBR245C	YLR095C	YMR044W
YDL077C	YDR080W	YLR148W	YLR396C	YMR231W	YPL045W
YGR032W	YPR054W
YLR386W	YNL325C
YDL007W	YDL097C	YDL147W	YDR363W-A	YDR394W	YDR427W	YER021W	YFR004W	YFR010W	YFR052W	YGL048C	YGR232W	YHL030W	YHR027C	YHR200W	YIL075C	YKL145W	YLR421C	YOR117W	YOR259C	YOR261C	YPR108W
YJR104C	YMR038C
YER133W	YKL193C
YHL007C	YLR229C
YLR234W	YMR190C	YPL024W
YNL289W	YPL031C
YDR477W	YGL115W	YGL208W
YER149C	YLL021W	YLR319C
YJL031C	YPR176C
YBL025W	YBR009C	YBR010W	YLR141W	YMR270C	YOR295W
YBR288C	YGR261C	YJL024C	YPL195W
YGR082W	YMR203W	YNL070W	YNL121C	YNL131W	YOR045W	YPR133W-A
YAR003W	YBR175W	YBR258C	YDR469W	YHR119W	YKL018W	YLR015W	YPL138C
YDR292C	YKL154W
YCR057C	YDR449C	YJL069C	YLR129W	YLR222C	YLR409C
YER090W	YKL211C
YJR135C	YLR381W	YPR046W
YDR310C	YOL068C	YOR279C
YGL120C	YKR022C	YLR424W
YHR085W	YHR197W	YNL182C
YBL014C	YJL025W	YML043C
YGR033C	YJL104W	YJL143W	YLR008C	YNR017W	YPL063W
YBR119W	YDL087C	YDR235W	YDR240C	YER029C	YFL017W-A	YGR013W	YGR074W	YHR086W	YIL061C	YKL012W	YLR147C	YLR275W	YLR298C	YML046W	YOR159C	YPR182W
YDR106W	YHR129C	YMR294W	YPL174C
YBR156C	YPL209C
YDL216C	YDR179C	YIL071C	YJR084W	YMR025W	YOL117W
YEL037C	YPL096W
YDR328C	YGR140W	YMR094W	YMR168C
YAR042W	YHR195W
YBL075C	YCL037C	YMR186W	YNL064C
YIL079C	YJL050W	YOL115W
YKL190W	YLR433C	YML057W
YER133W	YOR178C
YDL127W	YPL031C
YDR211W	YGR083C	YKR026C	YLR291C	YOR260W
YDR141C	YNL297C
Q0140	YBL090W	YBR146W	YBR251W	YDL045W-A	YDR041W	YDR175C	YDR337W	YDR347W	YER050C	YFR049W	YGL129C	YGR084C	YGR165W	YGR215W	YHL004W	YHR075C	YIL093C	YJR101W	YJR113C	YKL003C	YKL155C	YMR158W	YMR188C	YNL081C	YNL137C	YNL306W	YNR037C	YOR158W	YPL013C	YPL118W	YPR166C
YAL009W	YHR004C
YCR086W	YDR439W	YER106W	YPL204W
YCL031C	YGR090W	YLR223C	YOR039W
YDR057W	YJL034W	YLR207W
YLR207W	YOL013C
YDL134C	YMR028W	YPL152W
YDR498C	YGL098W	YGL145W	YLR440C	YNL258C	YOR075W
YBL084C	YBR114W	YBR170C	YBR201W	YBR280C	YDL008W	YDL013W	YDL126C	YDL132W	YDL190C	YDR054C	YDR057W	YDR118W	YDR131C	YDR219C	YDR260C	YDR306C	YDR328C	YER116C	YER125W	YFL009W	YFR036W	YGL003C	YGL116W	YGL240W	YGR003W	YGR225W	YHR166C	YIL030C	YIL046W	YIR025W	YJL047C	YJL149W	YJR052W	YJR090C	YKL022C	YKL059C	YLL036C	YLR097C	YLR102C	YLR127C	YLR207W	YLR224W	YML013W	YML029W	YML088W	YML111W	YMR264W	YMR275C	YNL172W
YDL077C	YDR080W
YKL159C	YKL190W	YLR433C	YML057W
YER123W	YHR135C	YNL154C	YPL204W
YDL143W	YDR188W	YDR212W	YIL142W	YJL008C	YJL014W	YJL111W	YJR064W	YNL212W	YOR281C
YAL040C	YBR160W	YDL155W	YGR108W	YGR109C	YLR210W	YMR199W	YPL256C	YPR119W	YPR120C
YBR135W	YBR160W	YDL127W	YDL179W	YER059W	YGL134W	YGL215W	YHR071W	YIL050W	YNL289W	YOL001W	YPL031C	YPL219W	YPL256C
YDL108W	YPR025C
YCR081W	YDR443C	YNL025C	YPL042C
YEL003W	YFL023W	YGR078C	YJL179W	YLR200W	YML094W	YNL153C
YJL031C	YOR370C	YPR176C
YCR034W	YGR032W	YLR342W
YGR143W	YPR159W
YCR024C-A	YEL017C-A	YGL008C	YPL036W
YBR127C	YDL184W-B	YDL185W	YEL027W	YEL051W	YGR020C	YHR026W	YHR039C-A	YKL080W	YLR447C	YMR054W	YOR270C	YOR332W	YPL234C	YPR036W
YEL056W	YPL001W
YDL076C	YIL084C	YMR075W	YMR128W	YMR263W	YNL097C	YNL330C	YOL004W	YPL139C	YPL181W	YPR023C
YBL078C	YGL206C	YGR167W	YNL223W
YBL050W	YBR080C
YKL196C	YLR093C
YKL041W	YLR025W	YPR173C
YAL002W	YDL077C	YDR080W	YLR148W	YLR396C	YMR231W	YPL045W
YBR234C	YDL029W	YIL062C	YJR065C	YKL013C	YLR370C	YLR429W	YNR035C
YJR060W	YKL049C	YKL089W
YBR115C	YGL154C
YGR082W	YHR117W	YMR060C	YMR203W	YNL070W	YNL121C	YNL131W	YOR045W	YPR133W-A
YGR033C	YIL022W	YJL104W	YJL143W	YJR045C	YKR065C	YLR008C	YNL328C	YNR017W	YOR232W	YPL063W
YCL037C	YDL229W	YDR515W	YER176W	YGR072W	YGR178C	YHR077C	YJL080C	YLR022C	YML028W	YMR080C	YNL085W	YNL209W	YOR046C	YOR198C
YBL079W	YDL148C	YDR192C	YER105C	YER107C	YIL115C	YKL068W	YKR082W	YLR335W	YML103C	YMR047C	YMR129W	YOR098C
YER107C	YFR002W	YIL115C	YJL041W	YJL061W	YMR047C
YBL002W	YBL003C	YBR009C	YBR010W	YDR224C	YDR225W	YKL049C	YKR048C	YNL030W	YNL031C	YPL127C
YFL022C	YLR060W	YPR047W
YDL020C	YDR069C	YGR270W
YAL038W	YOR347C
YBR221C	YDR430C	YER178W	YFL018C	YGR193C	YNL071W
YCR052W	YFR037C	YGR056W	YIL126W	YKR008W	YLR321C	YLR357W	YMR033W	YOR213C	YPR034W
YBR060C	YDL017W	YDR052C	YHR118C	YLL004W	YML065W	YNL261W	YPR162C
YBL023C	YBR060C	YBR202W	YDR013W	YDR489W	YEL032W	YGL113W	YGL201C	YHR118C	YJL072C	YJL090C	YJL194W	YKL108W	YLL004W	YLR103C	YLR274W	YML065W	YNL261W	YOL146W	YPR019W	YPR162C
YBL023C	YBR060C	YBR202W	YBR278W	YDL102W	YEL032W	YGL201C	YHR118C	YJL090C	YJR006W	YJR043C	YLL004W	YLR103C	YLR274W	YML065W	YNL261W	YNL262W	YPR019W	YPR162C	YPR175W
RNA_TLC1	YIL009C-A	YLR233C	YLR318W
Q0045	Q0250	Q0275	YDL067C	YGL187C	YGL191W	YHR051W	YIL111W	YLR038C	YLR395C	YMR256C	YNL052W
Q0080	Q0085	Q0130	YBL099W	YBR039W	YDL004W	YDL130W-A	YDL181W	YDR298C	YDR322C-A	YDR377W	YGR008C	YJR121W	YKL016C	YLR295C	YML081C-A	YOL077W-A	YPL078C	YPL271W	YPR020W
YDL085W	YDL174C	YGR207C	YIL155C	YKL085W	YKL148C	YML054C	YML120C	YMR145C	YNR001C	YOR356W	YOR374W	YPL262W	YPR004C
YER070W	YGR180C	YIL066C	YJL026W
YDL069C	YDR197W	YHL038C	YJL209W
YBR188C	YDR473C	YDR482C
Q0120	YBR120C	YDL044C	YDR194C	YGR222W	YHR005C-A	YIR021W	YJL133W	YKR052C	YLR382C	YMR023C	YOR334W	YPR134W
YBR280C	YDL132W	YDR054C	YDR131C	YDR328C	YFL009W	YIL046W	YJL149W	YJR090C	YLR097C	YML088W	YOL133W	YOR080W
YDL132W	YDR054C	YDR328C	YIL046W
YDR028C	YER054C	YER133W	YKL193C	YMR311C	YOR178C
YDR179C	YJR084W
YDR422C	YDR477W	YER027C	YGL115W	YGL208W	YJL089W
YBL016W	YDL159W	YDR103W	YGR040W	YLR362W
YDL003W	YDR180W	YFL008W	YIL026C	YJL074C	YPR007C
YGL061C	YGR113W
YAL047C	YBR109C	YDR356W	YER018C	YGL093W	YKL042W	YMR117C	YNL188W	YNL225C	YOR257W	YOR373W	YPL124W	YPL255W
YBL034C	YBR211C	YCL029C	YDR201W	YHR129C	YIL144W	YKR037C	YKR054C	YLR045C	YMR065W	YMR198W	YMR294W	YOL069W	YPR141C
YDR285W	YGL249W	YIL072W	YLR263W	YNL088W
YBL080C	YBR120C	YDL069C	YDR197W	YER153C	YGR222W	YLR067C	YLR203C	YMR064W	YMR257C	YMR282C	YNR045W	YPL029W
Q0140	YCR046C	YKL142W	YNL137C
YBR154C	YDL108W	YDR156W	YDR311W	YDR460W	YER171W	YHR143W-A	YIL143C	YJL148W	YJR063W	YLR005W	YNL113W	YNL248C	YOR210W	YOR224C	YOR340C	YOR341W	YPL122C	YPR010C	YPR025C	YPR056W	YPR110C	YPR187W
YBR154C	YDL150W	YDR005C	YDR045C	YHR143W-A	YJL011C	YKL144C	YKR025W	YNL113W	YNL151C	YNR003C	YOR116C	YOR207C	YOR210W	YOR224C	YPR110C	YPR187W	YPR190C
YBL014C	YBL025W	YER148W	YJL025W	YKL125W	YLR141W	YML043C	YMR270C	YOR295W
YBL025W	YLR141W	YMR270C	YOR295W
YDL092W	YDR292C	YKL122C	YML105C	YPL210C	YPL243W	YPR088C
YLR288C	YPL194W
YCR002C	YDL225W	YDR218C	YGR059W	YHR107C	YJR076C	YLR314C
YBL007C	YBR200W	YBR234C	YCL040W	YCR088W	YDL029W	YDL178W	YDR129C	YDR388W	YGR080W	YHR179W	YIL034C	YIL138C	YIR006C	YKL007W	YLL050C	YLR319C	YLR337C	YLR429W	YMR092C	YNL079C	YNL138W	YNL243W	YOR122C	YOR181W
YAL029C	YBR172C	YHR023W	YKL079W	YKL129C	YMR109W	YOR326W
YFL037W	YLR212C	YML085C	YML124C
YBL034C	YBL078C	YCL029C	YER016W	YJL042W	YLR045C	YLR175W	YMR138W	YNL126W	YNL223W	YOR058C	YOR265W	YOR272W	YPL241C
YBL063W	YEL061C	YGL005C	YGL216W	YHR156C	YMR198W	YPL155C	YPR141C
YDR176W	YDR448W	YGR252W	YHR099W	YOL148C	YPL254W
YAL001C	YAL013W	YAL021C	YBL014C	YBL021C	YBL025W	YBL052C	YBR081C	YBR095C	YBR103W	YBR111W-A	YBR123C	YBR198C	YCL010C	YCR033W	YCR042C	YCR081W	YCR093W	YDL076C	YDL108W	YDL165W	YDR079C-A	YDR145W	YDR155C	YDR167W	YDR176W	YDR207C	YDR295C	YDR310C	YDR311W	YDR359C	YDR362C	YDR392W	YDR443C	YDR448W	YDR460W	YEL018W	YEL056W	YER068W	YER148W	YER164W	YER171W	YFL024C	YFL028C	YFL039C	YGL066W	YGL112C	YGL194C	YGL237C	YGL252C
YFL024C	YFL039C	YHR090C	YHR099W	YJL081C	YML007W	YNL027W	YOR244W	YPR023C
YBL037W	YDR153C	YGL206C	YGR167W	YHL019C	YJL207C	YJR005W	YJR058C	YJR125C	YKL135C	YLR170C	YOL062C	YPL259C	YPR029C
YDL145C	YDL192W	YDR238C	YFR051C	YGL137W	YIL076W	YNL287W	YPL010W
YOR069W	YOR132W
YDR468C	YDR498C	YLR026C	YMR183C	YOL018C	YOR036W	YOR075W	YPL232W
YAL030W	YHL031C	YIL004C	YLR078C	YLR093C	YLR268W	YMR197C	YOR327C
YBR107C	YDR318W	YGR179C	YJR135C	YLR381W	YPL018W	YPR046W
YAL034W-A	YBR107C	YBR211C	YBR233W-A	YCL029C	YCR086W	YDL028C	YDR016C	YDR201W	YDR254W	YDR318W	YDR320C-A	YDR328C	YDR383C	YDR439W	YEL061C	YER016W	YER018C	YER106W	YFR046C	YGL061C	YGR063C	YGR113W	YGR140W	YGR179C	YGR188C	YIL144W	YIR010W	YJL030W	YJR060W	YJR089W	YJR112W	YJR135C	YKL049C	YKL052C	YKL089W	YKL138C-A	YKR037C	YKR083C	YLR045C	YLR315W	YLR381W	YMR094W	YMR117C	YMR168C	YOL069W	YOR026W	YOR073W	YOR195W	YPL018W
YBR107C	YDR254W
YBR091C	YDL217C	YEL020W-A	YHR005C-A	YJL054W
YJL143W	YNR017W
YBR091C	YEL020W-A	YGR181W	YHR005C-A	YJR135W-A
YER017C	YLR450W	YMR089C
YBL041W	YBR173C	YER012W	YER094C	YFR050C	YGL011C	YGR135W	YGR253C	YJL001W	YML092C	YMR314W	YOL038W	YOR157C	YOR362C	YPR103W
YDL007W	YDL097C	YDL147W	YDR394W	YDR427W	YER021W	YFR004W	YFR052W	YGL048C	YGR232W	YHR027C	YHR200W	YIL075C	YKL145W	YOR117W	YOR259C	YOR261C	YPR108W
YBR278W	YDR121W	YJL090C	YNL262W	YPR175W
YNL088W	YOL006C
YBR087W	YER173W	YJR068W	YNL290W	YOL094C	YOR217W
YER176W	YHR164C
YBL035C	YIR008C	YKL045W	YNL102W	YNR052C
Q08553	YAL043C	YDR046C	YDR195W	YDR228C	YDR301W	YER165W	YGL044C	YJR093C	YKL059C	YLR115W	YLR277C	YMR061W	YNL222W	YNL317W	YOR250C	YPR107C
YAL043C	YJR093C	YLR277C
YCR035C	YDL111C	YDR280W	YGR095C	YGR158C	YGR195W	YHR069C	YHR081W	YNL232W	YNL251C	YOL021C	YOL142W	YOR001W	YOR076C
SNRNA_NME1	YAL033W	YBL018C	YBR167C	YBR257W	YGR030C	YHR062C	YNL221C	YNL282W
RNA_RNASE-P	YAL033W	YBL018C	YBR167C	YBR257W	YGR030C	YHR062C	YIR015W	YNL221C	YNL282W
YBL074C	YBR055C	YBR142W	YBR152W	YBR237W	YDL209C	YDR088C	YDR163W	YDR243C	YDR364C	YER013W	YER112W	YER172C	YGL120C	YGL128C	YGR006W	YGR074W	YGR075C	YGR091W	YGR278W	YHR165C	YIL061C	YKL012W	YKL074C	YKL078W	YKR086W	YLR147C	YLR298C	YML046W	YMR268C	YNR011C	YOR148C	YOR159C	YPL178W	YPR057W	YPR178W
YJL203W	YLL036C	YPR101W
YDL030W	YDL043C	YER029C	YFL017W-A	YGR074W	YIR005W	YJL106W	YJL203W	YLR147C	YLR275W	YLR382C	YML049C	YMR240C	YMR288W	YNL286W	YOL133W	YOR319W	YPL213W	YPR182W
YCR018C	YDL014W	YDR324C	YDR398W	YDR432W	YDR449C	YDR478W	YER082C	YGR128C	YGR159C	YHL034C	YHR065C	YHR089C	YHR196W	YJL109C	YKL099C	YLL008W	YLR222C	YLR223C	YMR239C	YMR302C	YNL221C	YNR052C	YOR048C
YAR008W	YDL048C	YDR463W	YHR006W	YJL087C	YKL205W	YLR105C	YLR375W	YMR059W	YOL102C	YPL083C
YEL034W	YJR047C
YER165W	YGR162W	YOL139C
P38286	YDR211W	YER025W	YGR083C	YJR007W	YKR026C	YLR291C	YNL265C	YOR101W	YOR260W	YPL237W
YBR079C	YDR429C	YMR146C	YMR309C	YNL062C	YNL244C	YOR361C
YGL049C	YGR162W	YJL138C	YKR059W	YOL139C
YGL049C	YGR162W	YOR276W
YAL003W	YBR118W	YKL081W	YKR084C	YPL048W	YPR080W
YDR385W	YOR133W
YAL003W	YAL032C	YAL033W	YAL035W	YBL004W	YBL018C	YBL026W	YBL027W	YBL028C	YBL038W	YBL072C	YBL074C	YBL087C	YBL090W	YBL092W	YBR031W	YBR048W	YBR055C	YBR065C	YBR079C	YBR084C-A	YBR094W	YBR101C	YBR118W	YBR119W	YBR122C	YBR146W	YBR152W	YBR160W	YBR167C	YBR181C	YBR188C	YBR189W	YBR191W	YBR212W	YBR233W	YBR237W	YBR247C	YBR251W	YBR257W	YBR267W	YBR268W	YBR282W	YCL037C	YCL059C	YCR003W	YCR020C-A	YCR031C	YCR046C	YCR057C
YAL035W	YBL072C	YBR048W	YBR181C	YBR189W	YCR031C	YCR077C	YDL061C	YDL083C	YDR025W	YDR064W	YDR447C	YDR450W	YER074W	YER102W	YER131W	YGL123W	YGL189C	YGR027C	YGR054W	YGR118W	YGR214W	YHL015W	YHR021C	YHR203C	YIL069C	YJL136C	YJL190C	YJL191W	YJR123W	YJR145C	YKL156W	YKR057W	YLR048W	YLR167W	YLR264W	YLR287C-A	YLR333C	YLR367W	YLR388W	YLR441C	YML024W	YML026C	YML063W	YMR116C	YMR143W	YMR230W	YNL007C	YNL096C	YNL178W
YBL038W	YBL090W	YBR122C	YBR146W	YBR251W	YBR268W	YBR282W	YCR003W	YCR046C	YCR071C	YDL045W-A	YDL069C	YDL202W	YDR041W	YDR115W	YDR116C	YDR175C	YDR237W	YDR322W	YDR337W	YDR347W	YDR405W	YDR462W	YDR494W	YEL050C	YER050C	YFR049W	YGL068W	YGL125W	YGL129C	YGR076C	YGR084C	YGR165W	YGR215W	YGR220C	YHL004W	YHR147C	YIL093C	YJL063C	YJL096W	YJR101W	YJR113C	YKL003C	YKL138C	YKL142W	YKL155C	YKL167C	YKL170W	YKR006C	YKR085C
Q0140	YBL090W	YBR146W	YBR251W	YDL045W-A	YDR041W	YDR175C	YDR337W	YDR347W	YER050C	YFR049W	YGL129C	YGR084C	YGR165W	YGR215W	YHL004W	YHR075C	YIL093C	YJR101W	YJR113C	YKL003C	YKL155C	YMR158W	YMR188C	YNL137C	YNL306W	YNR037C	YOR158W	YPL013C	YPL118W	YPR166C
YBR114W	YEL037C	YER162C	YJR052W
YDL108W	YDR311W	YDR460W	YER171W	YGR258C	YIL143C	YLR005W	YPL122C	YPR025C
YDR004W	YDR076W	YER095W	YGL163C	YML032C
YGL090W	YLR265C	YOR005C
YCR092C	YNL082W	YOL090W
YGR252W	YOL148C
YDR176W	YDR448W	YGR252W	YHR099W	YOL148C	YPL254W
YBR081C	YDR392W	YDR448W	YGL112C	YHR099W
YAL021C	YCR093W	YDL160C	YDL165W	YER068W	YFL028C	YGR092W	YIL038C	YIL106W	YJR122W	YKR036C	YNR052C	YPR072W
YMR053C	YNL309W	YNL330C	YOL004W
YAL021C	YCR093W	YDL165W	YER068W	YFL028C	YGR134W	YIL038C	YKR036C	YNL278W	YNL288W	YNR052C	YPR072W
YBR289W	YDR073W	YHL025W	YJL176C	YML007W	YMR033W	YNL027W	YNR023W	YOR290C	YPL016W	YPL129W	YPR034W
YDR009W	YML051W	YPL248C
YBR154C	YDL140C	YDR404C	YGL070C	YHR143W-A	YIL021W	YJL140W	YLR418C	YOL005C	YOR151C	YOR210W	YOR224C	YPR187W
YBL093C	YBR193C	YBR253W	YDL005C	YDR308C	YER022W	YER179W	YGL025C	YGL151W	YGR104C	YHR041C	YHR058C	YLR071C	YMR112C	YNL236W	YNR010W	YOL051W	YOL135C	YOR174W	YPL129W	YPR168W
TFIID	YAL034C	YBR198C	YCR042C	YDR145W	YDR167W	YGL112C	YGR274C	YML015C	YML098W	YML114C	YMR005W	YMR227C	YMR236W	YPL011C	YPL129W
YBR283C	YDR086C	YER019C-A	YER087C-B	YLR378C
YBR171W	YDR086C	YER087C-B	YLR292C	YLR378C	YOR254C	YPL094C
YAL007C	YAR002C-A	YGL200C	YML012W
YAL011W	YAR003W	YBL006C	YBL008W	YBR175W	YBR195C	YBR215W	YBR231C	YBR245C	YBR258C	YBR289W	YCR020W-B	YCR052W	YDL002C	YDL042C	YDR073W	YDR121W	YDR190C	YDR191W	YDR227W	YDR303C	YDR334W	YDR469W	YDR485C	YER030W	YFL013C	YFL039C	YFL049W	YFR013W	YFR028C	YFR037C	YGL133W	YGL150C	YGR002C	YGR056W	YGR275W	YHL025W	YHR056C	YHR119W	YIL126W	YJL065C	YJL076W	YJL081C	YJL115W	YJL176C	YJR140C	YKL018W	YKR008W	YKR101W	YLR015W
YDL003W	YFL008W	YIL026C	YJL074C
YCR002C	YDL225W	YHR107C	YJR076C	YLR314C
P40563	YIL034C	YKL007W
YBR254C	YDR108W	YDR246W	YDR472W	YKR068C	YML077W	YOR115C
YBR162C	YCR012W	YDL192W	YDR238C	YER122C	YFR051C	YGL137W	YIL076W	YNL287W	YOR207C	YPL010W
YHR208W	YJR148W
YER081W	YHR215W	YIL074C
YBR126C	YDR074W	YER155C	YMR261C
YBL045C	YDL074C	YDL189W	YPR191W
YBR106W	YDR245W	YEL036C	YGL055W	YGL167C	YGR231C	YJL183W	YJR075W	YPL050C
YBL041W	YER012W	YER094C	YFR050C	YGL011C	YGR135W	YGR253C	YJL001W	YML092C	YMR308C	YMR314W	YOL038W	YOR157C	YOR362C	YPR103W
YDL007W	YDL020C	YDL097C	YDL147W	YDR394W	YDR427W	YER021W	YFR004W	YFR010W	YFR052W	YGL048C	YGL141W	YHL030W	YHR027C	YHR200W	YIL075C	YKL145W	YLR421C	YOR117W	YOR259C	YOR261C	YPR108W
YAL021C	YBR279W	YDR138W	YER164W	YGL207W	YGL244W	YGR063C	YGR116W	YHR167W	YLR418C	YML010W	YML062C	YML069W	YNL139C	YNL230C	YOL145C	YOR123C	YPL046C	YPR133C
YBR154C	YDL140C	YDR404C	YGL070C	YGR005C	YHR143W-A	YIL021W	YJL140W	YML010W	YOL005C	YOR151C	YOR210W	YOR224C	YPR187W
LUC1	LUC3	LUC4	LUC5	YDL087C	YDR235W	YER029C	YFL017W-A	YGR074W	YIL061C	YJL106W	YKL012W	YLR147C	YLR275W	YLR298C	YML046W	YPR182W
P39998	YNL118C	YOL149W
YIL033C	YJL164C	YPL203W
YBL084C	YDL108W	YDR311W	YDR460W	YER171W	YIL143C	YLR005W	YNL135C	YPL122C	YPR025C	YPR056W
YGL133W	YOL086C	YOR304W
MRPS2	P28817	P53732	P53937	Q0140	YBL090W	YBR146W	YBR251W	YDL045W-A	YDR041W	YDR175C	YDR337W	YDR347W	YER050C	YFR049W	YGL129C	YGR084C	YGR165W	YGR215W	YHL004W	YIL093C	YJR101W	YJR113C	YKL003C	YKL155C	YMR158W	YMR188C	YNL137C	YNL306W	YNR037C	YOR158W	YPL013C	YPL118W	YPR166C
YBR079C	YDR429C	YLR192C	YMR146C	YMR309C	YNL244C	YOR361C	YPR041W	YPR086W
YAL013W	YBR095C	YBR103W	YCR033W	YDL076C	YDR155C	YDR207C	YDR295C	YDR310C	YGL194C	YIL084C	YIL112W	YKL185W	YKR029C	YMR053C	YMR075W	YMR263W	YNL021W	YNL097C	YNL309W	YNL330C	YOL004W	YOL068C	YOR279C	YPL139C	YPL181W	YPR023C	YPR068C	YPR179C
YBL037W	YDL145C	YDL195W	YDR153C	YDR238C	YDR517W	YER122C	YFR051C	YGL137W	YGL206C	YGR057C	YGR167W	YHL019C	YHR035W	YHR098C	YIL076W	YIL109C	YJL207C	YJR005W	YJR058C	YJR125C	YKL135C	YKL176C	YLR170C	YLR208W	YNL049C	YNL287W	YOL062C	YPL010W	YPL085W	YPL218W	YPL259C	YPR029C	YPR181C
YDL195W	YDR517W	YHR035W	YHR098C	YIL109C	YLR208W	YNL049C	YPL085W	YPL218W	YPR181C
YAL021C	YBL093C	YBR154C	YBR193C	YBR198C	YBR236C	YBR253W	YBR279W	YCR042C	YDL005C	YDL108W	YDL115C	YDL140C	YDR079C-A	YDR138W	YDR145W	YDR167W	YDR308C	YDR311W	YDR404C	YDR460W	YER022W	YER148W	YER171W	YGL025C	YGL070C	YGL112C	YGL127C	YGL244W	YGR005C	YGR097W	YGR104C	YGR186W	YGR274C	YHR041C	YHR058C	YHR143W-A	YIL021W	YIL143C	YJL140W	YKL028W	YKL058W	YKR062W	YLR005W	YLR071C	YLR418C	YML015C	YML098W	YML114C	YMR005W
YNL004W	YNL016W
YBL026W	YBL074C	YBR055C	YBR119W	YBR152W	YDL030W	YDL043C	YDL087C	YDL098C	YDR235W	YDR240C	YDR243C	YDR378C	YDR473C	YEL026W	YER029C	YER112W	YER127W	YER146W	YER172C	YFL017W-A	YGR006W	YGR013W	YGR074W	YGR075C	YGR091W	YHR086W	YHR156C	YHR165C	YIL061C	YIR005W	YIR009W	YJL203W	YJR022W	YKL012W	YKL173W	YLR147C	YLR275W	YLR298C	YLR438C-A	YML046W	YML049C	YMR240C	YMR268C	YMR288W	YNL138W-A	YNL147W	YNL210W	YNL286W	YOR159C
RPM1	YML091C
YBR247C	YCR057C	YDL148C	YDR060W	YDR087C	YER126C	YGR081C	YGR103W	YJL010C	YKL143W	YLR002C	YLR022C	YLR221C	YNL178W	YNR038W	YOR056C	YOR206W	YPL093W	YPR144C
YCR057C	YDL148C	YDR060W	YGR081C	YGR103W	YJL010C	YOR206W	YPR144C
YDR060W	YER126C	YGR103W	YLR002C	YLR022C	YLR221C	YNR038W	YOR206W	YPL093W
YBR247C	YDL148C	YDR087C	YGR081C	YJL010C	YKL143W	YNL178W	YPR144C
YBR195C	YDL042C	YDR191W	YDR227W	YFR028C	YJL076W	YKR101W	YLR442C	YOL068C	YOR025W	YPL015C	YPL126W
YHR012W	YJL053W	YJL154C
YER149C	YLL021W	YLR313C	YLR319C	YNL271C
YBR004C	YDR245W	YEL036C	YJL183W	YJR075W	YML115C	YNL158W	YPL050C
YGR254W	YHR174W	YMR323W	YOR393W	YPL281C
YFL037W	YML085C	YML124C
YGR032W	YLR342W	YMR306W	YPR165W
YAL016W	YDL134C	YDL188C	YGL190C	YOR014W	YPL152W
YBR045C	YBR050C	YDR028C	YER054C	YER133W	YLR273C	YOR178C
YDL171C
YFL009W	YIL046W
YCL005W-A	YEL027W	YHR026W	YLR447C	YMR054W	YOR270C	YPL234C
YHR089C	YLR175W
YBR127C	YDL185W	YEL051W	YGR020C	YHR039C-A	YKL080W	YOR332W	YPR036W
YAL029C	YOR326W
YDL175C	YIL079C	YJL050W	YOL115W
YDR422C	YDR477W	YER027C	YGL115W	YGL208W
YHR186C	YJR066W	YKL203C	YNL006W	YPL180W
YBR088C
YDR240C	YGR074W	YHR086W	YIL061C	YKL074C	YLR116W	YLR147C	YLR298C	YML046W	YMR125W	YPL178W
YBL004W	YBR181C	YBR189W	YCL059C	YCR031C	YCR057C	YDL014W	YDL148C	YDL153C	YDR324C	YDR339C	YDR398W	YDR449C	YEL026W	YER082C	YGL123W	YGR090W	YGR128C	YHR148W	YHR196W	YJL069C	YJL109C	YJL191W	YJR002W	YKL099C	YLL011W	YLR129W	YLR186W	YLR197W	YLR222C	YLR409C	YML093W	YMR093W	YMR128W	YMR229C	YNL075W	YNL096C	YOR004W	YOR078W	YOR096W	YOR310C	YPL081W	YPL090C	YPL126W	YPR137W	YPR144C
YDR137W	YDR211W	YGR083C	YKR026C	YLR039C	YLR291C	YOR260W
YBL008W	YBR195C	YBR215W	YER030W	YJL115W	YJR140C	YML102W	YOL012C	YOR038C	YPR018W
YFL024C	YHR090C	YOR244W
YDR298C	YKL016C	YPL078C
Q0080	Q0085	Q0130	YDR298C	YDR322C-A	YDR377W	YKL016C	YLR295C	YML081C-A	YOL077W-A	YPL078C	YPR020W
YDR311W	YDR460W	YER171W	YGR258C	YIL143C	YLR005W	YPL122C	YPR056W
YDL084W	YDR138W	YDR381W	YHR167W	YML062C	YNL139C	YNL253W
YAR002W	YBL079W	YBR111W-A	YDL088C	YDL116W	YDL207W	YDR159W	YDR192C	YDR395W	YDR424C	YER105C	YER107C	YER110C	YFR002W	YGL016W	YGL086W	YGL092W	YGL100W	YGL172W	YGL238W	YGL241W	YGR119C	YGR218W	YHR015W	YIL063C	YIL115C	YIL149C	YJL030W	YJL039C	YJL041W	YJL061W	YJR042W	YJR132W	YKL057C	YKL068W	YKL186C	YKR082W	YKR095W	YLR018C	YLR208W	YLR335W	YLR347C	YML031W	YML103C	YML107C	YMR047C	YMR129W	YMR153W	YMR255W	YMR273C
YBL023C	YBR060C	YBR202W	YEL032W	YGL201C	YHR118C	YJL194W	YJR046W	YLL004W	YLR103C	YLR274W	YML065W	YNL261W	YPR019W	YPR162C
YBL035C	YGL207W	YIR008C	YKL017C	YKL045W	YML069W	YNL102W
YBR198C	YCR042C	YDR145W	YDR167W	YER148W	YGL112C	YGR274C	YML015C	YML098W	YML114C	YMR005W	YMR227C	YMR236W	YOL086W-A	YPL011C	YPL129W
YCL031C	YGR090W	YLR223C	YOR039W	YPR104C
YBL084C	YDL008W	YDR118W	YDR260C	YFR036W	YGL003C	YGL116W	YGL240W	YGR225W	YHR166C	YIR025W	YKL022C	YLR102C	YLR127C	YNL172W	YOR249C
YAL032C	YBL026W	YBL074C	YBR065C	YBR119W	YBR188C	YBR237W	YDL030W	YDL043C	YDL084W	YDL087C	YDL098C	YDL209C	YDR088C	YDR163W	YDR235W	YDR240C	YDR243C	YDR364C	YDR378C	YDR416W	YDR473C	YDR482C	YEL026W	YER013W	YER029C	YER112W	YER146W	YER172C	YFL017W-A	YFR005C	YGL120C	YGL128C	YGL174W	YGR006W	YGR013W	YGR074W	YGR075C	YGR091W	YGR129W	YGR278W	YHR086W	YHR156C	YHR165C	YIL061C	YIR005W	YIR009W	YJL203W	YJR022W	YJR050W
YBL074C	YDR243C	YER029C	YER172C	YFL017W-A	YGR006W	YGR074W	YHR156C	YHR165C	YKL173W	YLR147C	YLR275W	YOR159C	YPR082C	YPR182W
YBR119W	YDL087C	YDR235W	YDR240C	YER029C	YFL017W-A	YGR013W	YGR074W	YHR086W	YIL061C	YKL012W	YLR147C	YLR275W	YLR298C	YML046W	YNL210W	YOR159C	YPR182W
YDL030W	YDL043C	YIR005W	YIR009W	YJL203W	YML049C	YMR240C	YMR288W	YNL138W-A	YNL286W	YOR319W	YPL213W	YPR094W
TLC1	YIL009C-A	YLR233C	YLR318W
YBL026W	YDL014W	YDL208W	YDR378C	YEL026W	YER112W	YER127W	YER146W	YHR034C	YHR072W-A	YHR089C	YHR148W	YLL011W	YLR175W	YLR197W	YLR438C-A	YNL147W	YNR054C	YOR310C	YPR137W
YGR082W	YKL195W	YMR203W	YNL070W	YNL121C	YNL131W	YOR045W	YPR133W-A
YBL099W	YJR121W
YBR039W	YDL004W	YPL271W
YBL038W	YBR122C	YBR268W	YBR282W	YCR003W	YCR046C	YCR071C	YDL202W	YDR115W	YDR116C	YDR237W	YDR322W	YDR405W	YDR462W	YEL050C	YGL125W	YGR076C	YGR220C	YHR147C	YJL063C	YJL096W	YKL138C	YKL167C	YKL170W	YKR006C	YKR085C	YLR312W-A	YLR439W	YML009C	YML025C	YMR024W	YMR193W	YMR225C	YMR286W	YNL005C	YNL177C	YNL185C	YNL252C	YNL284C	YNR022C	YOR150W	YPL173W	YPL183W-A	YPR100W
YBL090W	YBR146W	YBR251W	YDL045W-A	YDR041W	YDR175C	YDR337W	YDR347W	YDR494W	YER050C	YFR049W	YGL129C	YGR084C	YGR165W	YGR215W	YHL004W	YIL093C	YJR101W	YJR113C	YKL003C	YKL155C	YMR158W	YMR188C	YNL081C	YNL137C	YNL306W	YNR036C	YNR037C	YOR158W	YPL013C	YPL118W	YPR166C
YJL099W	YKR027W	YLR330W	YMR237W	YOR299W
YAL035W	YBL027W	YBL072C	YBL087C	YBL092W	YBR031W	YBR048W	YBR084C-A	YBR101C	YBR181C	YBR189W	YBR191W	YBR267W	YCR031C	YCR077C	YDL040C	YDL061C	YDL075W	YDL081C	YDL082W	YDL083C	YDL130W	YDL133C-A	YDL136W	YDL184C	YDL191W	YDR012W	YDR025W	YDR064W	YDR091C	YDR101C	YDR252W	YDR283C	YDR382W	YDR418W	YDR447C	YDR450W	YDR471W	YDR500C	YEL054C	YER056C-A	YER074W	YER102W	YER117W	YER131W	YFL034C-A	YFR009W	YFR031C-A	YFR032C-A	YGL030W
YBR170C	YDL126C	YIL030C	YML013W	YMR264W
YFL036W	YMR228W
YAL005C	YDL143W	YDR171W	YDR188W	YDR212W	YIL142W	YJL008C	YJL014W	YJL111W	YJR064W	YLL024C
YBL041W	YBR082C	YDL007W	YDL020C	YDL097C	YDL147W	YDR059C	YDR069C	YDR177W	YDR363W-A	YDR394W	YDR427W	YEL037C	YER012W	YER021W	YER094C	YFL007W	YFR004W	YFR010W	YFR050C	YFR052W	YGL011C	YGL048C	YGL058W	YGR135W	YGR184C	YGR232W	YGR253C	YHL030W	YHR027C	YHR052W	YHR200W	YIL075C	YJL001W	YKL145W	YLR421C	YML092C	YMR314W	YOL038W	YOR117W	YOR157C	YOR259C	YOR261C	YOR362C	YPR103W	YPR108W
YBL041W	YER012W	YER094C	YFL007W	YFR050C	YGL011C	YGR135W	YGR253C	YJL001W	YML092C	YMR314W	YOL038W	YOR157C	YOR362C	YPR103W
YAL003W	YAL035W	YBL027W	YBL028C	YBL038W	YBL072C	YBL087C	YBL090W	YBL092W	YBR031W	YBR048W	YBR079C	YBR084C-A	YBR101C	YBR118W	YBR122C	YBR146W	YBR160W	YBR181C	YBR189W	YBR191W	YBR251W	YBR267W	YBR268W	YBR282W	YCR003W	YCR031C	YCR046C	YCR071C	YCR072C	YCR077C	YDL014W	YDL040C	YDL045W-A	YDL061C	YDL069C	YDL075W	YDL081C	YDL082W	YDL083C	YDL110C	YDL130W	YDL133C-A	YDL136W	YDL184C	YDL191W	YDL202W	YDR012W	YDR025W	YDR026C
YJL124C	YKL204W	YOR276W
YMR125W	YPL178W
YAL043C	YDR195W	YDR228C	YDR301W	YER133W	YGL044C	YGR156W	YJR093C	YKL018W	YKL059C	YKR002W	YLR115W	YLR277C	YMR061W	YNL222W	YNL317W	YOL123W	YOR179C	YOR250C	YPR107C
YBL063W	YEL061C	YGL216W	YMR198W	YPL155C	YPL253C
YBR221C	YER178W	YGR193C	YNL071W
TLC1	YLR318W
YAL034W-A	YBR107C	YBR211C	YBR233W-A	YCL029C	YDL028C	YDR016C	YDR201W	YDR254W	YDR318W	YDR320C-A	YEL061C	YER018C	YER106W	YGL061C	YGR113W	YGR140W	YGR179C	YGR188C	YIL144W	YIR010W	YJL030W	YJR089W	YJR112W	YJR135C	YKL052C	YKL089W	YKL138C-A	YKR037C	YKR083C	YLR045C	YLR381W	YMR094W	YMR117C	YMR168C	YOL069W	YOR026W	YOR195W	YPL018W	YPL209C	YPL233W	YPL268W	YPR046W
YBR275C	YDL042C	YDL220C	YDR082W	YDR227W	YGR099W	YLR010C	YLR150W	YLR442C	YLR453C	YNL216W
YIL034C	YKL007W
YDL007W	YDR394W	YGL048C	YHR027C	YHR200W	YIL075C	YKL145W	YOR117W	YOR259C
YDL097C	YDL147W	YDR363W-A	YDR427W	YER021W	YFR004W	YFR052W	YLR421C	YOR261C	YPR108W
YBR094W	YBR212W	YCR077C	YDL160C	YDR206W	YDR404C	YEL015W	YGL173C	YHL034C	YJL124C	YJL140W	YLR270W	YML091C	YNL118C	YOL149W	YOR173W
YIL022W	YJL104W	YJR045C	YKR065C	YLR008C	YNL328C	YOR232W
YHR023W
YMR053C	YNL309W	YOL004W
YBR245C	YFR013W	YLR095C	YMR044W
YBR193C	YBR253W	YER022W	YGR104C	YHR041C	YHR058C	YMR112C
YGL011C	YGR135W	YGR253C	YML092C	YMR314W	YOL038W	YOR362C
YBL041W	YER012W	YER094C	YFR050C	YJL001W	YOR157C	YPR103W
YER123W	YGL019W	YHR135C	YIL035C	YNL154C	YOR039W	YOR061W	YPL204W
YDR256C	YGR088W
YAL040C	YBR160W	YCR081W	YDL108W	YDL127W	YDL155W	YDR443C	YGL134W	YGR108W	YGR109C	YJL006C	YKL139W	YLR210W	YML112W	YMR199W	YNL025C	YNL289W	YOL001W	YPL031C	YPL042C	YPL219W	YPL256C	YPR025C	YPR119W	YPR120C
YDL127W	YGL134W	YNL289W	YOL001W	YPL031C	YPL219W
YAL029C	YBL007C	YBL034C	YBL063W	YBL078C	YBR172C	YBR200W	YBR234C	YCL029C	YCL040W	YCR002C	YCR088W	YDL029W	YDL178W	YDL225W	YDR129C	YDR218C	YDR388W	YDR424C	YDR488C	YEL061C	YER016W	YFL037W	YFL039C	YGL005C	YGL216W	YGR059W	YGR080W	YHR023W	YHR107C	YHR129C	YHR156C	YHR179W	YIL034C	YIL138C	YIR006C	YJL042W	YJR076C	YKL007W	YKL079W	YKL129C	YKR054C	YLL050C	YLR045C	YLR175W	YLR212C	YLR314C	YLR319C	YLR337C	YLR429W
YCR002C	YDL225W	YDR218C	YGR059W	YHR107C	YJR076C	YLR314C	YML104C
YAL029C	YBL007C	YBR172C	YBR200W	YBR234C	YCL040W	YCR088W	YDL029W	YDL178W	YDR129C	YDR388W	YFL039C	YGR080W	YHR023W	YHR179W	YIL034C	YIL138C	YIR006C	YKL007W	YKL079W	YKL129C	YLL050C	YLR319C	YLR337C	YLR429W	YMR092C	YMR109W	YNL079C	YNL138W	YNL243W	YOR122C	YOR181W	YOR326W
YBL034C	YBL063W	YBL078C	YCL029C	YDR424C	YDR488C	YEL061C	YER016W	YFL037W	YGL005C	YGL216W	YHR129C	YHR156C	YJL042W	YKR054C	YLR045C	YLR175W	YLR212C	YML085C	YML124C	YMR138W	YMR198W	YMR294W	YNL126W	YNL223W	YOR058C	YOR265W	YOR272W	YPL155C	YPL174C	YPL241C	YPR141C
YBL063W	YDR424C	YDR488C	YEL061C	YGL005C	YGL216W	YHR129C	YHR156C	YKR054C	YMR198W	YMR294W	YPL155C	YPL174C	YPR141C
YDR424C	YDR488C	YKR054C
YHR129C	YMR294W	YPL174C
YDR166C	YER008C	YGL233W	YIL068C	YJL085W	YLR166C	YPR055W
YEL003W	YGR078C	YLR200W	YML094W	YNL153C
YDL090C	YGL155W	YJL031C	YKL019W	YOR370C	YPR176C
YCR034W	YGR032W	YGR143W	YLR342W	YPR159W
YBR127C	YDL185W	YDL185W1	YEL027W	YEL051W	YGR020C	YHR026W	YHR039C-A	YKL080W	YLR447C	YMR054W	YOR270C	YOR332W	YPL234C	YPR036W
YBR081C	YBR198C	YCL010C	YDR145W	YDR167W	YDR176W	YDR392W	YDR448W	YEL056W	YGL066W	YGL112C	YGR252W	YHR099W	YLR055C	YMR236W	YOL148C	YOR244W	YPL001W	YPL254W
YBR081C	YBR198C	YCL010C	YDR145W	YDR167W	YDR176W	YDR392W	YDR448W	YGL066W	YGL112C	YGR252W	YHR099W	YLR055C	YMR236W	YOL148C	YOR244W	YPL254W
YBR081C	YBR198C	YCL010C	YDR145W	YDR167W	YDR176W	YDR392W	YDR448W	YGL066W	YGL112C	YGR252W	YHR099W	YLR055C	YMR236W	YOL148C	YPL254W
YHR099W	YOR244W
YCR033W	YMR263W	YNL021W	YNL330C	YOL004W
YMR263W	YNL330C	YOL004W
YAL007C	YAL030W	YAL042W	YAR002C-A	YBL037W	YBL050W	YBL078C	YBR080C	YBR097W	YBR254C	YBR288C	YDL029W	YDL145C	YDL192W	YDL195W	YDR108W	YDR170C	YDR238C	YDR246W	YDR407C	YDR468C	YDR472W	YDR498C	YER157W	YFR051C	YGL005C	YGL137W	YGL200C	YGL206C	YGL212W	YGL223C	YGR120C	YGR166W	YGR167W	YGR261C	YHL019C	YHL031C	YHR012W	YIL004C	YIL062C	YIL076W	YIL109C	YJL024C	YJL053W	YJL154C	YJR005W	YJR058C	YJR065C	YKL013C	YKL041W
YBL078C	YNL223W
YBL037W	YBR288C	YER157W	YGL005C	YGL223C	YGR120C	YGR261C	YHL019C	YJL024C	YJR005W	YJR058C	YKL135C	YLR170C	YML071C	YNL041C	YNL051W	YOL062C	YPL195W	YPL259C	YPR029C	YPR105C
YKL135C	YLR170C	YPL259C	YPR029C
YAL007C	YAL042W	YAR002C-A	YDL145C	YDL192W	YDL195W	YDR170C	YDR238C	YFR051C	YGL137W	YGL200C	YHR012W	YIL076W	YIL109C	YJL053W	YJL154C	YLR208W	YML012W	YNL287W	YOR069W	YOR132W	YPL010W	YPL085W	YPL218W	YPR181C
YAL030W	YDR468C	YDR498C	YGL212W	YHL031C	YIL004C	YKL196C	YLR026C	YLR078C	YLR093C	YLR268W	YMR183C	YMR197C	YOL018C	YOR036W	YOR075W	YOR106W	YOR327C	YPL232W
YDR468C	YDR498C	YGL212W	YLR026C	YMR183C	YOL018C	YOR036W	YOR075W	YOR106W	YPL232W
YLR148W	YLR396C	YMR231W	YPL045W
YDL029W	YIL062C	YJR065C	YKL013C	YLR370C	YNR035C
YBR107C	YBR233W-A	YDR016C	YDR201W	YDR254W	YDR318W	YDR320C-A	YDR328C	YER018C	YGL061C	YGR113W	YGR140W	YGR179C	YIL144W	YJR060W	YJR135C	YKL049C	YKL052C	YKL089W	YKR037C	YKR083C	YLR381W	YMR094W	YMR117C	YMR168C	YOL069W	YPL018W	YPR046W
YDR328C	YGR140W	YJR060W	YKL049C	YKL089W	YMR094W	YMR168C
YBR107C	YBR233W-A	YDR016C	YDR201W	YDR254W	YDR318W	YDR320C-A	YER018C	YGL061C	YGR113W	YGR179C	YIL144W	YJR135C	YKL052C	YKR037C	YKR083C	YLR381W	YMR117C	YOL069W	YPL018W	YPR046W
YDR318W	YGR179C	YPL018W
YBR233W-A	YDR016C	YDR201W	YDR320C-A	YGL061C	YGR113W	YKL052C	YKR037C	YKR083C
YBR091C	YDL217C	YEL020W-A	YGR082W	YHR005C-A	YHR117W	YIL022W	YJL054W	YJL143W	YJR045C	YMR060C	YMR203W	YNL070W	YNL121C	YNL131W	YNR017W	YOR045W	YPR133W-A
YBR091C	YDL217C	YEL020W-A	YHR005C-A	YIL022W	YJL054W	YJL143W	YJR045C	YNR017W
YBL079W	YDL116W	YDL148C	YDR192C	YER105C	YER107C	YFR002W	YGL092W	YGL100W	YGL172W	YGR119C	YIL115C	YJL041W	YJL061W	YJR042W	YKL057C	YKL068W	YKR082W	YLR208W	YLR335W	YML103C	YMR047C	YMR129W	YOR098C
YBL022C	YER017C	YHR024C	YLR163C	YMR035W	YMR089C	YMR150C	YPR024W
YBL022C	YER017C	YMR089C	YPR024W
YMR035W	YMR150C
YBL041W	YBR173C	YDL007W	YDL020C	YDL097C	YDL147W	YDR069C	YDR394W	YDR427W	YER012W	YER021W	YER094C	YFR004W	YFR050C	YFR052W	YGL011C	YGL048C	YGR135W	YGR232W	YGR253C	YGR270W	YHR027C	YHR200W	YIL075C	YJL001W	YKL145W	YML092C	YMR314W	YOL038W	YOR117W	YOR157C	YOR259C	YOR261C	YOR362C	YPR103W	YPR108W
YBL041W	YBR173C	YDL007W	YDL020C	YDL097C	YDL147W	YDR069C	YDR394W	YDR427W	YER012W	YER021W	YER094C	YFR004W	YFR050C	YFR052W	YGL011C	YGL048C	YGR135W	YGR232W	YGR253C	YGR270W	YHR027C	YHR200W	YIL075C	YJL001W	YKL145W	YML092C	YMR314W	YOL038W	YOR117W	YOR157C	YOR259C	YOR261C	YOR362C	YPR103W	YPR108W
YDL040C	YHR013C
YBR221C	YER178W	YFL018C	YGR193C	YNL071W
RNA_TLC1	YAR007C	YBL023C	YBL035C	YBR060C	YBR087W	YBR088C	YBR202W	YBR278W	YCR014C	YDL017W	YDL102W	YDL164C	YDR013W	YDR052C	YDR489W	YEL032W	YER176W	YGL113W	YGL201C	YHR118C	YHR164C	YIL009C-A	YIL139C	YIR008C	YJL072C	YJL090C	YJL173C	YJL194W	YJR006W	YJR043C	YJR068W	YKL045W	YKL113C	YLL004W	YLR103C	YLR233C	YLR274W	YLR318W	YML065W	YMR234W	YNL088W	YNL102W	YNL261W	YNL262W	YNL290W	YNL312W	YOL006C	YOL094C	YOL146W
YBL023C	YBR060C	YBR202W	YEL032W	YGL113W	YGL201C	YHR118C	YJL090C	YJL194W	YLL004W	YLR103C	YLR274W	YML065W	YNL261W	YPR019W	YPR162C
YAR007C	YBL035C	YBR087W	YBR088C	YBR278W	YCR014C	YDL102W	YDL164C	YER176W	YHR164C	YIL139C	YIR008C	YJL173C	YJR006W	YJR043C	YJR068W	YKL045W	YKL113C	YMR234W	YNL088W	YNL102W	YNL262W	YNL290W	YNL312W	YOL006C	YOL094C	YOR217W	YOR330C	YPL167C	YPR175W
YBR278W	YNL262W	YPR175W
Q0045	Q0080	Q0085	Q0105	Q0130	Q0250	Q0275	YBL045C	YBL099W	YBR039W	YDL004W	YDL067C	YDL085W	YDL174C	YDL181W	YDR178W	YDR298C	YDR322C-A	YDR377W	YDR529C	YEL024W	YFR033C	YGL187C	YGL191W	YGR183C	YGR207C	YHR001W-A	YHR051W	YIL155C	YJL166W	YJR121W	YKL016C	YKL085W	YKL141W	YKL148C	YLL041C	YLR038C	YLR295C	YLR395C	YML054C	YML081C-A	YML120C	YMR145C	YMR256C	YNL052W	YNR001C	YOL077W-A	YOR065W	YOR356W	YOR374W
Q0120	RNA_RNASE-P	SNRNA_NME1	YAL033W	YAL043C	YAR008W	YBL018C	YBL074C	YBR055C	YBR120C	YBR142W	YBR152W	YBR167C	YBR188C	YBR237W	YBR257W	YCR018C	YCR035C	YDL014W	YDL030W	YDL043C	YDL044C	YDL048C	YDL069C	YDL111C	YDL209C	YDR088C	YDR163W	YDR194C	YDR197W	YDR228C	YDR243C	YDR280W	YDR301W	YDR324C	YDR364C	YDR398W	YDR432W	YDR449C	YDR463W	YDR473C	YDR478W	YDR482C	YER013W	YER082C	YER112W	YER165W	YER172C	YGL044C	YGL120C
YAL043C	YDR228C	YDR301W	YGL044C	YJR093C	YKL059C	YLR115W	YLR277C	YMR061W	YOL123W	YOR250C
YAL043C	YDR301W	YLR115W	YLR277C
SNRNA_NME1	YAL033W	YBL018C	YBR167C	YBR257W	YCR035C	YDL014W	YDL111C	YDR280W	YGR030C	YGR095C	YGR195W	YHR062C	YHR069C	YLR197W	YNL221C	YNL282W	YOL021C	YOR310C
YCR035C	YDL111C	YDR280W	YGR095C	YGR195W	YHR069C	YOL021C
YDL014W	YLR197W	YOR310C
YAR008W	YBL074C	YBR055C	YBR142W	YBR152W	YBR188C	YBR237W	YCR018C	YDL014W	YDL030W	YDL043C	YDL048C	YDL209C	YDR088C	YDR163W	YDR243C	YDR324C	YDR364C	YDR398W	YDR432W	YDR449C	YDR463W	YDR473C	YDR478W	YDR482C	YER013W	YER082C	YER112W	YER172C	YGL120C	YGL128C	YGR006W	YGR074W	YGR075C	YGR091W	YGR128C	YGR159C	YGR278W	YHL034C	YHR006W	YHR065C	YHR089C	YHR165C	YHR196W	YIL061C	YJL087C	YJL109C	YJL203W	YKL012W	YKL074C
YBL074C	YBR055C	YBR142W	YBR152W	YBR237W	YDL030W	YDL043C	YDL209C	YDR088C	YDR163W	YDR243C	YDR364C	YER013W	YER112W	YER172C	YGL120C	YGL128C	YGR006W	YGR074W	YGR075C	YGR091W	YGR278W	YHR165C	YIL061C	YJL203W	YKL012W	YKL074C	YKL078W	YKR086W	YLL036C	YLR147C	YLR298C	YML046W	YMR125W	YMR268C	YNR011C	YOR148C	YOR159C	YPL178W	YPR057W	YPR101W	YPR178W
YDL030W	YDL043C
Q0120	YBR120C	YDL044C	YDR194C	YGR222W	YHR005C-A	YIR021W	YJL133W	YKR052C	YLR382C	YMR023C	YMR287C	YOR334W	YPL029W	YPR134W
YDL132W	YDR054C	YDR328C	YFL009W	YIL046W	YJR090C	YOR057W
YDL132W	YDR054C	YDR328C	YJR090C
YBL016W	YDL159W	YDR103W	YDR179C	YDR422C	YDR477W	YER027C	YGL115W	YGL208W	YGR040W	YHR005C	YJL089W	YJR084W	YJR086W	YLR362W	YOR212W
YDL003W	YDR113C	YDR180W	YFL008W	YGR098C	YIL026C	YJL074C	YML034W	YPR007C
YDR113C	YGR098C	YML034W
YAL047C	YBL034C	YBR109C	YBR211C	YCL029C	YDR201W	YDR356W	YER018C	YGL061C	YGL093W	YGR113W	YHR129C	YHR172W	YIL144W	YKL042W	YKR037C	YKR054C	YLR045C	YLR212C	YMR065W	YMR117C	YMR198W	YMR294W	YNL126W	YNL188W	YNL225C	YOL069W	YOR257W	YOR373W	YPL124W	YPL255W	YPR141C
YAL047C	YBR109C	YDR356W	YER018C	YGL093W	YHR172W	YKL042W	YLR212C	YMR117C	YNL126W	YNL188W	YNL225C	YOR257W	YOR373W	YPL124W	YPL255W
Q0140	YAL003W	YBL027W	YBL038W	YBL072C	YBL080C	YBL087C	YBL090W	YBL092W	YBR031W	YBR048W	YBR079C	YBR084C-A	YBR118W	YBR120C	YBR122C	YBR143C	YBR146W	YBR181C	YBR189W	YBR191W	YBR251W	YBR268W	YBR282W	YCR003W	YCR031C	YCR046C	YCR071C	YDL045W-A	YDL061C	YDL069C	YDL075W	YDL081C	YDL082W	YDL083C	YDL130W	YDL133C-A	YDL136W	YDL184C	YDL191W	YDL202W	YDR012W	YDR025W	YDR041W	YDR064W	YDR115W	YDR116C	YDR172W	YDR175C	YDR197W
YBR079C	YDR211W	YDR429C	YEL034W	YER025W	YER165W	YGL049C	YGR083C	YGR162W	YJL138C	YJR007W	YJR047C	YKR026C	YKR059W	YLR291C	YMR146C	YMR260C	YMR309C	YNL062C	YNL244C	YOL139C	YOR260W	YOR276W	YOR361C	YPL237W	YPR041W	YPR163C
YJL138C	YKR059W
YAL003W	YBR118W	YDR385W	YKL081W	YKR084C	YLR249W	YOR133W	YPL048W	YPR080W
YBL027W	YBL072C	YBL087C	YBL092W	YBR031W	YBR048W	YBR084C-A	YBR181C	YBR189W	YBR191W	YCR031C	YDL061C	YDL075W	YDL081C	YDL082W	YDL083C	YDL130W	YDL133C-A	YDL136W	YDL184C	YDL191W	YDR012W	YDR025W	YDR064W	YDR382W	YDR418W	YDR447C	YDR450W	YDR471W	YDR500C	YEL054C	YER056C-A	YER074W	YER102W	YER117W	YER131W	YFL034C-A	YFR031C-A	YFR032C-A	YGL030W	YGL031C	YGL076C	YGL103W	YGL123W	YGL135W	YGL147C	YGL189C	YGR027C	YGR034W	YGR085C
YBL080C	YBR120C	YDL069C	YDR197W	YER153C	YGR222W	YLR067C	YLR203C	YMR023C	YMR064W	YMR257C	YMR282C	YNR045W	YPL029W
Q0140	YBL038W	YBL090W	YBR122C	YBR146W	YBR251W	YBR268W	YBR282W	YCR003W	YCR046C	YCR071C	YDL045W-A	YDL202W	YDR041W	YDR115W	YDR116C	YDR175C	YDR237W	YDR322W	YDR337W	YDR347W	YDR405W	YDR462W	YEL050C	YER050C	YFR049W	YGL068W	YGL129C	YGR076C	YGR084C	YGR165W	YGR215W	YGR220C	YHL004W	YHR075C	YHR147C	YIL093C	YJL063C	YJL096W	YJR101W	YJR113C	YKL003C	YKL138C	YKL142W	YKL155C	YKL167C	YKL170W	YKR006C	YKR085C	YLR312W-A
YAL001C	YAL021C	YAL051W	YBL014C	YBL021C	YBL025W	YBL093C	YBL103C	YBR081C	YBR112C	YBR114W	YBR123C	YBR154C	YBR193C	YBR198C	YBR253W	YBR289W	YCL010C	YCR042C	YCR084C	YCR092C	YCR093W	YDL005C	YDL056W	YDL108W	YDL140C	YDL160C	YDL165W	YDR004W	YDR009W	YDR073W	YDR076W	YDR097C	YDR138W	YDR145W	YDR156W	YDR167W	YDR173C	YDR176W	YDR207C	YDR253C	YDR308C	YDR311W	YDR362C	YDR369C	YDR392W	YDR397C	YDR404C	YDR448W	YDR460W
YDL108W	YDR311W	YDR460W	YER171W	YIL143C	YLR005W	YPL122C	YPR025C	YPR056W
YBR154C	YHR143W-A	YKL144C	YNL113W	YNL151C	YNR003C	YOR116C	YOR207C	YOR210W	YOR224C	YPR110C	YPR187W	YPR190C
YAL001C	YBR123C	YDR362C	YGR047C	YOR110W
YBR114W	YCR092C	YDL108W	YDR004W	YDR076W	YDR097C	YDR311W	YDR369C	YDR460W	YEL037C	YER095W	YER162C	YER171W	YGL090W	YGL163C	YGR258C	YIL143C	YJR052W	YLR005W	YML032C	YML095C	YMR106C	YMR167W	YMR201C	YMR224C	YMR284W	YNL082W	YNL250W	YOL090W	YOR005C	YPL022W	YPL122C	YPR025C
YBR114W	YDL108W	YDR311W	YDR460W	YEL037C	YER162C	YER171W	YGR258C	YIL143C	YJR052W	YLR005W	YML095C	YMR201C	YPL022W	YPL122C	YPR025C
YBR114W	YJR052W
YDR369C	YGL090W	YMR106C	YMR224C	YMR284W	YNL250W	YOR005C
YCR092C	YDR097C	YMR167W	YNL082W	YOL090W
YAL021C	YAL051W	YBL103C	YBR081C	YBR112C	YBR198C	YBR289W	YCL010C	YCR084C	YCR093W	YDL056W	YDL160C	YDL165W	YDR009W	YDR073W	YDR138W	YDR145W	YDR167W	YDR173C	YDR176W	YDR207C	YDR253C	YDR392W	YDR397C	YDR448W	YER068W	YER111C	YER159C	YFL028C	YGL066W	YGL112C	YGR092W	YGR252W	YHL025W	YHR099W	YHR193C	YIL038C	YIL106W	YIR017C	YJL176C	YJR060W	YJR094C	YJR122W	YKR036C	YLR055C	YLR182W	YLR451W	YML051W	YML099C	YMR033W
YBR081C	YBR198C	YCL010C	YDR145W	YDR167W	YDR176W	YDR392W	YDR448W	YGL066W	YGL112C	YGR252W	YHR099W	YLR055C	YMR236W	YOL148C	YPL254W
YBR081C	YBR198C	YCL010C	YDR145W	YDR167W	YDR176W	YDR392W	YDR448W	YGL066W	YGL112C	YGR252W	YHR099W	YLR055C	YMR236W	YOL148C	YPL254W
YBR081C	YBR198C	YCL010C	YDR145W	YDR167W	YDR176W	YDR392W	YDR448W	YGL066W	YGL112C	YGR252W	YHR099W	YLR055C	YMR236W	YOL148C	YPL254W
YDR253C	YIR017C	YJR060W	YNL103W	YPL038W
YHR193C	YPL037C
YCR093W	YDL165W	YER068W	YIL038C	YPR072W
YBR289W	YDR073W	YHL025W	YJL176C	YMR033W	YNR023W	YOR290C	YPL016W	YPL129W	YPR034W
YBL014C	YER148W	YJL025W	YML043C
YBL025W	YLR141W	YMR270C
YBL093C	YBR154C	YBR193C	YBR253W	YDL005C	YDL140C	YDR308C	YDR404C	YER022W	YER179W	YGL025C	YGL070C	YGL151W	YGR104C	YHR041C	YHR058C	YHR143W-A	YIL021W	YJL140W	YLR071C	YLR418C	YMR112C	YNL236W	YNR010W	YOL005C	YOL051W	YOL135C	YOR151C	YOR174W	YOR210W	YOR224C	YPL086C	YPL129W	YPR168W	YPR187W
YBR198C	YCR042C	YDR145W	YDR167W	YER148W	YGL112C	YGR274C	YML015C	YML098W	YMR227C	YMR236W	YPL011C	YPL129W
YBR198C	YCR042C	YDR145W	YDR167W	YGL112C	YGR274C	YML015C	YML098W	YMR227C	YMR236W	YPL011C	YPL129W
YBR171W	YDL092W	YDL232W	YDR086C	YDR292C	YEL002C	YER019C-A	YER087C-B	YGL022W	YGL226C-A	YIR022W	YJL002C	YJL034W	YJR010C-A	YKL122C	YKL154W	YLR292C	YLR378C	YML019W	YML055W	YML105C	YMR149W	YOR085W	YOR103C	YOR254C	YPL094C	YPL210C	YPL243W	YPR088C
YBR171W	YDR086C	YER019C-A	YER087C-B	YJL034W	YLR292C	YLR378C	YOR254C	YPL094C
YIR022W	YJR010C-A	YML055W
YBL084C	YDL008W	YDR118W	YFR036W	YGL240W	YHR166C	YKL022C	YLR102C	YLR127C	YNL172W	YOR249C
YBR195C	YDL077C	YDR080W	YHR060W	YKL119C	YML102W	YPR018W
[truncated: 509 more columns]

## Sheet: excel去冗750_745
YBR254C	YDR108W	YDR246W	YDR407C	YDR472W	YGR166W	YKR068C	YML077W	YMR218C	YOR115C
YDR295C	YNL021W	YPR179C
YDR176W	YDR448W	YGR252W	YOR023C	YPL254W
YDR121W	YGL133W	YJL065C	YOR304W
YAR033W	YGL051W
YAL003W	YBR118W	YKL081W	YPL048W	YPR080W
YIR017C	YJR060W	YNL103W
YDL030W	YDL043C	YJL203W
YIR017C	YNL103W	YPL038W
YBR102C	YDR166C	YER008C	YGL233W	YIL068C	YJL085W	YLR166C	YPR055W
YBR283C	YDR086C	YER019C-A
YGR238C	YHR158C
YDL175C	YJL050W	YOL115W
YIL033C	YJL164C	YKL166C	YPL203W
YGL236C	YMR023C
YGR188C	YOR026W
YGL252C	YNL076W
YBR131W	YGL124C
YBR234C	YDL029W	YIL062C	YJR065C	YKL013C	YLR370C	YNR035C
YDR013W	YDR489W	YJL072C	YOL146W
YDR097C	YOL090W
YDR279W	YLR154C	YNL072W
YBR045C	YER133W
YBR036C	YPL057C
YBL041W	YER012W	YER094C	YFR050C	YGL011C	YGR135W	YGR253C	YJL001W	YML092C	YMR314W	YOL038W	YOR157C	YOR362C	YPR103W
YLR270W	YOR173W
YBR154C	YDL140C	YDR404C	YGL070C	YHR143W-A	YIL021W	YJL140W	YOL005C	YOR151C	YOR210W	YOR224C	YPR187W
YLR288C	YOR368W	YPL194W
YAL001C	YBR123C	YDR362C	YGR047C	YOR110W	YPL007C
YBL008W	YBR215W	YJR140C	YOR038C
YBR114W	YJR052W	YKL112W	YPL046C
YIL009C-A	YLR233C	YLR318W
YNR046W	YOL124C
YBR112C	YCR084C	YNL167C
YDL116W	YGL092W	YGL100W	YJR042W	YKL057C	YLR208W
YBR060C	YHR118C	YLL004W	YML065W	YNL261W	YPR162C
YAL010C	YHR083W	YMR060C	YNL026W
YMR167W	YPL164C
YBR127C	YDL185W	YEL027W	YEL051W	YGR020C	YHR026W	YHR039C-A	YKL080W	YLR447C	YOR270C	YOR332W	YPL234C	YPR036W
YBR160W	YPR120C
YAL033W	YBL018C	YBR167C	YBR257W	YGR030C	YHR062C	YIR015W	YNL221C	YNL282W
YHR024C	YLR163C
YDR027C	YDR484W	YJL029C	YKR020W
YGR092W	YIL106W
YBR087W	YER173W	YJR068W	YNL290W	YOL094C
YNL230C	YPL046C
YJR102C	YLR417W	YPL002C
YBL021C	YGL237C	YKL109W	YOR358W
YDL047W	YKR028W
YDR397C	YER159C
YJL115W	YPL153C
YFL022C	YLR060W
YLR246W	YOL110W
YGL174W	YIR005W	YLR016C
YAL033W	YBL018C	YBR167C	YBR257W	YDR478W	YGR030C	YHR062C	YLR145W	YNL221C	YNL282W
YHR079C-A	YPL121C
YDL130W-A	YDL181W	YGR008C
YAR008W	YLR105C	YMR059W	YPL083C
YDR137W	YLR039C
YDL014W	YEL026W	YLR197W	YOR310C
YBR119W	YDL087C	YDR235W	YDR240C	YER029C	YFL017W-A	YGR013W	YGR074W	YHR086W	YIL061C	YKL012W	YKL074C	YLR116W	YLR147C	YLR275W	YLR298C	YML046W	YMR125W	YOR159C	YPL178W	YPR182W
YDL148C	YPR144C
YDR480W	YHR084W	YPL049C
YBR228W	YLR135W
YBL026W	YDR378C	YER112W	YER146W	YJR022W	YLR438C-A	YMR268C	YNL147W
YBL046W	YDR075W	YNL201C
YAL010C	YLL006W	YOL009C
YFL037W	YML085C
YJR053W	YMR055C
YBL035C	YIR008C	YKL045W	YNL102W
YAL043C	YDR195W	YDR301W	YER133W	YGR156W	YJR093C	YKL018W	YKL059C	YKR002W	YLR115W	YLR277C	YNL222W	YNL317W	YOR179C	YPR107C
YDR207C	YJR094C
YDL042C	YDR227W	YLR442C
YEL020W-A	YHR005C-A
YGL116W	YJL013C	YJL030W	YOR026W
YKL188C	YPL147W
YDR422C	YDR477W	YGL115W
YGL090W	YOR005C
YDL093W	YOR321W
YAL030W	YGR009C	YPL232W
YBR126C	YDR074W	YML100W	YMR261C
YDL002C	YDR190C	YFL013C	YFL039C	YGL150C	YJL081C	YLR052W	YNL059C	YOR141C	YOR189W	YPL129W	YPL235W
YLL010C	YOR043W
YBL093C	YBR193C	YBR253W	YCR081W	YDL005C	YDR308C	YDR443C	YER022W	YGL025C	YGL127C	YGL151W	YGR104C	YHR041C	YHR058C	YLR071C	YMR112C	YNL025C	YNL236W	YNR010W	YOL051W	YOL135C	YOR174W	YPL042C	YPR070W	YPR168W
YER072W	YFL004W	YJL012C	YPL019C
YDL232W	YEL002C	YGL022W	YGL226C-A	YJL002C	YML019W	YMR149W	YOR085W	YOR103C
YLR226W	YPR161C
YHR186C	YJR066W	YNL006W	YPL180W
YBR289W	YDR073W	YFL049W	YGR275W	YHL025W	YJL176C	YMR033W	YNR023W	YOR290C	YPL016W	YPL129W	YPR034W
YDL132W	YDR054C	YDR328C	YFL009W	YOR057W
YBL079W	YDL088C	YMR153W
YDL102W	YJR006W	YJR043C
YGR162W	YKR059W	YOL139C
YDL013W	YER116C
YBR278W	YDR121W	YNL262W	YPR175W
YBR079C	YDR429C	YLR192C	YMR012W	YMR146C	YMR309C	YOR361C
YDR252W	YHR193C	YPL037C
YGL094C	YKL025C
YHL019C	YKL135C	YLR170C	YPL259C	YPR029C
YMR106C	YMR284W
YDR159W	YOL072W
YML051W	YPL248C
YDR285W	YGL249W	YIL072W	YLR263W
YCR020C-A	YEL053C	YPR051W
YER125W	YMR275C
YNL118C	YOL149W
YDL040C	YHR013C	YOR253W
YBR087W	YJR068W	YNL290W	YOL094C	YOR144C
YBR195C	YML102W	YPR018W
YAL007C	YAL042W	YAR002C-A	YDL195W	YGL200C	YIL109C	YLR208W	YML012W	YPL085W	YPL218W	YPR181C
YFL005W	YGR009C	YPR032W
YDL056W	YLR182W
YDL132W	YDR328C	YJR090C	YOL133W
YBR091C	YDL217C	YJL054W	YOR297C
YFR009W	YGL195W
YHR012W	YJL053W	YJL154C	YOR069W	YOR132W
YER157W	YGL005C	YGL223C	YGR120C	YML071C	YNL041C	YNL051W	YPR105C
YDR113C	YGR098C
YAL024C	YGR238C	YHR158C
YBL002W	YBL003C	YBR009C	YBR010W	YDR224C	YDR225W	YNL030W	YNL031C
YDL100C	YER083C	YGL020C
YBR160W	YPL256C
YBR154C	YDR156W	YHR143W-A	YJL148W	YJR063W	YNL113W	YNL248C	YOR210W	YOR224C	YOR340C	YOR341W	YPR010C	YPR110C	YPR187W
YAL051W	YOR363C
Q0080	Q0085	Q0130	YBL099W	YBR039W	YDL004W	YDL181W	YDR298C	YDR322C-A	YDR377W	YJR121W	YKL016C	YLR295C	YML081C-A	YOL077W-A	YPL078C	YPL271W	YPR020W
YBL038W	YBR122C	YBR268W	YBR282W	YCR003W	YCR046C	YCR071C	YDL202W	YDR115W	YDR116C	YDR237W	YDR322W	YDR405W	YDR462W	YEL050C	YGL068W	YGR076C	YGR220C	YHR147C	YJL063C	YJL096W	YKL138C	YKL167C	YKL170W	YKR006C	YKR085C	YLR312W-A	YLR439W	YML009C	YML025C	YMR024W	YMR193W	YMR225C	YMR286W	YNL005C	YNL177C	YNL185C	YNL252C	YNL284C	YNR022C	YOR150W	YPL173W	YPL183W-A	YPR100W
YHR060W	YKL119C
YBR050C	YER133W
YBL074C	YDR243C	YER029C	YER172C	YFL017W-A	YGR074W	YHR156C	YHR165C	YKL173W	YLR147C	YLR275W	YOR159C	YPR082C	YPR182W
YCR066W	YGL058W
YDR092W	YGL087C
YCR009C	YDR388W
YDL092W	YKL122C	YML105C	YPL210C	YPL243W	YPR088C
YDR173C	YML099C	YMR042W	YMR043W
YGL033W	YGL183C
YGR086C	YPL004C
YDL143W	YDR188W	YDR212W	YIL142W	YJL008C	YJL014W	YJL111W	YJR064W
YDR138W	YHR167W	YML062C	YNL139C
YDR180W	YER147C
YPL031C	YPL219W
YDR424C	YDR488C	YKR054C	YMR299C
YBR070C	YGL047W
YGL213C	YLR398C	YPR189W
YGR005C	YGR186W	YPL129W
YDR202C	YDR328C	YJR033C
YBR171W	YLR292C	YOR254C	YPL094C
YGR200C	YHR187W	YLR384C	YMR312W	YPL086C	YPL101W
YBL052C	YJR082C	YOR064C	YPL129W	YPR031W
YBR097W	YBR128C	YLR240W	YPL120W
YER025W	YJR007W	YPL237W
YGR181W	YJR135W-A
YBR087W	YJR068W	YNL290W	YOL094C	YOR217W
YDR148C	YFL018C	YIL125W
YBR211C	YDR318W	YGR179C	YPL018W
YOL076W	YPR131C
YAL047C	YBR109C	YDR356W	YKL042W	YNL225C	YOR373W	YPL124W
YBR201W	YDR057W	YLR207W	YML029W	YOL013C
YCL008C	YGR206W	YLR119W	YPL065W
YEL056W	YLL022C	YPL001W
YJL005W	YNL138W
YDR265W	YJL210W	YMR026C
YCL009C	YMR108W
YGR132C	YGR231C
YHL002W	YNR006W
YAL016W	YDL134C	YGL190C
YDR204W	YOL096C
YBR160W	YGR108W
YBL026W	YBR055C	YBR152W	YDL098C	YDR378C	YDR473C	YEL026W	YER029C	YER112W	YER146W	YER172C	YFL017W-A	YGR006W	YGR074W	YGR075C	YGR091W	YHR165C	YJR022W	YKL173W	YLR147C	YLR275W	YLR438C-A	YNL147W	YOR159C	YOR308C	YPR082C	YPR178W	YPR182W
YCL044C	YPR024W
YCR092C	YOL090W
YDL042C	YFR028C	YJL076W
YJL088W	YPL111W
YJL041W	YJL061W
YER069W	YJL071W
YGR063C	YML010W
YLR342W	YPR165W
YBR154C	YDL150W	YDR045C	YHR143W-A	YJL011C	YKL144C	YKR025W	YNL113W	YNL151C	YNR003C	YOR116C	YOR207C	YOR210W	YOR224C	YPR110C	YPR187W	YPR190C
YGL207W	YML069W
YGR178C	YNL085W
YGR240C	YMR205C
YBR087W	YCL016C	YHR191C	YJR068W	YMR078C	YNL290W	YOL094C
YDL105W	YDR288W	YEL019C	YER038C	YLR007W	YLR383W	YML023C	YOL034W
YDR224C	YER030W	YOL012C
YER148W	YGR246C	YNL039W
YJR041C	YKL014C	YLR221C	YNR038W	YOL144W
Q0105	YBL045C	YDR529C	YEL024W	YFR033C	YGR183C	YHR001W-A	YJL166W	YOR065W	YPR191W
YDL047W	YFR040W
YJL125C	YNL062C
YHR098C	YPR181C
YFR030W	YJR137C
YBL016W	YDL159W	YDR103W	YLR362W
YER145C	YMR058W
YER017C	YMR089C
YJL006C	YKL139W	YML112W
YBR160W	YGR109C
YML115C	YPL050C
YDL017W	YDR052C
YER070W	YGR180C	YJL026W
YBR077C	YGR163W	YKR007W
YHR172W	YLR212C	YNL126W
YBL007C	YIR006C	YNL084C
YBR229C	YDR221W
YMR095C	YMR096W
YER133W	YNL233W
YMR192W	YPL249C
YAL021C	YCR093W	YDL165W	YER068W	YGR134W	YIL038C	YNL288W	YNR052C	YPR072W
YGL212W	YOR106W
YDR331W	YDR434W	YHR188C	YLR088W	YLR459W
YNL037C	YOR136W
YKL182W	YPL231W
YGL155W	YKL019W
YDR369C	YMR224C	YNL250W
YCR086W	YDR439W
YLL002W	YNL246W
Q0115	YIR021W
YJL090C	YKL108W
YAL013W	YBR095C	YDL076C	YDR207C	YIL084C	YKL185W	YMR263W	YNL097C	YNL330C	YOL004W	YPL139C	YPL181W
YDL030W	YDL043C	YER029C	YFL017W-A	YGR074W	YIR005W	YIR009W	YJL203W	YLR147C	YLR275W	YML049C	YMR240C	YMR288W	YNL286W	YOR159C	YOR319W	YPL213W	YPR182W
Q0045	Q0250	Q0275	YDL067C	YGL187C	YGL191W	YHR051W	YLR038C	YLR395C	YMR256C	YNL052W
YBL037W	YJR005W	YJR058C	YOL062C
YAL021C	YBR279W	YDR138W	YGL244W	YLR418C	YOL145C	YOR123C
YER093C	YIL105C	YJL058C	YKL203C	YMR068W	YNL006W	YNL047C	YOL078W
YAL044C	YDR019C	YFL018C	YMR189W
YNL199C	YPL075W
YAL034W-A	YIR010W	YJR112W	YPL233W
YAR007C	YJL173C	YNL312W
YIL022W	YJL104W	YJR045C	YKR065C	YLR008C	YOR232W
YBR233W-A	YDR016C	YDR201W	YDR320C-A	YGL061C	YGR113W	YKL052C	YKL138C-A	YKR037C	YKR083C
YBR105C	YCL039W	YDL176W	YDR255C	YGL227W	YIL017C	YIL097W	YMR135C
YDR004W	YDR076W
YDR028C	YER133W
YJR109C	YOR303W
YER125W	YML111W
Q0120	YLR382C
YMR287C	YPL029W
YGR262C	YJL184W	YKR038C	YKR095W-A	YML036W
YBL027W	YBL087C	YBL092W	YBR031W	YBR084C-A	YBR191W	YDL075W	YDL081C	YDL082W	YDL130W	YDL133C-A	YDL136W	YDL184C	YDL191W	YDR012W	YDR382W	YDR418W	YDR471W	YDR500C	YEL054C	YER056C-A	YER117W	YFL034C-A	YFR031C-A	YFR032C-A	YGL030W	YGL031C	YGL076C	YGL103W	YGL135W	YGL147C	YGR034W	YGR085C	YGR148C	YHL001W	YHL033C	YHR010W	YHR141C	YIL018W	YIL052C	YIL133C	YIL148W	YJL177W	YJL189W	YJR094W-A	YKL006W	YKL180W	YKR094C	YLL045C	YLR029C
YDL207W	YIL115C	YJL061W
YDR477W	YER027C	YGL115W
YBR112C	YCR084C
YBR114W	YGR003W	YJR052W	YNL230C	YPL046C
YDL108W	YDR079C-A	YDR311W	YDR460W	YER171W	YIL143C	YLR005W	YPL122C	YPR025C	YPR056W
YDL099W	YDR517W
YLR002C	YOR206W
YBR217W	YMR159C	YPL149W
YDR062W	YMR296C
YBR198C	YCR042C	YDR145W	YDR167W	YER148W	YGL112C	YGR274C	YML015C	YML098W	YML114C	YMR005W	YMR227C	YMR236W	YPL011C	YPL129W
YER018C	YIL144W	YMR117C	YOL069W
YHR102W	YKL189W	YOR353C
YDR060W	YOR206W
YDL201W	YDR165W
YDR324C	YEL055C	YGR128C	YHR196W	YJL109C	YMR093W	YPL126W
YIL139C	YOR346W	YPL167C
YDL003W	YFL008W	YIL026C	YJL074C	YPR007C
YAL041W	YJL157C	YJR086W	YOR212W
YFL034C-B	YNL161W
YBR036C	YBR161W
YMR167W	YNL082W
YIL104C	YNL124W
YJR086W	YOR212W
YGL105W	YGL245W	YGR264C
YIR022W	YJR010C-A	YLR066W	YML055W
YMR260C	YNL244C
YBR160W	YMR199W
YCR035C	YDL111C	YDR280W	YGR095C	YGR158C	YGR195W	YHR069C	YHR081W	YNL232W	YOL021C	YOL142W	YOR001W
YGL086W	YJL030W
YGR072W	YHR077C	YMR080C
YML049C	YMR240C	YMR288W	YNL138W-A	YOR319W	YPR094W
YJL209W	YLR067C
YDR359C	YEL018W	YFL024C	YFL039C	YGR002C	YHR090C	YHR099W	YJL081C	YJR082C	YNL107W	YNL136W	YOR244W	YPR023C
YGL019W	YIL035C	YOR039W	YOR061W
YDR181C	YMR127C	YOR213C
YBR156C	YJR089W
YDL145C	YDR238C	YER122C	YFR051C	YGL137W	YIL076W	YNL287W	YPL010W
YBR103W	YCR033W	YDR155C	YGL194C	YIL112W	YKR029C	YOL068C
YML095C	YMR201C	YPL022W
YCL061C	YMR048W	YNL273W
YAL011W	YBR231C	YDR190C	YDR334W	YDR485C	YFL039C	YGR002C	YJL081C	YLR085C	YLR385C	YML041C	YNL107W	YPL235W
YBL084C	YDL008W	YDR118W	YDR260C	YFR036W	YGL003C	YGL116W	YGL240W	YHR166C	YIR025W	YKL022C	YLR102C	YLR127C	YNL172W	YOR249C
YDR178W	YKL141W	YKL148C	YLL041C
YOL001W	YPL031C
YHR005C	YJR086W	YOR212W
YDL047W	YIL153W	YMR028W
YGL206C	YGR167W
YHL022C	YHR157W	YLR329W
YAR014C	YER133W
YGL134W	YPL031C
YKL028W	YKR062W
YDR245W	YEL036C	YJL183W	YJR075W	YPL050C
YDL090C	YKL019W
YFR002W	YGL172W	YGR119C	YJL041W
YMR075W	YNL330C	YOL004W	YPL139C	YPR023C
YIL139C	YPL167C
YBL023C	YBR202W	YEL032W	YGL201C	YLR274W	YPR019W
YBR077C	YGR163W	YKL143W	YKR007W	YML121W
YBR160W	YDL155W
YCR035C	YDL111C	YDR280W	YGR095C	YGR158C	YGR195W	YHR069C	YNL232W	YOL021C	YOL142W
YBL006C	YCR020W-B	YCR052W	YDR303C	YFR037C	YGR056W	YGR275W	YHR056C	YIL126W	YKR008W	YLR033W	YLR321C	YLR357W	YML127W	YMR033W	YMR091C	YPR034W
YCL031C	YGL019W	YGR090W	YIL035C	YOR039W	YOR061W
YBR281C	YFR044C	YNL191W
YDR289C	YGL246C	YOR048C
YBR170C	YDL126C	YGR048W
YAL040C	YBR160W
YDR390C	YPR180W
YGL130W	YPL228W
YAL016W	YDL134C	YOR014W
YEL037C	YER162C
Q0045	YLR203C	YML129C
YAL002W	YDR495C	YLR148W	YLR396C	YMR231W	YPL045W
YDL113C	YDR425W	YJL036W
YER025W	YJR007W	YMR146C	YMR309C	YNL244C	YOR361C	YPL237W	YPR041W
YEL003W	YGR078C	YJL179W	YLR200W	YML094W	YNL153C
YPL003W	YPR066W
YJR035W	YKL054C
YBR081C	YBR111W-A	YBR198C	YCL010C	YDR145W	YDR167W	YDR176W	YDR392W	YDR448W	YER164W	YGL066W	YGL112C	YGR252W	YHR099W	YLR055C	YMR223W	YMR236W	YOL148C	YPL047W	YPL254W
YBR098W	YDR386W
YBR188C	YDR416W	YGR129W	YJR050W	YLL036C	YLR117C	YMR213W	YPR101W
YDL084W	YDR381W	YNL253W
YDR009W	YML051W
YEL059C-A	YMR035W	YMR150C
YBR127C	YDL185W	YEL027W	YEL051W	YGR020C	YHR026W	YHR039C-A	YKL080W	YLR447C	YMR054W	YOR332W	YPL234C	YPR036W
YDR311W	YER171W	YGR258C	YIL143C	YLR005W	YPL122C	YPR056W
YER111C	YLR182W
YDL192W	YJL099W	YKR027W	YLR330W	YMR237W	YOR299W
YGR285C	YHR064C
YBR160W	YLR210W
YDL074C	YPL055C
YBL097W	YDR325W	YFR031C	YLR086W	YLR272C
YDR200C	YFR008W	YLR238W	YMR029C	YMR052W	YNL127W
YBR041W	YMR246W	YOR317W
YLR043C	YNL015W
YCR095C	YDR067C	YHL029C	YNL032W	YNL056W	YNL099C
YCL017C	YER048W-A
YLR035C	YMR167W
YBR143C	YDR172W
YBR221C	YER178W	YFL018C	YGR193C	YIL042C	YNL071W	YOR090C
YGL075C	YLR457C	YPL255W
YDL047W	YJL098W
YBR081C	YBR198C	YDR145W	YDR167W	YDR176W	YDR392W	YDR448W	YER164W	YGL066W	YGL112C	YGL252C	YGR252W	YHR099W	YMR223W	YMR236W	YOL148C	YPL254W
YDR228C	YGL044C	YMR061W	YOL123W	YOR250C
YBR160W	YPR119W
YGL153W	YLR191W	YNL214W
YGR244C	YOR142W
YBR207W	YFL041W
YDR253C	YIR017C	YNL103W
YKL186C	YPL169C
YBR245C	YFR013W
YKL058W	YOR194C
YER148W	YPL082C
YBL072C	YBR048W	YBR181C	YBR189W	YCR031C	YDL061C	YDL083C	YDR025W	YDR064W	YDR447C	YDR450W	YER074W	YER102W	YER131W	YGL123W	YGL189C	YGR027C	YGR118W	YGR214W	YHL015W	YHR021C	YHR203C	YIL069C	YJL136C	YJL190C	YJL191W	YJR123W	YJR145C	YKL156W	YKR057W	YLR048W	YLR167W	YLR264W	YLR287C-A	YLR333C	YLR367W	YLR388W	YLR441C	YML024W	YML026C	YML063W	YMR116C	YMR143W	YMR230W	YNL096C	YNL178W	YNL302C	YOL040C	YOL121C	YOR096W
YBL103C	YOL067C
YDR437W	YGR216C	YNL038W	YPL076W	YPL096C-A	YPL175W
YBR097W	YLR240W	YLR360W	YPL120W
YDR123C	YOL108C
YDR086C	YER087C-B	YLR378C
YER151C	YNR051C
YAL023C	YDL095W
YKL002W	YKL041W	YLR025W	YMR077C
YBR179C	YDR470C	YOR211C
YAL042W	YML067C
YBR245C	YLR095C	YMR044W
YDL077C	YDR080W	YLR148W	YLR396C	YMR231W	YPL045W
YGR032W	YPR054W
YLR386W	YNL325C
YDL007W	YDL097C	YDL147W	YDR363W-A	YDR394W	YDR427W	YER021W	YFR004W	YFR010W	YFR052W	YGL048C	YGR232W	YHL030W	YHR027C	YHR200W	YIL075C	YKL145W	YLR421C	YOR117W	YOR259C	YOR261C	YPR108W
YJR104C	YMR038C
YER133W	YKL193C
YHL007C	YLR229C
YLR234W	YMR190C	YPL024W
YNL289W	YPL031C
YDR477W	YGL115W	YGL208W
YER149C	YLL021W	YLR319C
YJL031C	YPR176C
YBL025W	YBR009C	YBR010W	YLR141W	YMR270C	YOR295W
YBR288C	YGR261C	YJL024C	YPL195W
YGR082W	YMR203W	YNL070W	YNL121C	YNL131W	YOR045W	YPR133W-A
YAR003W	YBR175W	YBR258C	YDR469W	YHR119W	YKL018W	YLR015W	YPL138C
YDR292C	YKL154W
YCR057C	YDR449C	YJL069C	YLR129W	YLR222C	YLR409C
YER090W	YKL211C
YJR135C	YLR381W	YPR046W
YDR310C	YOL068C	YOR279C
YGL120C	YKR022C	YLR424W
YHR085W	YHR197W	YNL182C
YBL014C	YJL025W	YML043C
YGR033C	YJL104W	YJL143W	YLR008C	YNR017W	YPL063W
YBR119W	YDL087C	YDR235W	YDR240C	YER029C	YFL017W-A	YGR013W	YGR074W	YHR086W	YIL061C	YKL012W	YLR147C	YLR275W	YLR298C	YML046W	YOR159C	YPR182W
YDR106W	YHR129C	YMR294W	YPL174C
YBR156C	YPL209C
YDL216C	YDR179C	YIL071C	YJR084W	YMR025W	YOL117W
YEL037C	YPL096W
YDR328C	YGR140W	YMR094W	YMR168C
YAR042W	YHR195W
YBL075C	YCL037C	YMR186W	YNL064C
YIL079C	YJL050W	YOL115W
YKL190W	YLR433C	YML057W
YER133W	YOR178C
YDL127W	YPL031C
YDR211W	YGR083C	YKR026C	YLR291C	YOR260W
YDR141C	YNL297C
Q0140	YBL090W	YBR146W	YBR251W	YDL045W-A	YDR041W	YDR175C	YDR337W	YDR347W	YER050C	YFR049W	YGL129C	YGR084C	YGR165W	YGR215W	YHL004W	YHR075C	YIL093C	YJR101W	YJR113C	YKL003C	YKL155C	YMR158W	YMR188C	YNL081C	YNL137C	YNL306W	YNR037C	YOR158W	YPL013C	YPL118W	YPR166C
YAL009W	YHR004C
YCR086W	YDR439W	YER106W	YPL204W
YCL031C	YGR090W	YLR223C	YOR039W
YDR057W	YJL034W	YLR207W
YLR207W	YOL013C
YDL134C	YMR028W	YPL152W
YDR498C	YGL098W	YGL145W	YLR440C	YNL258C	YOR075W
YBL084C	YBR114W	YBR170C	YBR201W	YBR280C	YDL008W	YDL013W	YDL126C	YDL132W	YDL190C	YDR054C	YDR057W	YDR118W	YDR131C	YDR219C	YDR260C	YDR306C	YDR328C	YER116C	YER125W	YFL009W	YFR036W	YGL003C	YGL116W	YGL240W	YGR003W	YGR225W	YHR166C	YIL030C	YIL046W	YIR025W	YJL047C	YJL149W	YJR052W	YJR090C	YKL022C	YKL059C	YLL036C	YLR097C	YLR102C	YLR127C	YLR207W	YLR224W	YML013W	YML029W	YML088W	YML111W	YMR264W	YMR275C	YNL172W
YDL077C	YDR080W
YKL159C	YKL190W	YLR433C	YML057W
YER123W	YHR135C	YNL154C	YPL204W
YDL143W	YDR188W	YDR212W	YIL142W	YJL008C	YJL014W	YJL111W	YJR064W	YNL212W	YOR281C
YAL040C	YBR160W	YDL155W	YGR108W	YGR109C	YLR210W	YMR199W	YPL256C	YPR119W	YPR120C
YBR135W	YBR160W	YDL127W	YDL179W	YER059W	YGL134W	YGL215W	YHR071W	YIL050W	YNL289W	YOL001W	YPL031C	YPL219W	YPL256C
YDL108W	YPR025C
YCR081W	YDR443C	YNL025C	YPL042C
YEL003W	YFL023W	YGR078C	YJL179W	YLR200W	YML094W	YNL153C
YJL031C	YOR370C	YPR176C
YCR034W	YGR032W	YLR342W
YGR143W	YPR159W
YCR024C-A	YEL017C-A	YGL008C	YPL036W
YBR127C	YDL184W-B	YDL185W	YEL027W	YEL051W	YGR020C	YHR026W	YHR039C-A	YKL080W	YLR447C	YMR054W	YOR270C	YOR332W	YPL234C	YPR036W
YEL056W	YPL001W
YDL076C	YIL084C	YMR075W	YMR128W	YMR263W	YNL097C	YNL330C	YOL004W	YPL139C	YPL181W	YPR023C
YBL078C	YGL206C	YGR167W	YNL223W
YBL050W	YBR080C
YKL196C	YLR093C
YKL041W	YLR025W	YPR173C
YAL002W	YDL077C	YDR080W	YLR148W	YLR396C	YMR231W	YPL045W
YBR234C	YDL029W	YIL062C	YJR065C	YKL013C	YLR370C	YLR429W	YNR035C
YJR060W	YKL049C	YKL089W
YBR115C	YGL154C
YGR082W	YHR117W	YMR060C	YMR203W	YNL070W	YNL121C	YNL131W	YOR045W	YPR133W-A
YGR033C	YIL022W	YJL104W	YJL143W	YJR045C	YKR065C	YLR008C	YNL328C	YNR017W	YOR232W	YPL063W
YCL037C	YDL229W	YDR515W	YER176W	YGR072W	YGR178C	YHR077C	YJL080C	YLR022C	YML028W	YMR080C	YNL085W	YNL209W	YOR046C	YOR198C
YBL079W	YDL148C	YDR192C	YER105C	YER107C	YIL115C	YKL068W	YKR082W	YLR335W	YML103C	YMR047C	YMR129W	YOR098C
YER107C	YFR002W	YIL115C	YJL041W	YJL061W	YMR047C
YBL002W	YBL003C	YBR009C	YBR010W	YDR224C	YDR225W	YKL049C	YKR048C	YNL030W	YNL031C	YPL127C
YFL022C	YLR060W	YPR047W
YDL020C	YDR069C	YGR270W
YAL038W	YOR347C
YBR221C	YDR430C	YER178W	YFL018C	YGR193C	YNL071W
YCR052W	YFR037C	YGR056W	YIL126W	YKR008W	YLR321C	YLR357W	YMR033W	YOR213C	YPR034W
YBR060C	YDL017W	YDR052C	YHR118C	YLL004W	YML065W	YNL261W	YPR162C
YBL023C	YBR060C	YBR202W	YDR013W	YDR489W	YEL032W	YGL113W	YGL201C	YHR118C	YJL072C	YJL090C	YJL194W	YKL108W	YLL004W	YLR103C	YLR274W	YML065W	YNL261W	YOL146W	YPR019W	YPR162C
YBL023C	YBR060C	YBR202W	YBR278W	YDL102W	YEL032W	YGL201C	YHR118C	YJL090C	YJR006W	YJR043C	YLL004W	YLR103C	YLR274W	YML065W	YNL261W	YNL262W	YPR019W	YPR162C	YPR175W
RNA_TLC1	YIL009C-A	YLR233C	YLR318W
Q0045	Q0250	Q0275	YDL067C	YGL187C	YGL191W	YHR051W	YIL111W	YLR038C	YLR395C	YMR256C	YNL052W
Q0080	Q0085	Q0130	YBL099W	YBR039W	YDL004W	YDL130W-A	YDL181W	YDR298C	YDR322C-A	YDR377W	YGR008C	YJR121W	YKL016C	YLR295C	YML081C-A	YOL077W-A	YPL078C	YPL271W	YPR020W
YDL085W	YDL174C	YGR207C	YIL155C	YKL085W	YKL148C	YML054C	YML120C	YMR145C	YNR001C	YOR356W	YOR374W	YPL262W	YPR004C
YER070W	YGR180C	YIL066C	YJL026W
YDL069C	YDR197W	YHL038C	YJL209W
YBR188C	YDR473C	YDR482C
Q0120	YBR120C	YDL044C	YDR194C	YGR222W	YHR005C-A	YIR021W	YJL133W	YKR052C	YLR382C	YMR023C	YOR334W	YPR134W
YBR280C	YDL132W	YDR054C	YDR131C	YDR328C	YFL009W	YIL046W	YJL149W	YJR090C	YLR097C	YML088W	YOL133W	YOR080W
YDL132W	YDR054C	YDR328C	YIL046W
YDR028C	YER054C	YER133W	YKL193C	YMR311C	YOR178C
YDR179C	YJR084W
YDR422C	YDR477W	YER027C	YGL115W	YGL208W	YJL089W
YBL016W	YDL159W	YDR103W	YGR040W	YLR362W
YDL003W	YDR180W	YFL008W	YIL026C	YJL074C	YPR007C
YGL061C	YGR113W
YAL047C	YBR109C	YDR356W	YER018C	YGL093W	YKL042W	YMR117C	YNL188W	YNL225C	YOR257W	YOR373W	YPL124W	YPL255W
YBL034C	YBR211C	YCL029C	YDR201W	YHR129C	YIL144W	YKR037C	YKR054C	YLR045C	YMR065W	YMR198W	YMR294W	YOL069W	YPR141C
YDR285W	YGL249W	YIL072W	YLR263W	YNL088W
YBL080C	YBR120C	YDL069C	YDR197W	YER153C	YGR222W	YLR067C	YLR203C	YMR064W	YMR257C	YMR282C	YNR045W	YPL029W
Q0140	YCR046C	YKL142W	YNL137C
YBR154C	YDL108W	YDR156W	YDR311W	YDR460W	YER171W	YHR143W-A	YIL143C	YJL148W	YJR063W	YLR005W	YNL113W	YNL248C	YOR210W	YOR224C	YOR340C	YOR341W	YPL122C	YPR010C	YPR025C	YPR056W	YPR110C	YPR187W
YBR154C	YDL150W	YDR005C	YDR045C	YHR143W-A	YJL011C	YKL144C	YKR025W	YNL113W	YNL151C	YNR003C	YOR116C	YOR207C	YOR210W	YOR224C	YPR110C	YPR187W	YPR190C
YBL014C	YBL025W	YER148W	YJL025W	YKL125W	YLR141W	YML043C	YMR270C	YOR295W
YBL025W	YLR141W	YMR270C	YOR295W
YDL092W	YDR292C	YKL122C	YML105C	YPL210C	YPL243W	YPR088C
YLR288C	YPL194W
YCR002C	YDL225W	YDR218C	YGR059W	YHR107C	YJR076C	YLR314C
YBL007C	YBR200W	YBR234C	YCL040W	YCR088W	YDL029W	YDL178W	YDR129C	YDR388W	YGR080W	YHR179W	YIL034C	YIL138C	YIR006C	YKL007W	YLL050C	YLR319C	YLR337C	YLR429W	YMR092C	YNL079C	YNL138W	YNL243W	YOR122C	YOR181W
YAL029C	YBR172C	YHR023W	YKL079W	YKL129C	YMR109W	YOR326W
YFL037W	YLR212C	YML085C	YML124C
YBL034C	YBL078C	YCL029C	YER016W	YJL042W	YLR045C	YLR175W	YMR138W	YNL126W	YNL223W	YOR058C	YOR265W	YOR272W	YPL241C
YBL063W	YEL061C	YGL005C	YGL216W	YHR156C	YMR198W	YPL155C	YPR141C
YDR176W	YDR448W	YGR252W	YHR099W	YOL148C	YPL254W
YAL001C	YAL013W	YAL021C	YBL014C	YBL021C	YBL025W	YBL052C	YBR081C	YBR095C	YBR103W	YBR111W-A	YBR123C	YBR198C	YCL010C	YCR033W	YCR042C	YCR081W	YCR093W	YDL076C	YDL108W	YDL165W	YDR079C-A	YDR145W	YDR155C	YDR167W	YDR176W	YDR207C	YDR295C	YDR310C	YDR311W	YDR359C	YDR362C	YDR392W	YDR443C	YDR448W	YDR460W	YEL018W	YEL056W	YER068W	YER148W	YER164W	YER171W	YFL024C	YFL028C	YFL039C	YGL066W	YGL112C	YGL194C	YGL237C	YGL252C
YFL024C	YFL039C	YHR090C	YHR099W	YJL081C	YML007W	YNL027W	YOR244W	YPR023C
YBL037W	YDR153C	YGL206C	YGR167W	YHL019C	YJL207C	YJR005W	YJR058C	YJR125C	YKL135C	YLR170C	YOL062C	YPL259C	YPR029C
YDL145C	YDL192W	YDR238C	YFR051C	YGL137W	YIL076W	YNL287W	YPL010W
YOR069W	YOR132W
YDR468C	YDR498C	YLR026C	YMR183C	YOL018C	YOR036W	YOR075W	YPL232W
YAL030W	YHL031C	YIL004C	YLR078C	YLR093C	YLR268W	YMR197C	YOR327C
YBR107C	YDR318W	YGR179C	YJR135C	YLR381W	YPL018W	YPR046W
YAL034W-A	YBR107C	YBR211C	YBR233W-A	YCL029C	YCR086W	YDL028C	YDR016C	YDR201W	YDR254W	YDR318W	YDR320C-A	YDR328C	YDR383C	YDR439W	YEL061C	YER016W	YER018C	YER106W	YFR046C	YGL061C	YGR063C	YGR113W	YGR140W	YGR179C	YGR188C	YIL144W	YIR010W	YJL030W	YJR060W	YJR089W	YJR112W	YJR135C	YKL049C	YKL052C	YKL089W	YKL138C-A	YKR037C	YKR083C	YLR045C	YLR315W	YLR381W	YMR094W	YMR117C	YMR168C	YOL069W	YOR026W	YOR073W	YOR195W	YPL018W
YBR107C	YDR254W
YBR091C	YDL217C	YEL020W-A	YHR005C-A	YJL054W
YJL143W	YNR017W
YBR091C	YEL020W-A	YGR181W	YHR005C-A	YJR135W-A
YER017C	YLR450W	YMR089C
YBL041W	YBR173C	YER012W	YER094C	YFR050C	YGL011C	YGR135W	YGR253C	YJL001W	YML092C	YMR314W	YOL038W	YOR157C	YOR362C	YPR103W
YDL007W	YDL097C	YDL147W	YDR394W	YDR427W	YER021W	YFR004W	YFR052W	YGL048C	YGR232W	YHR027C	YHR200W	YIL075C	YKL145W	YOR117W	YOR259C	YOR261C	YPR108W
YBR278W	YDR121W	YJL090C	YNL262W	YPR175W
YNL088W	YOL006C
YBR087W	YER173W	YJR068W	YNL290W	YOL094C	YOR217W
YER176W	YHR164C
YBL035C	YIR008C	YKL045W	YNL102W	YNR052C
Q08553	YAL043C	YDR046C	YDR195W	YDR228C	YDR301W	YER165W	YGL044C	YJR093C	YKL059C	YLR115W	YLR277C	YMR061W	YNL222W	YNL317W	YOR250C	YPR107C
YAL043C	YJR093C	YLR277C
YCR035C	YDL111C	YDR280W	YGR095C	YGR158C	YGR195W	YHR069C	YHR081W	YNL232W	YNL251C	YOL021C	YOL142W	YOR001W	YOR076C
SNRNA_NME1	YAL033W	YBL018C	YBR167C	YBR257W	YGR030C	YHR062C	YNL221C	YNL282W
RNA_RNASE-P	YAL033W	YBL018C	YBR167C	YBR257W	YGR030C	YHR062C	YIR015W	YNL221C	YNL282W
YBL074C	YBR055C	YBR142W	YBR152W	YBR237W	YDL209C	YDR088C	YDR163W	YDR243C	YDR364C	YER013W	YER112W	YER172C	YGL120C	YGL128C	YGR006W	YGR074W	YGR075C	YGR091W	YGR278W	YHR165C	YIL061C	YKL012W	YKL074C	YKL078W	YKR086W	YLR147C	YLR298C	YML046W	YMR268C	YNR011C	YOR148C	YOR159C	YPL178W	YPR057W	YPR178W
YJL203W	YLL036C	YPR101W
YDL030W	YDL043C	YER029C	YFL017W-A	YGR074W	YIR005W	YJL106W	YJL203W	YLR147C	YLR275W	YLR382C	YML049C	YMR240C	YMR288W	YNL286W	YOL133W	YOR319W	YPL213W	YPR182W
YCR018C	YDL014W	YDR324C	YDR398W	YDR432W	YDR449C	YDR478W	YER082C	YGR128C	YGR159C	YHL034C	YHR065C	YHR089C	YHR196W	YJL109C	YKL099C	YLL008W	YLR222C	YLR223C	YMR239C	YMR302C	YNL221C	YNR052C	YOR048C
YAR008W	YDL048C	YDR463W	YHR006W	YJL087C	YKL205W	YLR105C	YLR375W	YMR059W	YOL102C	YPL083C
YEL034W	YJR047C
YER165W	YGR162W	YOL139C
P38286	YDR211W	YER025W	YGR083C	YJR007W	YKR026C	YLR291C	YNL265C	YOR101W	YOR260W	YPL237W
YBR079C	YDR429C	YMR146C	YMR309C	YNL062C	YNL244C	YOR361C
YGL049C	YGR162W	YJL138C	YKR059W	YOL139C
YGL049C	YGR162W	YOR276W
YAL003W	YBR118W	YKL081W	YKR084C	YPL048W	YPR080W
YDR385W	YOR133W
YAL003W	YAL032C	YAL033W	YAL035W	YBL004W	YBL018C	YBL026W	YBL027W	YBL028C	YBL038W	YBL072C	YBL074C	YBL087C	YBL090W	YBL092W	YBR031W	YBR048W	YBR055C	YBR065C	YBR079C	YBR084C-A	YBR094W	YBR101C	YBR118W	YBR119W	YBR122C	YBR146W	YBR152W	YBR160W	YBR167C	YBR181C	YBR188C	YBR189W	YBR191W	YBR212W	YBR233W	YBR237W	YBR247C	YBR251W	YBR257W	YBR267W	YBR268W	YBR282W	YCL037C	YCL059C	YCR003W	YCR020C-A	YCR031C	YCR046C	YCR057C
YAL035W	YBL072C	YBR048W	YBR181C	YBR189W	YCR031C	YCR077C	YDL061C	YDL083C	YDR025W	YDR064W	YDR447C	YDR450W	YER074W	YER102W	YER131W	YGL123W	YGL189C	YGR027C	YGR054W	YGR118W	YGR214W	YHL015W	YHR021C	YHR203C	YIL069C	YJL136C	YJL190C	YJL191W	YJR123W	YJR145C	YKL156W	YKR057W	YLR048W	YLR167W	YLR264W	YLR287C-A	YLR333C	YLR367W	YLR388W	YLR441C	YML024W	YML026C	YML063W	YMR116C	YMR143W	YMR230W	YNL007C	YNL096C	YNL178W
YBL038W	YBL090W	YBR122C	YBR146W	YBR251W	YBR268W	YBR282W	YCR003W	YCR046C	YCR071C	YDL045W-A	YDL069C	YDL202W	YDR041W	YDR115W	YDR116C	YDR175C	YDR237W	YDR322W	YDR337W	YDR347W	YDR405W	YDR462W	YDR494W	YEL050C	YER050C	YFR049W	YGL068W	YGL125W	YGL129C	YGR076C	YGR084C	YGR165W	YGR215W	YGR220C	YHL004W	YHR147C	YIL093C	YJL063C	YJL096W	YJR101W	YJR113C	YKL003C	YKL138C	YKL142W	YKL155C	YKL167C	YKL170W	YKR006C	YKR085C
Q0140	YBL090W	YBR146W	YBR251W	YDL045W-A	YDR041W	YDR175C	YDR337W	YDR347W	YER050C	YFR049W	YGL129C	YGR084C	YGR165W	YGR215W	YHL004W	YHR075C	YIL093C	YJR101W	YJR113C	YKL003C	YKL155C	YMR158W	YMR188C	YNL137C	YNL306W	YNR037C	YOR158W	YPL013C	YPL118W	YPR166C
YBR114W	YEL037C	YER162C	YJR052W
YDL108W	YDR311W	YDR460W	YER171W	YGR258C	YIL143C	YLR005W	YPL122C	YPR025C
YDR004W	YDR076W	YER095W	YGL163C	YML032C
YGL090W	YLR265C	YOR005C
YCR092C	YNL082W	YOL090W
YGR252W	YOL148C
YBR081C	YDR392W	YDR448W	YGL112C	YHR099W
YAL021C	YCR093W	YDL160C	YDL165W	YER068W	YFL028C	YGR092W	YIL038C	YIL106W	YJR122W	YKR036C	YNR052C	YPR072W
YMR053C	YNL309W	YNL330C	YOL004W
YAL021C	YCR093W	YDL165W	YER068W	YFL028C	YGR134W	YIL038C	YKR036C	YNL278W	YNL288W	YNR052C	YPR072W
YBR289W	YDR073W	YHL025W	YJL176C	YML007W	YMR033W	YNL027W	YNR023W	YOR290C	YPL016W	YPL129W	YPR034W
YDR009W	YML051W	YPL248C
YBR154C	YDL140C	YDR404C	YGL070C	YHR143W-A	YIL021W	YJL140W	YLR418C	YOL005C	YOR151C	YOR210W	YOR224C	YPR187W
YBL093C	YBR193C	YBR253W	YDL005C	YDR308C	YER022W	YER179W	YGL025C	YGL151W	YGR104C	YHR041C	YHR058C	YLR071C	YMR112C	YNL236W	YNR010W	YOL051W	YOL135C	YOR174W	YPL129W	YPR168W
TFIID	YAL034C	YBR198C	YCR042C	YDR145W	YDR167W	YGL112C	YGR274C	YML015C	YML098W	YML114C	YMR005W	YMR227C	YMR236W	YPL011C	YPL129W
YBR283C	YDR086C	YER019C-A	YER087C-B	YLR378C
YBR171W	YDR086C	YER087C-B	YLR292C	YLR378C	YOR254C	YPL094C
YAL007C	YAR002C-A	YGL200C	YML012W
YAL011W	YAR003W	YBL006C	YBL008W	YBR175W	YBR195C	YBR215W	YBR231C	YBR245C	YBR258C	YBR289W	YCR020W-B	YCR052W	YDL002C	YDL042C	YDR073W	YDR121W	YDR190C	YDR191W	YDR227W	YDR303C	YDR334W	YDR469W	YDR485C	YER030W	YFL013C	YFL039C	YFL049W	YFR013W	YFR028C	YFR037C	YGL133W	YGL150C	YGR002C	YGR056W	YGR275W	YHL025W	YHR056C	YHR119W	YIL126W	YJL065C	YJL076W	YJL081C	YJL115W	YJL176C	YJR140C	YKL018W	YKR008W	YKR101W	YLR015W
YDL003W	YFL008W	YIL026C	YJL074C
YCR002C	YDL225W	YHR107C	YJR076C	YLR314C
P40563	YIL034C	YKL007W
YBR254C	YDR108W	YDR246W	YDR472W	YKR068C	YML077W	YOR115C
YBR162C	YCR012W	YDL192W	YDR238C	YER122C	YFR051C	YGL137W	YIL076W	YNL287W	YOR207C	YPL010W
YHR208W	YJR148W
YER081W	YHR215W	YIL074C
YBR126C	YDR074W	YER155C	YMR261C
YBL045C	YDL074C	YDL189W	YPR191W
YBR106W	YDR245W	YEL036C	YGL055W	YGL167C	YGR231C	YJL183W	YJR075W	YPL050C
YBL041W	YER012W	YER094C	YFR050C	YGL011C	YGR135W	YGR253C	YJL001W	YML092C	YMR308C	YMR314W	YOL038W	YOR157C	YOR362C	YPR103W
YDL007W	YDL020C	YDL097C	YDL147W	YDR394W	YDR427W	YER021W	YFR004W	YFR010W	YFR052W	YGL048C	YGL141W	YHL030W	YHR027C	YHR200W	YIL075C	YKL145W	YLR421C	YOR117W	YOR259C	YOR261C	YPR108W
YAL021C	YBR279W	YDR138W	YER164W	YGL207W	YGL244W	YGR063C	YGR116W	YHR167W	YLR418C	YML010W	YML062C	YML069W	YNL139C	YNL230C	YOL145C	YOR123C	YPL046C	YPR133C
YBR154C	YDL140C	YDR404C	YGL070C	YGR005C	YHR143W-A	YIL021W	YJL140W	YML010W	YOL005C	YOR151C	YOR210W	YOR224C	YPR187W
LUC1	LUC3	LUC4	LUC5	YDL087C	YDR235W	YER029C	YFL017W-A	YGR074W	YIL061C	YJL106W	YKL012W	YLR147C	YLR275W	YLR298C	YML046W	YPR182W
P39998	YNL118C	YOL149W
YIL033C	YJL164C	YPL203W
YBL084C	YDL108W	YDR311W	YDR460W	YER171W	YIL143C	YLR005W	YNL135C	YPL122C	YPR025C	YPR056W
YGL133W	YOL086C	YOR304W
MRPS2	P28817	P53732	P53937	Q0140	YBL090W	YBR146W	YBR251W	YDL045W-A	YDR041W	YDR175C	YDR337W	YDR347W	YER050C	YFR049W	YGL129C	YGR084C	YGR165W	YGR215W	YHL004W	YIL093C	YJR101W	YJR113C	YKL003C	YKL155C	YMR158W	YMR188C	YNL137C	YNL306W	YNR037C	YOR158W	YPL013C	YPL118W	YPR166C
YBR079C	YDR429C	YLR192C	YMR146C	YMR309C	YNL244C	YOR361C	YPR041W	YPR086W
YAL013W	YBR095C	YBR103W	YCR033W	YDL076C	YDR155C	YDR207C	YDR295C	YDR310C	YGL194C	YIL084C	YIL112W	YKL185W	YKR029C	YMR053C	YMR075W	YMR263W	YNL021W	YNL097C	YNL309W	YNL330C	YOL004W	YOL068C	YOR279C	YPL139C	YPL181W	YPR023C	YPR068C	YPR179C
YBL037W	YDL145C	YDL195W	YDR153C	YDR238C	YDR517W	YER122C	YFR051C	YGL137W	YGL206C	YGR057C	YGR167W	YHL019C	YHR035W	YHR098C	YIL076W	YIL109C	YJL207C	YJR005W	YJR058C	YJR125C	YKL135C	YKL176C	YLR170C	YLR208W	YNL049C	YNL287W	YOL062C	YPL010W	YPL085W	YPL218W	YPL259C	YPR029C	YPR181C
YDL195W	YDR517W	YHR035W	YHR098C	YIL109C	YLR208W	YNL049C	YPL085W	YPL218W	YPR181C
YAL021C	YBL093C	YBR154C	YBR193C	YBR198C	YBR236C	YBR253W	YBR279W	YCR042C	YDL005C	YDL108W	YDL115C	YDL140C	YDR079C-A	YDR138W	YDR145W	YDR167W	YDR308C	YDR311W	YDR404C	YDR460W	YER022W	YER148W	YER171W	YGL025C	YGL070C	YGL112C	YGL127C	YGL244W	YGR005C	YGR097W	YGR104C	YGR186W	YGR274C	YHR041C	YHR058C	YHR143W-A	YIL021W	YIL143C	YJL140W	YKL028W	YKL058W	YKR062W	YLR005W	YLR071C	YLR418C	YML015C	YML098W	YML114C	YMR005W
YNL004W	YNL016W
YBL026W	YBL074C	YBR055C	YBR119W	YBR152W	YDL030W	YDL043C	YDL087C	YDL098C	YDR235W	YDR240C	YDR243C	YDR378C	YDR473C	YEL026W	YER029C	YER112W	YER127W	YER146W	YER172C	YFL017W-A	YGR006W	YGR013W	YGR074W	YGR075C	YGR091W	YHR086W	YHR156C	YHR165C	YIL061C	YIR005W	YIR009W	YJL203W	YJR022W	YKL012W	YKL173W	YLR147C	YLR275W	YLR298C	YLR438C-A	YML046W	YML049C	YMR240C	YMR268C	YMR288W	YNL138W-A	YNL147W	YNL210W	YNL286W	YOR159C
RPM1	YML091C
YBR247C	YCR057C	YDL148C	YDR060W	YDR087C	YER126C	YGR081C	YGR103W	YJL010C	YKL143W	YLR002C	YLR022C	YLR221C	YNL178W	YNR038W	YOR056C	YOR206W	YPL093W	YPR144C
YCR057C	YDL148C	YDR060W	YGR081C	YGR103W	YJL010C	YOR206W	YPR144C
YDR060W	YER126C	YGR103W	YLR002C	YLR022C	YLR221C	YNR038W	YOR206W	YPL093W
YBR247C	YDL148C	YDR087C	YGR081C	YJL010C	YKL143W	YNL178W	YPR144C
YBR195C	YDL042C	YDR191W	YDR227W	YFR028C	YJL076W	YKR101W	YLR442C	YOL068C	YOR025W	YPL015C	YPL126W
YHR012W	YJL053W	YJL154C
YER149C	YLL021W	YLR313C	YLR319C	YNL271C
YBR004C	YDR245W	YEL036C	YJL183W	YJR075W	YML115C	YNL158W	YPL050C
YGR254W	YHR174W	YMR323W	YOR393W	YPL281C
YFL037W	YML085C	YML124C
YGR032W	YLR342W	YMR306W	YPR165W
YAL016W	YDL134C	YDL188C	YGL190C	YOR014W	YPL152W
YBR045C	YBR050C	YDR028C	YER054C	YER133W	YLR273C	YOR178C
YDL171C
YFL009W	YIL046W
YCL005W-A	YEL027W	YHR026W	YLR447C	YMR054W	YOR270C	YPL234C
YHR089C	YLR175W
YBR127C	YDL185W	YEL051W	YGR020C	YHR039C-A	YKL080W	YOR332W	YPR036W
YAL029C	YOR326W
YDL175C	YIL079C	YJL050W	YOL115W
YDR422C	YDR477W	YER027C	YGL115W	YGL208W
YHR186C	YJR066W	YKL203C	YNL006W	YPL180W
YBR088C
YDR240C	YGR074W	YHR086W	YIL061C	YKL074C	YLR116W	YLR147C	YLR298C	YML046W	YMR125W	YPL178W
YBL004W	YBR181C	YBR189W	YCL059C	YCR031C	YCR057C	YDL014W	YDL148C	YDL153C	YDR324C	YDR339C	YDR398W	YDR449C	YEL026W	YER082C	YGL123W	YGR090W	YGR128C	YHR148W	YHR196W	YJL069C	YJL109C	YJL191W	YJR002W	YKL099C	YLL011W	YLR129W	YLR186W	YLR197W	YLR222C	YLR409C	YML093W	YMR093W	YMR128W	YMR229C	YNL075W	YNL096C	YOR004W	YOR078W	YOR096W	YOR310C	YPL081W	YPL090C	YPL126W	YPR137W	YPR144C
YDR137W	YDR211W	YGR083C	YKR026C	YLR039C	YLR291C	YOR260W
YBL008W	YBR195C	YBR215W	YER030W	YJL115W	YJR140C	YML102W	YOL012C	YOR038C	YPR018W
YFL024C	YHR090C	YOR244W
YDR298C	YKL016C	YPL078C
Q0080	Q0085	Q0130	YDR298C	YDR322C-A	YDR377W	YKL016C	YLR295C	YML081C-A	YOL077W-A	YPL078C	YPR020W
YDR311W	YDR460W	YER171W	YGR258C	YIL143C	YLR005W	YPL122C	YPR056W
YDL084W	YDR138W	YDR381W	YHR167W	YML062C	YNL139C	YNL253W
YAR002W	YBL079W	YBR111W-A	YDL088C	YDL116W	YDL207W	YDR159W	YDR192C	YDR395W	YDR424C	YER105C	YER107C	YER110C	YFR002W	YGL016W	YGL086W	YGL092W	YGL100W	YGL172W	YGL238W	YGL241W	YGR119C	YGR218W	YHR015W	YIL063C	YIL115C	YIL149C	YJL030W	YJL039C	YJL041W	YJL061W	YJR042W	YJR132W	YKL057C	YKL068W	YKL186C	YKR082W	YKR095W	YLR018C	YLR208W	YLR335W	YLR347C	YML031W	YML103C	YML107C	YMR047C	YMR129W	YMR153W	YMR255W	YMR273C
YBL023C	YBR060C	YBR202W	YEL032W	YGL201C	YHR118C	YJL194W	YJR046W	YLL004W	YLR103C	YLR274W	YML065W	YNL261W	YPR019W	YPR162C
YBL035C	YGL207W	YIR008C	YKL017C	YKL045W	YML069W	YNL102W
YBR198C	YCR042C	YDR145W	YDR167W	YER148W	YGL112C	YGR274C	YML015C	YML098W	YML114C	YMR005W	YMR227C	YMR236W	YOL086W-A	YPL011C	YPL129W
YCL031C	YGR090W	YLR223C	YOR039W	YPR104C
YBL084C	YDL008W	YDR118W	YDR260C	YFR036W	YGL003C	YGL116W	YGL240W	YGR225W	YHR166C	YIR025W	YKL022C	YLR102C	YLR127C	YNL172W	YOR249C
YAL032C	YBL026W	YBL074C	YBR065C	YBR119W	YBR188C	YBR237W	YDL030W	YDL043C	YDL084W	YDL087C	YDL098C	YDL209C	YDR088C	YDR163W	YDR235W	YDR240C	YDR243C	YDR364C	YDR378C	YDR416W	YDR473C	YDR482C	YEL026W	YER013W	YER029C	YER112W	YER146W	YER172C	YFL017W-A	YFR005C	YGL120C	YGL128C	YGL174W	YGR006W	YGR013W	YGR074W	YGR075C	YGR091W	YGR129W	YGR278W	YHR086W	YHR156C	YHR165C	YIL061C	YIR005W	YIR009W	YJL203W	YJR022W	YJR050W
YBL074C	YDR243C	YER029C	YER172C	YFL017W-A	YGR006W	YGR074W	YHR156C	YHR165C	YKL173W	YLR147C	YLR275W	YOR159C	YPR082C	YPR182W
YBR119W	YDL087C	YDR235W	YDR240C	YER029C	YFL017W-A	YGR013W	YGR074W	YHR086W	YIL061C	YKL012W	YLR147C	YLR275W	YLR298C	YML046W	YNL210W	YOR159C	YPR182W
YDL030W	YDL043C	YIR005W	YIR009W	YJL203W	YML049C	YMR240C	YMR288W	YNL138W-A	YNL286W	YOR319W	YPL213W	YPR094W
TLC1	YIL009C-A	YLR233C	YLR318W
YBL026W	YDL014W	YDL208W	YDR378C	YEL026W	YER112W	YER127W	YER146W	YHR034C	YHR072W-A	YHR089C	YHR148W	YLL011W	YLR175W	YLR197W	YLR438C-A	YNL147W	YNR054C	YOR310C	YPR137W
YGR082W	YKL195W	YMR203W	YNL070W	YNL121C	YNL131W	YOR045W	YPR133W-A
YBL099W	YJR121W
YBR039W	YDL004W	YPL271W
YBL038W	YBR122C	YBR268W	YBR282W	YCR003W	YCR046C	YCR071C	YDL202W	YDR115W	YDR116C	YDR237W	YDR322W	YDR405W	YDR462W	YEL050C	YGL125W	YGR076C	YGR220C	YHR147C	YJL063C	YJL096W	YKL138C	YKL167C	YKL170W	YKR006C	YKR085C	YLR312W-A	YLR439W	YML009C	YML025C	YMR024W	YMR193W	YMR225C	YMR286W	YNL005C	YNL177C	YNL185C	YNL252C	YNL284C	YNR022C	YOR150W	YPL173W	YPL183W-A	YPR100W
YBL090W	YBR146W	YBR251W	YDL045W-A	YDR041W	YDR175C	YDR337W	YDR347W	YDR494W	YER050C	YFR049W	YGL129C	YGR084C	YGR165W	YGR215W	YHL004W	YIL093C	YJR101W	YJR113C	YKL003C	YKL155C	YMR158W	YMR188C	YNL081C	YNL137C	YNL306W	YNR036C	YNR037C	YOR158W	YPL013C	YPL118W	YPR166C
YJL099W	YKR027W	YLR330W	YMR237W	YOR299W
YAL035W	YBL027W	YBL072C	YBL087C	YBL092W	YBR031W	YBR048W	YBR084C-A	YBR101C	YBR181C	YBR189W	YBR191W	YBR267W	YCR031C	YCR077C	YDL040C	YDL061C	YDL075W	YDL081C	YDL082W	YDL083C	YDL130W	YDL133C-A	YDL136W	YDL184C	YDL191W	YDR012W	YDR025W	YDR064W	YDR091C	YDR101C	YDR252W	YDR283C	YDR382W	YDR418W	YDR447C	YDR450W	YDR471W	YDR500C	YEL054C	YER056C-A	YER074W	YER102W	YER117W	YER131W	YFL034C-A	YFR009W	YFR031C-A	YFR032C-A	YGL030W
YBR170C	YDL126C	YIL030C	YML013W	YMR264W
YFL036W	YMR228W
YAL005C	YDL143W	YDR171W	YDR188W	YDR212W	YIL142W	YJL008C	YJL014W	YJL111W	YJR064W	YLL024C
YBL041W	YBR082C	YDL007W	YDL020C	YDL097C	YDL147W	YDR059C	YDR069C	YDR177W	YDR363W-A	YDR394W	YDR427W	YEL037C	YER012W	YER021W	YER094C	YFL007W	YFR004W	YFR010W	YFR050C	YFR052W	YGL011C	YGL048C	YGL058W	YGR135W	YGR184C	YGR232W	YGR253C	YHL030W	YHR027C	YHR052W	YHR200W	YIL075C	YJL001W	YKL145W	YLR421C	YML092C	YMR314W	YOL038W	YOR117W	YOR157C	YOR259C	YOR261C	YOR362C	YPR103W	YPR108W
YBL041W	YER012W	YER094C	YFL007W	YFR050C	YGL011C	YGR135W	YGR253C	YJL001W	YML092C	YMR314W	YOL038W	YOR157C	YOR362C	YPR103W
YAL003W	YAL035W	YBL027W	YBL028C	YBL038W	YBL072C	YBL087C	YBL090W	YBL092W	YBR031W	YBR048W	YBR079C	YBR084C-A	YBR101C	YBR118W	YBR122C	YBR146W	YBR160W	YBR181C	YBR189W	YBR191W	YBR251W	YBR267W	YBR268W	YBR282W	YCR003W	YCR031C	YCR046C	YCR071C	YCR072C	YCR077C	YDL014W	YDL040C	YDL045W-A	YDL061C	YDL069C	YDL075W	YDL081C	YDL082W	YDL083C	YDL110C	YDL130W	YDL133C-A	YDL136W	YDL184C	YDL191W	YDL202W	YDR012W	YDR025W	YDR026C
YJL124C	YKL204W	YOR276W
YMR125W	YPL178W
YAL043C	YDR195W	YDR228C	YDR301W	YER133W	YGL044C	YGR156W	YJR093C	YKL018W	YKL059C	YKR002W	YLR115W	YLR277C	YMR061W	YNL222W	YNL317W	YOL123W	YOR179C	YOR250C	YPR107C
YBL063W	YEL061C	YGL216W	YMR198W	YPL155C	YPL253C
YBR221C	YER178W	YGR193C	YNL071W
TLC1	YLR318W
YAL034W-A	YBR107C	YBR211C	YBR233W-A	YCL029C	YDL028C	YDR016C	YDR201W	YDR254W	YDR318W	YDR320C-A	YEL061C	YER018C	YER106W	YGL061C	YGR113W	YGR140W	YGR179C	YGR188C	YIL144W	YIR010W	YJL030W	YJR089W	YJR112W	YJR135C	YKL052C	YKL089W	YKL138C-A	YKR037C	YKR083C	YLR045C	YLR381W	YMR094W	YMR117C	YMR168C	YOL069W	YOR026W	YOR195W	YPL018W	YPL209C	YPL233W	YPL268W	YPR046W
YBR275C	YDL042C	YDL220C	YDR082W	YDR227W	YGR099W	YLR010C	YLR150W	YLR442C	YLR453C	YNL216W
YIL034C	YKL007W
YDL007W	YDR394W	YGL048C	YHR027C	YHR200W	YIL075C	YKL145W	YOR117W	YOR259C
YDL097C	YDL147W	YDR363W-A	YDR427W	YER021W	YFR004W	YFR052W	YLR421C	YOR261C	YPR108W
YBR094W	YBR212W	YCR077C	YDL160C	YDR206W	YDR404C	YEL015W	YGL173C	YHL034C	YJL124C	YJL140W	YLR270W	YML091C	YNL118C	YOL149W	YOR173W
YIL022W	YJL104W	YJR045C	YKR065C	YLR008C	YNL328C	YOR232W
YHR023W
YMR053C	YNL309W	YOL004W
YBR245C	YFR013W	YLR095C	YMR044W
YBR193C	YBR253W	YER022W	YGR104C	YHR041C	YHR058C	YMR112C
YGL011C	YGR135W	YGR253C	YML092C	YMR314W	YOL038W	YOR362C
YBL041W	YER012W	YER094C	YFR050C	YJL001W	YOR157C	YPR103W
YER123W	YGL019W	YHR135C	YIL035C	YNL154C	YOR039W	YOR061W	YPL204W
YDR256C	YGR088W
YAL040C	YBR160W	YCR081W	YDL108W	YDL127W	YDL155W	YDR443C	YGL134W	YGR108W	YGR109C	YJL006C	YKL139W	YLR210W	YML112W	YMR199W	YNL025C	YNL289W	YOL001W	YPL031C	YPL042C	YPL219W	YPL256C	YPR025C	YPR119W	YPR120C
YDL127W	YGL134W	YNL289W	YOL001W	YPL031C	YPL219W
YAL029C	YBL007C	YBL034C	YBL063W	YBL078C	YBR172C	YBR200W	YBR234C	YCL029C	YCL040W	YCR002C	YCR088W	YDL029W	YDL178W	YDL225W	YDR129C	YDR218C	YDR388W	YDR424C	YDR488C	YEL061C	YER016W	YFL037W	YFL039C	YGL005C	YGL216W	YGR059W	YGR080W	YHR023W	YHR107C	YHR129C	YHR156C	YHR179W	YIL034C	YIL138C	YIR006C	YJL042W	YJR076C	YKL007W	YKL079W	YKL129C	YKR054C	YLL050C	YLR045C	YLR175W	YLR212C	YLR314C	YLR319C	YLR337C	YLR429W
YCR002C	YDL225W	YDR218C	YGR059W	YHR107C	YJR076C	YLR314C	YML104C
YAL029C	YBL007C	YBR172C	YBR200W	YBR234C	YCL040W	YCR088W	YDL029W	YDL178W	YDR129C	YDR388W	YFL039C	YGR080W	YHR023W	YHR179W	YIL034C	YIL138C	YIR006C	YKL007W	YKL079W	YKL129C	YLL050C	YLR319C	YLR337C	YLR429W	YMR092C	YMR109W	YNL079C	YNL138W	YNL243W	YOR122C	YOR181W	YOR326W
YBL034C	YBL063W	YBL078C	YCL029C	YDR424C	YDR488C	YEL061C	YER016W	YFL037W	YGL005C	YGL216W	YHR129C	YHR156C	YJL042W	YKR054C	YLR045C	YLR175W	YLR212C	YML085C	YML124C	YMR138W	YMR198W	YMR294W	YNL126W	YNL223W	YOR058C	YOR265W	YOR272W	YPL155C	YPL174C	YPL241C	YPR141C
YBL063W	YDR424C	YDR488C	YEL061C	YGL005C	YGL216W	YHR129C	YHR156C	YKR054C	YMR198W	YMR294W	YPL155C	YPL174C	YPR141C
YDR424C	YDR488C	YKR054C
YHR129C	YMR294W	YPL174C
YDR166C	YER008C	YGL233W	YIL068C	YJL085W	YLR166C	YPR055W
YEL003W	YGR078C	YLR200W	YML094W	YNL153C
YDL090C	YGL155W	YJL031C	YKL019W	YOR370C	YPR176C
YCR034W	YGR032W	YGR143W	YLR342W	YPR159W
YBR127C	YDL185W	YDL185W1	YEL027W	YEL051W	YGR020C	YHR026W	YHR039C-A	YKL080W	YLR447C	YMR054W	YOR270C	YOR332W	YPL234C	YPR036W
YBR081C	YBR198C	YCL010C	YDR145W	YDR167W	YDR176W	YDR392W	YDR448W	YEL056W	YGL066W	YGL112C	YGR252W	YHR099W	YLR055C	YMR236W	YOL148C	YOR244W	YPL001W	YPL254W
YBR081C	YBR198C	YCL010C	YDR145W	YDR167W	YDR176W	YDR392W	YDR448W	YGL066W	YGL112C	YGR252W	YHR099W	YLR055C	YMR236W	YOL148C	YOR244W	YPL254W
YBR081C	YBR198C	YCL010C	YDR145W	YDR167W	YDR176W	YDR392W	YDR448W	YGL066W	YGL112C	YGR252W	YHR099W	YLR055C	YMR236W	YOL148C	YPL254W
YHR099W	YOR244W
YCR033W	YMR263W	YNL021W	YNL330C	YOL004W
YMR263W	YNL330C	YOL004W
YAL007C	YAL030W	YAL042W	YAR002C-A	YBL037W	YBL050W	YBL078C	YBR080C	YBR097W	YBR254C	YBR288C	YDL029W	YDL145C	YDL192W	YDL195W	YDR108W	YDR170C	YDR238C	YDR246W	YDR407C	YDR468C	YDR472W	YDR498C	YER157W	YFR051C	YGL005C	YGL137W	YGL200C	YGL206C	YGL212W	YGL223C	YGR120C	YGR166W	YGR167W	YGR261C	YHL019C	YHL031C	YHR012W	YIL004C	YIL062C	YIL076W	YIL109C	YJL024C	YJL053W	YJL154C	YJR005W	YJR058C	YJR065C	YKL013C	YKL041W
YBL078C	YNL223W
YBL037W	YBR288C	YER157W	YGL005C	YGL223C	YGR120C	YGR261C	YHL019C	YJL024C	YJR005W	YJR058C	YKL135C	YLR170C	YML071C	YNL041C	YNL051W	YOL062C	YPL195W	YPL259C	YPR029C	YPR105C
YKL135C	YLR170C	YPL259C	YPR029C
YAL007C	YAL042W	YAR002C-A	YDL145C	YDL192W	YDL195W	YDR170C	YDR238C	YFR051C	YGL137W	YGL200C	YHR012W	YIL076W	YIL109C	YJL053W	YJL154C	YLR208W	YML012W	YNL287W	YOR069W	YOR132W	YPL010W	YPL085W	YPL218W	YPR181C
YAL030W	YDR468C	YDR498C	YGL212W	YHL031C	YIL004C	YKL196C	YLR026C	YLR078C	YLR093C	YLR268W	YMR183C	YMR197C	YOL018C	YOR036W	YOR075W	YOR106W	YOR327C	YPL232W
YDR468C	YDR498C	YGL212W	YLR026C	YMR183C	YOL018C	YOR036W	YOR075W	YOR106W	YPL232W
YLR148W	YLR396C	YMR231W	YPL045W
YDL029W	YIL062C	YJR065C	YKL013C	YLR370C	YNR035C
YBR107C	YBR233W-A	YDR016C	YDR201W	YDR254W	YDR318W	YDR320C-A	YDR328C	YER018C	YGL061C	YGR113W	YGR140W	YGR179C	YIL144W	YJR060W	YJR135C	YKL049C	YKL052C	YKL089W	YKR037C	YKR083C	YLR381W	YMR094W	YMR117C	YMR168C	YOL069W	YPL018W	YPR046W
YDR328C	YGR140W	YJR060W	YKL049C	YKL089W	YMR094W	YMR168C
YBR107C	YBR233W-A	YDR016C	YDR201W	YDR254W	YDR318W	YDR320C-A	YER018C	YGL061C	YGR113W	YGR179C	YIL144W	YJR135C	YKL052C	YKR037C	YKR083C	YLR381W	YMR117C	YOL069W	YPL018W	YPR046W
YDR318W	YGR179C	YPL018W
YBR233W-A	YDR016C	YDR201W	YDR320C-A	YGL061C	YGR113W	YKL052C	YKR037C	YKR083C
YBR091C	YDL217C	YEL020W-A	YGR082W	YHR005C-A	YHR117W	YIL022W	YJL054W	YJL143W	YJR045C	YMR060C	YMR203W	YNL070W	YNL121C	YNL131W	YNR017W	YOR045W	YPR133W-A
YBR091C	YDL217C	YEL020W-A	YHR005C-A	YIL022W	YJL054W	YJL143W	YJR045C	YNR017W
YBL079W	YDL116W	YDL148C	YDR192C	YER105C	YER107C	YFR002W	YGL092W	YGL100W	YGL172W	YGR119C	YIL115C	YJL041W	YJL061W	YJR042W	YKL057C	YKL068W	YKR082W	YLR208W	YLR335W	YML103C	YMR047C	YMR129W	YOR098C
YBL022C	YER017C	YHR024C	YLR163C	YMR035W	YMR089C	YMR150C	YPR024W
YBL022C	YER017C	YMR089C	YPR024W
YMR035W	YMR150C
YBL041W	YBR173C	YDL007W	YDL020C	YDL097C	YDL147W	YDR069C	YDR394W	YDR427W	YER012W	YER021W	YER094C	YFR004W	YFR050C	YFR052W	YGL011C	YGL048C	YGR135W	YGR232W	YGR253C	YGR270W	YHR027C	YHR200W	YIL075C	YJL001W	YKL145W	YML092C	YMR314W	YOL038W	YOR117W	YOR157C	YOR259C	YOR261C	YOR362C	YPR103W	YPR108W
YDL040C	YHR013C
YBR221C	YER178W	YFL018C	YGR193C	YNL071W
RNA_TLC1	YAR007C	YBL023C	YBL035C	YBR060C	YBR087W	YBR088C	YBR202W	YBR278W	YCR014C	YDL017W	YDL102W	YDL164C	YDR013W	YDR052C	YDR489W	YEL032W	YER176W	YGL113W	YGL201C	YHR118C	YHR164C	YIL009C-A	YIL139C	YIR008C	YJL072C	YJL090C	YJL173C	YJL194W	YJR006W	YJR043C	YJR068W	YKL045W	YKL113C	YLL004W	YLR103C	YLR233C	YLR274W	YLR318W	YML065W	YMR234W	YNL088W	YNL102W	YNL261W	YNL262W	YNL290W	YNL312W	YOL006C	YOL094C	YOL146W
YBL023C	YBR060C	YBR202W	YEL032W	YGL113W	YGL201C	YHR118C	YJL090C	YJL194W	YLL004W	YLR103C	YLR274W	YML065W	YNL261W	YPR019W	YPR162C
YAR007C	YBL035C	YBR087W	YBR088C	YBR278W	YCR014C	YDL102W	YDL164C	YER176W	YHR164C	YIL139C	YIR008C	YJL173C	YJR006W	YJR043C	YJR068W	YKL045W	YKL113C	YMR234W	YNL088W	YNL102W	YNL262W	YNL290W	YNL312W	YOL006C	YOL094C	YOR217W	YOR330C	YPL167C	YPR175W
YBR278W	YNL262W	YPR175W
Q0045	Q0080	Q0085	Q0105	Q0130	Q0250	Q0275	YBL045C	YBL099W	YBR039W	YDL004W	YDL067C	YDL085W	YDL174C	YDL181W	YDR178W	YDR298C	YDR322C-A	YDR377W	YDR529C	YEL024W	YFR033C	YGL187C	YGL191W	YGR183C	YGR207C	YHR001W-A	YHR051W	YIL155C	YJL166W	YJR121W	YKL016C	YKL085W	YKL141W	YKL148C	YLL041C	YLR038C	YLR295C	YLR395C	YML054C	YML081C-A	YML120C	YMR145C	YMR256C	YNL052W	YNR001C	YOL077W-A	YOR065W	YOR356W	YOR374W
Q0120	RNA_RNASE-P	SNRNA_NME1	YAL033W	YAL043C	YAR008W	YBL018C	YBL074C	YBR055C	YBR120C	YBR142W	YBR152W	YBR167C	YBR188C	YBR237W	YBR257W	YCR018C	YCR035C	YDL014W	YDL030W	YDL043C	YDL044C	YDL048C	YDL069C	YDL111C	YDL209C	YDR088C	YDR163W	YDR194C	YDR197W	YDR228C	YDR243C	YDR280W	YDR301W	YDR324C	YDR364C	YDR398W	YDR432W	YDR449C	YDR463W	YDR473C	YDR478W	YDR482C	YER013W	YER082C	YER112W	YER165W	YER172C	YGL044C	YGL120C
YAL043C	YDR228C	YDR301W	YGL044C	YJR093C	YKL059C	YLR115W	YLR277C	YMR061W	YOL123W	YOR250C
YAL043C	YDR301W	YLR115W	YLR277C
SNRNA_NME1	YAL033W	YBL018C	YBR167C	YBR257W	YCR035C	YDL014W	YDL111C	YDR280W	YGR030C	YGR095C	YGR195W	YHR062C	YHR069C	YLR197W	YNL221C	YNL282W	YOL021C	YOR310C
YCR035C	YDL111C	YDR280W	YGR095C	YGR195W	YHR069C	YOL021C
YDL014W	YLR197W	YOR310C
YAR008W	YBL074C	YBR055C	YBR142W	YBR152W	YBR188C	YBR237W	YCR018C	YDL014W	YDL030W	YDL043C	YDL048C	YDL209C	YDR088C	YDR163W	YDR243C	YDR324C	YDR364C	YDR398W	YDR432W	YDR449C	YDR463W	YDR473C	YDR478W	YDR482C	YER013W	YER082C	YER112W	YER172C	YGL120C	YGL128C	YGR006W	YGR074W	YGR075C	YGR091W	YGR128C	YGR159C	YGR278W	YHL034C	YHR006W	YHR065C	YHR089C	YHR165C	YHR196W	YIL061C	YJL087C	YJL109C	YJL203W	YKL012W	YKL074C
YBL074C	YBR055C	YBR142W	YBR152W	YBR237W	YDL030W	YDL043C	YDL209C	YDR088C	YDR163W	YDR243C	YDR364C	YER013W	YER112W	YER172C	YGL120C	YGL128C	YGR006W	YGR074W	YGR075C	YGR091W	YGR278W	YHR165C	YIL061C	YJL203W	YKL012W	YKL074C	YKL078W	YKR086W	YLL036C	YLR147C	YLR298C	YML046W	YMR125W	YMR268C	YNR011C	YOR148C	YOR159C	YPL178W	YPR057W	YPR101W	YPR178W
YDL030W	YDL043C
Q0120	YBR120C	YDL044C	YDR194C	YGR222W	YHR005C-A	YIR021W	YJL133W	YKR052C	YLR382C	YMR023C	YMR287C	YOR334W	YPL029W	YPR134W
YDL132W	YDR054C	YDR328C	YFL009W	YIL046W	YJR090C	YOR057W
YDL132W	YDR054C	YDR328C	YJR090C
YBL016W	YDL159W	YDR103W	YDR179C	YDR422C	YDR477W	YER027C	YGL115W	YGL208W	YGR040W	YHR005C	YJL089W	YJR084W	YJR086W	YLR362W	YOR212W
YDL003W	YDR113C	YDR180W	YFL008W	YGR098C	YIL026C	YJL074C	YML034W	YPR007C
YDR113C	YGR098C	YML034W
YAL047C	YBL034C	YBR109C	YBR211C	YCL029C	YDR201W	YDR356W	YER018C	YGL061C	YGL093W	YGR113W	YHR129C	YHR172W	YIL144W	YKL042W	YKR037C	YKR054C	YLR045C	YLR212C	YMR065W	YMR117C	YMR198W	YMR294W	YNL126W	YNL188W	YNL225C	YOL069W	YOR257W	YOR373W	YPL124W	YPL255W	YPR141C
YAL047C	YBR109C	YDR356W	YER018C	YGL093W	YHR172W	YKL042W	YLR212C	YMR117C	YNL126W	YNL188W	YNL225C	YOR257W	YOR373W	YPL124W	YPL255W
Q0140	YAL003W	YBL027W	YBL038W	YBL072C	YBL080C	YBL087C	YBL090W	YBL092W	YBR031W	YBR048W	YBR079C	YBR084C-A	YBR118W	YBR120C	YBR122C	YBR143C	YBR146W	YBR181C	YBR189W	YBR191W	YBR251W	YBR268W	YBR282W	YCR003W	YCR031C	YCR046C	YCR071C	YDL045W-A	YDL061C	YDL069C	YDL075W	YDL081C	YDL082W	YDL083C	YDL130W	YDL133C-A	YDL136W	YDL184C	YDL191W	YDL202W	YDR012W	YDR025W	YDR041W	YDR064W	YDR115W	YDR116C	YDR172W	YDR175C	YDR197W
YBR079C	YDR211W	YDR429C	YEL034W	YER025W	YER165W	YGL049C	YGR083C	YGR162W	YJL138C	YJR007W	YJR047C	YKR026C	YKR059W	YLR291C	YMR146C	YMR260C	YMR309C	YNL062C	YNL244C	YOL139C	YOR260W	YOR276W	YOR361C	YPL237W	YPR041W	YPR163C
YJL138C	YKR059W
YAL003W	YBR118W	YDR385W	YKL081W	YKR084C	YLR249W	YOR133W	YPL048W	YPR080W
YBL027W	YBL072C	YBL087C	YBL092W	YBR031W	YBR048W	YBR084C-A	YBR181C	YBR189W	YBR191W	YCR031C	YDL061C	YDL075W	YDL081C	YDL082W	YDL083C	YDL130W	YDL133C-A	YDL136W	YDL184C	YDL191W	YDR012W	YDR025W	YDR064W	YDR382W	YDR418W	YDR447C	YDR450W	YDR471W	YDR500C	YEL054C	YER056C-A	YER074W	YER102W	YER117W	YER131W	YFL034C-A	YFR031C-A	YFR032C-A	YGL030W	YGL031C	YGL076C	YGL103W	YGL123W	YGL135W	YGL147C	YGL189C	YGR027C	YGR034W	YGR085C
YBL080C	YBR120C	YDL069C	YDR197W	YER153C	YGR222W	YLR067C	YLR203C	YMR023C	YMR064W	YMR257C	YMR282C	YNR045W	YPL029W
Q0140	YBL038W	YBL090W	YBR122C	YBR146W	YBR251W	YBR268W	YBR282W	YCR003W	YCR046C	YCR071C	YDL045W-A	YDL202W	YDR041W	YDR115W	YDR116C	YDR175C	YDR237W	YDR322W	YDR337W	YDR347W	YDR405W	YDR462W	YEL050C	YER050C	YFR049W	YGL068W	YGL129C	YGR076C	YGR084C	YGR165W	YGR215W	YGR220C	YHL004W	YHR075C	YHR147C	YIL093C	YJL063C	YJL096W	YJR101W	YJR113C	YKL003C	YKL138C	YKL142W	YKL155C	YKL167C	YKL170W	YKR006C	YKR085C	YLR312W-A
YAL001C	YAL021C	YAL051W	YBL014C	YBL021C	YBL025W	YBL093C	YBL103C	YBR081C	YBR112C	YBR114W	YBR123C	YBR154C	YBR193C	YBR198C	YBR253W	YBR289W	YCL010C	YCR042C	YCR084C	YCR092C	YCR093W	YDL005C	YDL056W	YDL108W	YDL140C	YDL160C	YDL165W	YDR004W	YDR009W	YDR073W	YDR076W	YDR097C	YDR138W	YDR145W	YDR156W	YDR167W	YDR173C	YDR176W	YDR207C	YDR253C	YDR308C	YDR311W	YDR362C	YDR369C	YDR392W	YDR397C	YDR404C	YDR448W	YDR460W
YDL108W	YDR311W	YDR460W	YER171W	YIL143C	YLR005W	YPL122C	YPR025C	YPR056W
YBR154C	YHR143W-A	YKL144C	YNL113W	YNL151C	YNR003C	YOR116C	YOR207C	YOR210W	YOR224C	YPR110C	YPR187W	YPR190C
YAL001C	YBR123C	YDR362C	YGR047C	YOR110W
YBR114W	YCR092C	YDL108W	YDR004W	YDR076W	YDR097C	YDR311W	YDR369C	YDR460W	YEL037C	YER095W	YER162C	YER171W	YGL090W	YGL163C	YGR258C	YIL143C	YJR052W	YLR005W	YML032C	YML095C	YMR106C	YMR167W	YMR201C	YMR224C	YMR284W	YNL082W	YNL250W	YOL090W	YOR005C	YPL022W	YPL122C	YPR025C
YBR114W	YDL108W	YDR311W	YDR460W	YEL037C	YER162C	YER171W	YGR258C	YIL143C	YJR052W	YLR005W	YML095C	YMR201C	YPL022W	YPL122C	YPR025C
YBR114W	YJR052W
YDR369C	YGL090W	YMR106C	YMR224C	YMR284W	YNL250W	YOR005C
YCR092C	YDR097C	YMR167W	YNL082W	YOL090W
YAL021C	YAL051W	YBL103C	YBR081C	YBR112C	YBR198C	YBR289W	YCL010C	YCR084C	YCR093W	YDL056W	YDL160C	YDL165W	YDR009W	YDR073W	YDR138W	YDR145W	YDR167W	YDR173C	YDR176W	YDR207C	YDR253C	YDR392W	YDR397C	YDR448W	YER068W	YER111C	YER159C	YFL028C	YGL066W	YGL112C	YGR092W	YGR252W	YHL025W	YHR099W	YHR193C	YIL038C	YIL106W	YIR017C	YJL176C	YJR060W	YJR094C	YJR122W	YKR036C	YLR055C	YLR182W	YLR451W	YML051W	YML099C	YMR033W
YDR253C	YIR017C	YJR060W	YNL103W	YPL038W
YHR193C	YPL037C
YCR093W	YDL165W	YER068W	YIL038C	YPR072W
YBR289W	YDR073W	YHL025W	YJL176C	YMR033W	YNR023W	YOR290C	YPL016W	YPL129W	YPR034W
YBL014C	YER148W	YJL025W	YML043C
YBL025W	YLR141W	YMR270C
YBL093C	YBR154C	YBR193C	YBR253W	YDL005C	YDL140C	YDR308C	YDR404C	YER022W	YER179W	YGL025C	YGL070C	YGL151W	YGR104C	YHR041C	YHR058C	YHR143W-A	YIL021W	YJL140W	YLR071C	YLR418C	YMR112C	YNL236W	YNR010W	YOL005C	YOL051W	YOL135C	YOR151C	YOR174W	YOR210W	YOR224C	YPL086C	YPL129W	YPR168W	YPR187W
YBR198C	YCR042C	YDR145W	YDR167W	YER148W	YGL112C	YGR274C	YML015C	YML098W	YMR227C	YMR236W	YPL011C	YPL129W
YBR198C	YCR042C	YDR145W	YDR167W	YGL112C	YGR274C	YML015C	YML098W	YMR227C	YMR236W	YPL011C	YPL129W
YBR171W	YDL092W	YDL232W	YDR086C	YDR292C	YEL002C	YER019C-A	YER087C-B	YGL022W	YGL226C-A	YIR022W	YJL002C	YJL034W	YJR010C-A	YKL122C	YKL154W	YLR292C	YLR378C	YML019W	YML055W	YML105C	YMR149W	YOR085W	YOR103C	YOR254C	YPL094C	YPL210C	YPL243W	YPR088C
YBR171W	YDR086C	YER019C-A	YER087C-B	YJL034W	YLR292C	YLR378C	YOR254C	YPL094C
YIR022W	YJR010C-A	YML055W
YBL084C	YDL008W	YDR118W	YFR036W	YGL240W	YHR166C	YKL022C	YLR102C	YLR127C	YNL172W	YOR249C
YBR195C	YDL077C	YDR080W	YHR060W	YKL119C	YML102W	YPR018W
[truncated: 509 more columns]

## Sheet: 每行排序408
YBR254C	YDR108W	YDR246W	YDR407C	YDR472W	YGR166W	YKR068C	YML077W	YMR218C	YOR115C
YDR295C	YNL021W	YPR179C
YDR176W	YDR448W	YGR252W	YOR023C	YPL254W
YDR121W	YGL133W	YJL065C	YOR304W
YAR033W	YGL051W
YAL003W	YBR118W	YKL081W	YPL048W	YPR080W
YIR017C	YJR060W	YNL103W
YDL030W	YDL043C	YJL203W
YIR017C	YNL103W	YPL038W
YBR102C	YDR166C	YER008C	YGL233W	YIL068C	YJL085W	YLR166C	YPR055W
YBR283C	YDR086C	YER019C-A
YGR238C	YHR158C
YDL175C	YJL050W	YOL115W
YIL033C	YJL164C	YKL166C	YPL203W
YGL236C	YMR023C
YGR188C	YOR026W
YGL252C	YNL076W
YBR131W	YGL124C
YBR234C	YDL029W	YIL062C	YJR065C	YKL013C	YLR370C	YNR035C
YDR013W	YDR489W	YJL072C	YOL146W
YDR097C	YOL090W
YDR279W	YLR154C	YNL072W
YBR045C	YER133W
YBR036C	YPL057C
YBL041W	YER012W	YER094C	YFR050C	YGL011C	YGR135W	YGR253C	YJL001W	YML092C	YMR314W	YOL038W	YOR157C	YOR362C	YPR103W
YLR270W	YOR173W
YBR154C	YDL140C	YDR404C	YGL070C	YHR143W-A	YIL021W	YJL140W	YOL005C	YOR151C	YOR210W	YOR224C	YPR187W
YLR288C	YOR368W	YPL194W
YAL001C	YBR123C	YDR362C	YGR047C	YOR110W	YPL007C
YBL008W	YBR215W	YJR140C	YOR038C
YBR114W	YJR052W	YKL112W	YPL046C
YIL009C-A	YLR233C	YLR318W
YNR046W	YOL124C
YBR112C	YCR084C	YNL167C
YDL116W	YGL092W	YGL100W	YJR042W	YKL057C	YLR208W
YBR060C	YHR118C	YLL004W	YML065W	YNL261W	YPR162C
YAL010C	YHR083W	YMR060C	YNL026W
YMR167W	YPL164C
YBR127C	YDL185W	YEL027W	YEL051W	YGR020C	YHR026W	YHR039C-A	YKL080W	YLR447C	YOR270C	YOR332W	YPL234C	YPR036W
YBR160W	YPR120C
YAL033W	YBL018C	YBR167C	YBR257W	YGR030C	YHR062C	YIR015W	YNL221C	YNL282W
YHR024C	YLR163C
YDR027C	YDR484W	YJL029C	YKR020W
YGR092W	YIL106W
YBR087W	YER173W	YJR068W	YNL290W	YOL094C
YNL230C	YPL046C
YJR102C	YLR417W	YPL002C
YBL021C	YGL237C	YKL109W	YOR358W
YDL047W	YKR028W
YDR397C	YER159C
YJL115W	YPL153C
YFL022C	YLR060W
YLR246W	YOL110W
YGL174W	YIR005W	YLR016C
YAL033W	YBL018C	YBR167C	YBR257W	YDR478W	YGR030C	YHR062C	YLR145W	YNL221C	YNL282W
YHR079C-A	YPL121C
YDL130W-A	YDL181W	YGR008C
YAR008W	YLR105C	YMR059W	YPL083C
YDR137W	YLR039C
YDL014W	YEL026W	YLR197W	YOR310C
YBR119W	YDL087C	YDR235W	YDR240C	YER029C	YFL017W-A	YGR013W	YGR074W	YHR086W	YIL061C	YKL012W	YKL074C	YLR116W	YLR147C	YLR275W	YLR298C	YML046W	YMR125W	YOR159C	YPL178W	YPR182W
YDL148C	YPR144C
YDR480W	YHR084W	YPL049C
YBR228W	YLR135W
YBL026W	YDR378C	YER112W	YER146W	YJR022W	YLR438C-A	YMR268C	YNL147W
YBL046W	YDR075W	YNL201C
YAL010C	YLL006W	YOL009C
YFL037W	YML085C
YJR053W	YMR055C
YBL035C	YIR008C	YKL045W	YNL102W
YAL043C	YDR195W	YDR301W	YER133W	YGR156W	YJR093C	YKL018W	YKL059C	YKR002W	YLR115W	YLR277C	YNL222W	YNL317W	YOR179C	YPR107C
YDR207C	YJR094C
YDL042C	YDR227W	YLR442C
YEL020W-A	YHR005C-A
YGL116W	YJL013C	YJL030W	YOR026W
YKL188C	YPL147W
YDR422C	YDR477W	YGL115W
YGL090W	YOR005C
YDL093W	YOR321W
YAL030W	YGR009C	YPL232W
YBR126C	YDR074W	YML100W	YMR261C
YDL002C	YDR190C	YFL013C	YFL039C	YGL150C	YJL081C	YLR052W	YNL059C	YOR141C	YOR189W	YPL129W	YPL235W
YLL010C	YOR043W
YBL093C	YBR193C	YBR253W	YCR081W	YDL005C	YDR308C	YDR443C	YER022W	YGL025C	YGL127C	YGL151W	YGR104C	YHR041C	YHR058C	YLR071C	YMR112C	YNL025C	YNL236W	YNR010W	YOL051W	YOL135C	YOR174W	YPL042C	YPR070W	YPR168W
YER072W	YFL004W	YJL012C	YPL019C
YDL232W	YEL002C	YGL022W	YGL226C-A	YJL002C	YML019W	YMR149W	YOR085W	YOR103C
YLR226W	YPR161C
YHR186C	YJR066W	YNL006W	YPL180W
YBR289W	YDR073W	YFL049W	YGR275W	YHL025W	YJL176C	YMR033W	YNR023W	YOR290C	YPL016W	YPL129W	YPR034W
YDL132W	YDR054C	YDR328C	YFL009W	YOR057W
YBL079W	YDL088C	YMR153W
YDL102W	YJR006W	YJR043C
YGR162W	YKR059W	YOL139C
YDL013W	YER116C
YBR278W	YDR121W	YNL262W	YPR175W
YBR079C	YDR429C	YLR192C	YMR012W	YMR146C	YMR309C	YOR361C
YDR252W	YHR193C	YPL037C
YGL094C	YKL025C
YHL019C	YKL135C	YLR170C	YPL259C	YPR029C
YMR106C	YMR284W
YDR159W	YOL072W
YML051W	YPL248C
YDR285W	YGL249W	YIL072W	YLR263W
YCR020C-A	YEL053C	YPR051W
YER125W	YMR275C
YNL118C	YOL149W
YDL040C	YHR013C	YOR253W
YBR087W	YJR068W	YNL290W	YOL094C	YOR144C
YBR195C	YML102W	YPR018W
YAL007C	YAL042W	YAR002C-A	YDL195W	YGL200C	YIL109C	YLR208W	YML012W	YPL085W	YPL218W	YPR181C
YFL005W	YGR009C	YPR032W
YDL056W	YLR182W
YDL132W	YDR328C	YJR090C	YOL133W
YBR091C	YDL217C	YJL054W	YOR297C
YFR009W	YGL195W
YHR012W	YJL053W	YJL154C	YOR069W	YOR132W
YER157W	YGL005C	YGL223C	YGR120C	YML071C	YNL041C	YNL051W	YPR105C
YDR113C	YGR098C
YAL024C	YGR238C	YHR158C
YBL002W	YBL003C	YBR009C	YBR010W	YDR224C	YDR225W	YNL030W	YNL031C
YDL100C	YER083C	YGL020C
YBR160W	YPL256C
YBR154C	YDR156W	YHR143W-A	YJL148W	YJR063W	YNL113W	YNL248C	YOR210W	YOR224C	YOR340C	YOR341W	YPR010C	YPR110C	YPR187W
YAL051W	YOR363C
Q0080	Q0085	Q0130	YBL099W	YBR039W	YDL004W	YDL181W	YDR298C	YDR322C-A	YDR377W	YJR121W	YKL016C	YLR295C	YML081C-A	YOL077W-A	YPL078C	YPL271W	YPR020W
YBL038W	YBR122C	YBR268W	YBR282W	YCR003W	YCR046C	YCR071C	YDL202W	YDR115W	YDR116C	YDR237W	YDR322W	YDR405W	YDR462W	YEL050C	YGL068W	YGR076C	YGR220C	YHR147C	YJL063C	YJL096W	YKL138C	YKL167C	YKL170W	YKR006C	YKR085C	YLR312W-A	YLR439W	YML009C	YML025C	YMR024W	YMR193W	YMR225C	YMR286W	YNL005C	YNL177C	YNL185C	YNL252C	YNL284C	YNR022C	YOR150W	YPL173W	YPL183W-A	YPR100W
YHR060W	YKL119C
YBR050C	YER133W
YBL074C	YDR243C	YER029C	YER172C	YFL017W-A	YGR074W	YHR156C	YHR165C	YKL173W	YLR147C	YLR275W	YOR159C	YPR082C	YPR182W
YCR066W	YGL058W
YDR092W	YGL087C
YCR009C	YDR388W
YDL092W	YKL122C	YML105C	YPL210C	YPL243W	YPR088C
YDR173C	YML099C	YMR042W	YMR043W
YGL033W	YGL183C
YGR086C	YPL004C
YDL143W	YDR188W	YDR212W	YIL142W	YJL008C	YJL014W	YJL111W	YJR064W
YDR138W	YHR167W	YML062C	YNL139C
YDR180W	YER147C
YPL031C	YPL219W
YDR424C	YDR488C	YKR054C	YMR299C
YBR070C	YGL047W
YGL213C	YLR398C	YPR189W
YGR005C	YGR186W	YPL129W
YDR202C	YDR328C	YJR033C
YBR171W	YLR292C	YOR254C	YPL094C
YGR200C	YHR187W	YLR384C	YMR312W	YPL086C	YPL101W
YBL052C	YJR082C	YOR064C	YPL129W	YPR031W
YBR097W	YBR128C	YLR240W	YPL120W
YER025W	YJR007W	YPL237W
YGR181W	YJR135W-A
YBR087W	YJR068W	YNL290W	YOL094C	YOR217W
YDR148C	YFL018C	YIL125W
YBR211C	YDR318W	YGR179C	YPL018W
YOL076W	YPR131C
YAL047C	YBR109C	YDR356W	YKL042W	YNL225C	YOR373W	YPL124W
YBR201W	YDR057W	YLR207W	YML029W	YOL013C
YCL008C	YGR206W	YLR119W	YPL065W
YEL056W	YLL022C	YPL001W
YJL005W	YNL138W
YDR265W	YJL210W	YMR026C
YCL009C	YMR108W
YGR132C	YGR231C
YHL002W	YNR006W
YAL016W	YDL134C	YGL190C
YDR204W	YOL096C
YBR160W	YGR108W
YBL026W	YBR055C	YBR152W	YDL098C	YDR378C	YDR473C	YEL026W	YER029C	YER112W	YER146W	YER172C	YFL017W-A	YGR006W	YGR074W	YGR075C	YGR091W	YHR165C	YJR022W	YKL173W	YLR147C	YLR275W	YLR438C-A	YNL147W	YOR159C	YOR308C	YPR082C	YPR178W	YPR182W
YCL044C	YPR024W
YCR092C	YOL090W
YDL042C	YFR028C	YJL076W
YJL088W	YPL111W
YJL041W	YJL061W
YER069W	YJL071W
YGR063C	YML010W
YLR342W	YPR165W
YBR154C	YDL150W	YDR045C	YHR143W-A	YJL011C	YKL144C	YKR025W	YNL113W	YNL151C	YNR003C	YOR116C	YOR207C	YOR210W	YOR224C	YPR110C	YPR187W	YPR190C
YGL207W	YML069W
YGR178C	YNL085W
YGR240C	YMR205C
YBR087W	YCL016C	YHR191C	YJR068W	YMR078C	YNL290W	YOL094C
YDL105W	YDR288W	YEL019C	YER038C	YLR007W	YLR383W	YML023C	YOL034W
YDR224C	YER030W	YOL012C
YER148W	YGR246C	YNL039W
YJR041C	YKL014C	YLR221C	YNR038W	YOL144W
Q0105	YBL045C	YDR529C	YEL024W	YFR033C	YGR183C	YHR001W-A	YJL166W	YOR065W	YPR191W
YDL047W	YFR040W
YJL125C	YNL062C
YHR098C	YPR181C
YFR030W	YJR137C
YBL016W	YDL159W	YDR103W	YLR362W
YER145C	YMR058W
YER017C	YMR089C
YJL006C	YKL139W	YML112W
YBR160W	YGR109C
YML115C	YPL050C
YDL017W	YDR052C
YER070W	YGR180C	YJL026W
YBR077C	YGR163W	YKR007W
YHR172W	YLR212C	YNL126W
YBL007C	YIR006C	YNL084C
YBR229C	YDR221W
YMR095C	YMR096W
YER133W	YNL233W
YMR192W	YPL249C
YAL021C	YCR093W	YDL165W	YER068W	YGR134W	YIL038C	YNL288W	YNR052C	YPR072W
YGL212W	YOR106W
YDR331W	YDR434W	YHR188C	YLR088W	YLR459W
YNL037C	YOR136W
YKL182W	YPL231W
YGL155W	YKL019W
YDR369C	YMR224C	YNL250W
YCR086W	YDR439W
YLL002W	YNL246W
Q0115	YIR021W
YJL090C	YKL108W
YAL013W	YBR095C	YDL076C	YDR207C	YIL084C	YKL185W	YMR263W	YNL097C	YNL330C	YOL004W	YPL139C	YPL181W
YDL030W	YDL043C	YER029C	YFL017W-A	YGR074W	YIR005W	YIR009W	YJL203W	YLR147C	YLR275W	YML049C	YMR240C	YMR288W	YNL286W	YOR159C	YOR319W	YPL213W	YPR182W
Q0045	Q0250	Q0275	YDL067C	YGL187C	YGL191W	YHR051W	YLR038C	YLR395C	YMR256C	YNL052W
YBL037W	YJR005W	YJR058C	YOL062C
YAL021C	YBR279W	YDR138W	YGL244W	YLR418C	YOL145C	YOR123C
YER093C	YIL105C	YJL058C	YKL203C	YMR068W	YNL006W	YNL047C	YOL078W
YAL044C	YDR019C	YFL018C	YMR189W
YNL199C	YPL075W
YAL034W-A	YIR010W	YJR112W	YPL233W
YAR007C	YJL173C	YNL312W
YIL022W	YJL104W	YJR045C	YKR065C	YLR008C	YOR232W
YBR233W-A	YDR016C	YDR201W	YDR320C-A	YGL061C	YGR113W	YKL052C	YKL138C-A	YKR037C	YKR083C
YBR105C	YCL039W	YDL176W	YDR255C	YGL227W	YIL017C	YIL097W	YMR135C
YDR004W	YDR076W
YDR028C	YER133W
YJR109C	YOR303W
YER125W	YML111W
Q0120	YLR382C
YMR287C	YPL029W
YGR262C	YJL184W	YKR038C	YKR095W-A	YML036W
YBL027W	YBL087C	YBL092W	YBR031W	YBR084C-A	YBR191W	YDL075W	YDL081C	YDL082W	YDL130W	YDL133C-A	YDL136W	YDL184C	YDL191W	YDR012W	YDR382W	YDR418W	YDR471W	YDR500C	YEL054C	YER056C-A	YER117W	YFL034C-A	YFR031C-A	YFR032C-A	YGL030W	YGL031C	YGL076C	YGL103W	YGL135W	YGL147C	YGR034W	YGR085C	YGR148C	YHL001W	YHL033C	YHR010W	YHR141C	YIL018W	YIL052C	YIL133C	YIL148W	YJL177W	YJL189W	YJR094W-A	YKL006W	YKL180W	YKR094C	YLL045C	YLR029C
YDL207W	YIL115C	YJL061W
YDR477W	YER027C	YGL115W
YBR112C	YCR084C
YBR114W	YGR003W	YJR052W	YNL230C	YPL046C
YDL108W	YDR079C-A	YDR311W	YDR460W	YER171W	YIL143C	YLR005W	YPL122C	YPR025C	YPR056W
YDL099W	YDR517W
YLR002C	YOR206W
YBR217W	YMR159C	YPL149W
YDR062W	YMR296C
YBR198C	YCR042C	YDR145W	YDR167W	YER148W	YGL112C	YGR274C	YML015C	YML098W	YML114C	YMR005W	YMR227C	YMR236W	YPL011C	YPL129W
YER018C	YIL144W	YMR117C	YOL069W
YHR102W	YKL189W	YOR353C
YDR060W	YOR206W
YDL201W	YDR165W
YDR324C	YEL055C	YGR128C	YHR196W	YJL109C	YMR093W	YPL126W
YIL139C	YOR346W	YPL167C
YDL003W	YFL008W	YIL026C	YJL074C	YPR007C
YAL041W	YJL157C	YJR086W	YOR212W
YFL034C-B	YNL161W
YBR036C	YBR161W
YMR167W	YNL082W
YIL104C	YNL124W
YJR086W	YOR212W
YGL105W	YGL245W	YGR264C
YIR022W	YJR010C-A	YLR066W	YML055W
YMR260C	YNL244C
YBR160W	YMR199W
YCR035C	YDL111C	YDR280W	YGR095C	YGR158C	YGR195W	YHR069C	YHR081W	YNL232W	YOL021C	YOL142W	YOR001W
YGL086W	YJL030W
YGR072W	YHR077C	YMR080C
YML049C	YMR240C	YMR288W	YNL138W-A	YOR319W	YPR094W
YJL209W	YLR067C
YDR359C	YEL018W	YFL024C	YFL039C	YGR002C	YHR090C	YHR099W	YJL081C	YJR082C	YNL107W	YNL136W	YOR244W	YPR023C
YGL019W	YIL035C	YOR039W	YOR061W
YDR181C	YMR127C	YOR213C
YBR156C	YJR089W
YDL145C	YDR238C	YER122C	YFR051C	YGL137W	YIL076W	YNL287W	YPL010W
YBR103W	YCR033W	YDR155C	YGL194C	YIL112W	YKR029C	YOL068C
YML095C	YMR201C	YPL022W
YCL061C	YMR048W	YNL273W
YAL011W	YBR231C	YDR190C	YDR334W	YDR485C	YFL039C	YGR002C	YJL081C	YLR085C	YLR385C	YML041C	YNL107W	YPL235W
YBL084C	YDL008W	YDR118W	YDR260C	YFR036W	YGL003C	YGL116W	YGL240W	YHR166C	YIR025W	YKL022C	YLR102C	YLR127C	YNL172W	YOR249C
YDR178W	YKL141W	YKL148C	YLL041C
YOL001W	YPL031C
YHR005C	YJR086W	YOR212W
YDL047W	YIL153W	YMR028W
YGL206C	YGR167W
YHL022C	YHR157W	YLR329W
YAR014C	YER133W
YGL134W	YPL031C
YKL028W	YKR062W
YDR245W	YEL036C	YJL183W	YJR075W	YPL050C
YDL090C	YKL019W
YFR002W	YGL172W	YGR119C	YJL041W
YMR075W	YNL330C	YOL004W	YPL139C	YPR023C
YIL139C	YPL167C
YBL023C	YBR202W	YEL032W	YGL201C	YLR274W	YPR019W
YBR077C	YGR163W	YKL143W	YKR007W	YML121W
YBR160W	YDL155W
YCR035C	YDL111C	YDR280W	YGR095C	YGR158C	YGR195W	YHR069C	YNL232W	YOL021C	YOL142W
YBL006C	YCR020W-B	YCR052W	YDR303C	YFR037C	YGR056W	YGR275W	YHR056C	YIL126W	YKR008W	YLR033W	YLR321C	YLR357W	YML127W	YMR033W	YMR091C	YPR034W
YCL031C	YGL019W	YGR090W	YIL035C	YOR039W	YOR061W
YBR281C	YFR044C	YNL191W
YDR289C	YGL246C	YOR048C
YBR170C	YDL126C	YGR048W
YAL040C	YBR160W
YDR390C	YPR180W
YGL130W	YPL228W
YAL016W	YDL134C	YOR014W
YEL037C	YER162C
Q0045	YLR203C	YML129C
YAL002W	YDR495C	YLR148W	YLR396C	YMR231W	YPL045W
YDL113C	YDR425W	YJL036W
YER025W	YJR007W	YMR146C	YMR309C	YNL244C	YOR361C	YPL237W	YPR041W
YEL003W	YGR078C	YJL179W	YLR200W	YML094W	YNL153C
YPL003W	YPR066W
YJR035W	YKL054C
YBR081C	YBR111W-A	YBR198C	YCL010C	YDR145W	YDR167W	YDR176W	YDR392W	YDR448W	YER164W	YGL066W	YGL112C	YGR252W	YHR099W	YLR055C	YMR223W	YMR236W	YOL148C	YPL047W	YPL254W
YBR098W	YDR386W
YBR188C	YDR416W	YGR129W	YJR050W	YLL036C	YLR117C	YMR213W	YPR101W
YDL084W	YDR381W	YNL253W
YDR009W	YML051W
YEL059C-A	YMR035W	YMR150C
YBR127C	YDL185W	YEL027W	YEL051W	YGR020C	YHR026W	YHR039C-A	YKL080W	YLR447C	YMR054W	YOR332W	YPL234C	YPR036W
YDR311W	YER171W	YGR258C	YIL143C	YLR005W	YPL122C	YPR056W
YER111C	YLR182W
YDL192W	YJL099W	YKR027W	YLR330W	YMR237W	YOR299W
YGR285C	YHR064C
YBR160W	YLR210W
YDL074C	YPL055C
YBL097W	YDR325W	YFR031C	YLR086W	YLR272C
YDR200C	YFR008W	YLR238W	YMR029C	YMR052W	YNL127W
YBR041W	YMR246W	YOR317W
YLR043C	YNL015W
YCR095C	YDR067C	YHL029C	YNL032W	YNL056W	YNL099C
YCL017C	YER048W-A
YLR035C	YMR167W
YBR143C	YDR172W
YBR221C	YER178W	YFL018C	YGR193C	YIL042C	YNL071W	YOR090C
YGL075C	YLR457C	YPL255W
YDL047W	YJL098W
YBR081C	YBR198C	YDR145W	YDR167W	YDR176W	YDR392W	YDR448W	YER164W	YGL066W	YGL112C	YGL252C	YGR252W	YHR099W	YMR223W	YMR236W	YOL148C	YPL254W
YDR228C	YGL044C	YMR061W	YOL123W	YOR250C
YBR160W	YPR119W
YGL153W	YLR191W	YNL214W
YGR244C	YOR142W
YBR207W	YFL041W
YDR253C	YIR017C	YNL103W
YKL186C	YPL169C
YBR245C	YFR013W
YKL058W	YOR194C
YER148W	YPL082C
YBL072C	YBR048W	YBR181C	YBR189W	YCR031C	YDL061C	YDL083C	YDR025W	YDR064W	YDR447C	YDR450W	YER074W	YER102W	YER131W	YGL123W	YGL189C	YGR027C	YGR118W	YGR214W	YHL015W	YHR021C	YHR203C	YIL069C	YJL136C	YJL190C	YJL191W	YJR123W	YJR145C	YKL156W	YKR057W	YLR048W	YLR167W	YLR264W	YLR287C-A	YLR333C	YLR367W	YLR388W	YLR441C	YML024W	YML026C	YML063W	YMR116C	YMR143W	YMR230W	YNL096C	YNL178W	YNL302C	YOL040C	YOL121C	YOR096W
YBL103C	YOL067C
YDR437W	YGR216C	YNL038W	YPL076W	YPL096C-A	YPL175W
YBR097W	YLR240W	YLR360W	YPL120W
YDR123C	YOL108C
YDR086C	YER087C-B	YLR378C
YER151C	YNR051C
YAL023C	YDL095W
YKL002W	YKL041W	YLR025W	YMR077C
YBR179C	YDR470C	YOR211C
YAL042W	YML067C
YBR245C	YLR095C	YMR044W
YDL077C	YDR080W	YLR148W	YLR396C	YMR231W	YPL045W
YGR032W	YPR054W
YLR386W	YNL325C
YDL007W	YDL097C	YDL147W	YDR363W-A	YDR394W	YDR427W	YER021W	YFR004W	YFR010W	YFR052W	YGL048C	YGR232W	YHL030W	YHR027C	YHR200W	YIL075C	YKL145W	YLR421C	YOR117W	YOR259C	YOR261C	YPR108W
YJR104C	YMR038C
YER133W	YKL193C
YHL007C	YLR229C
YLR234W	YMR190C	YPL024W
YNL289W	YPL031C
YDR477W	YGL115W	YGL208W
YER149C	YLL021W	YLR319C
YJL031C	YPR176C
YBL025W	YBR009C	YBR010W	YLR141W	YMR270C	YOR295W
YBR288C	YGR261C	YJL024C	YPL195W
YGR082W	YMR203W	YNL070W	YNL121C	YNL131W	YOR045W	YPR133W-A
YAR003W	YBR175W	YBR258C	YDR469W	YHR119W	YKL018W	YLR015W	YPL138C
YDR292C	YKL154W
YCR057C	YDR449C	YJL069C	YLR129W	YLR222C	YLR409C
YER090W	YKL211C
YJR135C	YLR381W	YPR046W
YDR310C	YOL068C	YOR279C
YGL120C	YKR022C	YLR424W
YHR085W	YHR197W	YNL182C
YBL014C	YJL025W	YML043C
YGR033C	YJL104W	YJL143W	YLR008C	YNR017W	YPL063W
YBR119W	YDL087C	YDR235W	YDR240C	YER029C	YFL017W-A	YGR013W	YGR074W	YHR086W	YIL061C	YKL012W	YLR147C	YLR275W	YLR298C	YML046W	YOR159C	YPR182W
YDR106W	YHR129C	YMR294W	YPL174C
YBR156C	YPL209C
YDL216C	YDR179C	YIL071C	YJR084W	YMR025W	YOL117W
YEL037C	YPL096W
YDR328C	YGR140W	YMR094W	YMR168C
YAR042W	YHR195W
YBL075C	YCL037C	YMR186W	YNL064C
YIL079C	YJL050W	YOL115W
YKL190W	YLR433C	YML057W
YER133W	YOR178C
YDL127W	YPL031C
YDR211W	YGR083C	YKR026C	YLR291C	YOR260W
YDR141C	YNL297C
Q0140	YBL090W	YBR146W	YBR251W	YDL045W-A	YDR041W	YDR175C	YDR337W	YDR347W	YER050C	YFR049W	YGL129C	YGR084C	YGR165W	YGR215W	YHL004W	YHR075C	YIL093C	YJR101W	YJR113C	YKL003C	YKL155C	YMR158W	YMR188C	YNL081C	YNL137C	YNL306W	YNR037C	YOR158W	YPL013C	YPL118W	YPR166C
YAL009W	YHR004C
YCR086W	YDR439W	YER106W	YPL204W
YCL031C	YGR090W	YLR223C	YOR039W
YDR057W	YJL034W	YLR207W
YLR207W	YOL013C
YDL134C	YMR028W	YPL152W
YDR498C	YGL098W	YGL145W	YLR440C	YNL258C	YOR075W
[truncated: 31 more columns]

## Sheet: 每行排序428
YDR148C	YFL018C	YIL125W
YCL009C	YMR108W
YBL084C	YBR114W	YBR170C	YBR201W	YBR280C	YDL008W	YDL013W	YDL126C	YDL132W	YDL190C	YDR054C	YDR057W	YDR118W	YDR131C	YDR219C	YDR260C	YDR306C	YDR328C	YER116C	YER125W	YFL009W	YFR036W	YGL003C	YGL116W	YGL240W	YGR003W	YGR225W	YHR166C	YIL030C	YIL046W	YIR025W	YJL047C	YJL149W	YJR052W	YJR090C	YKL022C	YKL059C	YLL036C	YLR097C	YLR102C	YLR127C	YLR207W	YLR224W	YML013W	YML029W	YML088W	YML111W	YMR264W	YMR275C	YNL172W
YER090W	YKL211C
YJR109C	YOR303W
YBR195C	YML102W	YPR018W
YDL077C	YDR080W
YHR060W	YKL119C
YKL159C	YKL190W	YLR433C	YML057W
YIL033C	YJL164C	YKL166C	YPL203W
YER123W	YHR135C	YNL154C	YPL204W
YGL019W	YIL035C	YOR039W	YOR061W
YDL143W	YDR188W	YDR212W	YIL142W	YJL008C	YJL014W	YJL111W	YJR064W	YNL212W	YOR281C
YAL040C	YBR160W	YDL155W	YGR108W	YGR109C	YLR210W	YMR199W	YPL256C	YPR119W	YPR120C
YBR135W	YBR160W	YDL127W	YDL179W	YER059W	YGL134W	YGL215W	YHR071W	YIL050W	YNL289W	YOL001W	YPL031C	YPL219W	YPL256C
YDL108W	YPR025C
YCR081W	YDR443C	YNL025C	YPL042C
YJL006C	YKL139W	YML112W
YBR102C	YDR166C	YER008C	YGL233W	YIL068C	YJL085W	YLR166C	YPR055W
YKL182W	YPL231W
YEL003W	YFL023W	YGR078C	YJL179W	YLR200W	YML094W	YNL153C
YDL090C	YKL019W
YGL155W	YKL019W
YJL031C	YOR370C	YPR176C
YCR034W	YGR032W	YLR342W
YGR143W	YPR159W
YAL044C	YDR019C	YFL018C	YMR189W
YCR024C-A	YEL017C-A	YGL008C	YPL036W
YBR127C	YDL184W-B	YDL185W	YEL027W	YEL051W	YGR020C	YHR026W	YHR039C-A	YKL080W	YLR447C	YMR054W	YOR270C	YOR332W	YPL234C	YPR036W
YEL056W	YPL001W
YDL076C	YIL084C	YMR075W	YMR128W	YMR263W	YNL097C	YNL330C	YOL004W	YPL139C	YPL181W	YPR023C
YNL037C	YOR136W
YBL078C	YGL206C	YGR167W	YNL223W
YBL050W	YBR080C
YKL196C	YLR093C
YBR254C	YDR108W	YDR246W	YDR407C	YDR472W	YGR166W	YKR068C	YML077W	YMR218C	YOR115C
YKL041W	YLR025W	YPR173C
YAL002W	YDL077C	YDR080W	YLR148W	YLR396C	YMR231W	YPL045W
YBR234C	YDL029W	YIL062C	YJR065C	YKL013C	YLR370C	YLR429W	YNR035C
YGR238C	YHR158C
YJR060W	YKL049C	YKL089W
YBR115C	YGL154C
YGR082W	YHR117W	YMR060C	YMR203W	YNL070W	YNL121C	YNL131W	YOR045W	YPR133W-A
YGR033C	YIL022W	YJL104W	YJL143W	YJR045C	YKR065C	YLR008C	YNL328C	YNR017W	YOR232W	YPL063W
YAL009W	YHR004C
YCL037C	YDL229W	YDR515W	YER176W	YGR072W	YGR178C	YHR077C	YJL080C	YLR022C	YML028W	YMR080C	YNL085W	YNL209W	YOR046C	YOR198C
YBL079W	YDL148C	YDR192C	YER105C	YER107C	YIL115C	YKL068W	YKR082W	YLR335W	YML103C	YMR047C	YMR129W	YOR098C
YFR002W	YGL172W	YGR119C	YJL041W
YER107C	YFR002W	YIL115C	YJL041W	YJL061W	YMR047C
YDL116W	YGL092W	YGL100W	YJR042W	YKL057C	YLR208W
YBL002W	YBL003C	YBR009C	YBR010W	YDR224C	YDR225W	YKL049C	YKR048C	YNL030W	YNL031C	YPL127C
YFL022C	YLR060W	YPR047W
YGR240C	YMR205C
YEL059C-A	YMR035W	YMR150C
YHR024C	YLR163C
YDL020C	YDR069C	YGR270W
YDL040C	YHR013C	YOR253W
YAL038W	YOR347C
YBR221C	YDR430C	YER178W	YFL018C	YGR193C	YNL071W
YCR052W	YFR037C	YGR056W	YIL126W	YKR008W	YLR321C	YLR357W	YMR033W	YOR213C	YPR034W
YBR060C	YHR118C	YLL004W	YML065W	YNL261W	YPR162C
YBR060C	YDL017W	YDR052C	YHR118C	YLL004W	YML065W	YNL261W	YPR162C
YBL023C	YBR060C	YBR202W	YDR013W	YDR489W	YEL032W	YGL113W	YGL201C	YHR118C	YJL072C	YJL090C	YJL194W	YKL108W	YLL004W	YLR103C	YLR274W	YML065W	YNL261W	YOL146W	YPR019W	YPR162C
YDR013W	YDR489W	YJL072C	YOL146W
YBL023C	YBR060C	YBR202W	YBR278W	YDL102W	YEL032W	YGL201C	YHR118C	YJL090C	YJR006W	YJR043C	YLL004W	YLR103C	YLR274W	YML065W	YNL261W	YNL262W	YPR019W	YPR162C	YPR175W
RNA_TLC1	YIL009C-A	YLR233C	YLR318W
YDR178W	YKL141W	YKL148C	YLL041C
Q0105	YBL045C	YDR529C	YEL024W	YFR033C	YGR183C	YHR001W-A	YJL166W	YOR065W	YPR191W
Q0045	Q0250	Q0275	YDL067C	YGL187C	YGL191W	YHR051W	YIL111W	YLR038C	YLR395C	YMR256C	YNL052W
Q0080	Q0085	Q0130	YBL099W	YBR039W	YDL004W	YDL130W-A	YDL181W	YDR298C	YDR322C-A	YDR377W	YGR008C	YJR121W	YKL016C	YLR295C	YML081C-A	YOL077W-A	YPL078C	YPL271W	YPR020W
YDL085W	YDL174C	YGR207C	YIL155C	YKL085W	YKL148C	YML054C	YML120C	YMR145C	YNR001C	YOR356W	YOR374W	YPL262W	YPR004C
YER070W	YGR180C	YIL066C	YJL026W
YDL069C	YDR197W	YHL038C	YJL209W
YBR188C	YDR473C	YDR482C
Q0120	YBR120C	YDL044C	YDR194C	YGR222W	YHR005C-A	YIR021W	YJL133W	YKR052C	YLR382C	YMR023C	YOR334W	YPR134W
YDL132W	YDR054C	YDR328C	YFL009W	YOR057W
YBR280C	YDL132W	YDR054C	YDR131C	YDR328C	YFL009W	YIL046W	YJL149W	YJR090C	YLR097C	YML088W	YOL133W	YOR080W
YDL132W	YDR054C	YDR328C	YIL046W
YDR028C	YER054C	YER133W	YKL193C	YMR311C	YOR178C
YDR179C	YJR084W
YDR422C	YDR477W	YER027C	YGL115W	YGL208W	YJL089W
YBL016W	YDL159W	YDR103W	YGR040W	YLR362W
YDL003W	YDR180W	YFL008W	YIL026C	YJL074C	YPR007C
YDR113C	YGR098C
YGL061C	YGR113W
YAL047C	YBR109C	YDR356W	YER018C	YGL093W	YKL042W	YMR117C	YNL188W	YNL225C	YOR257W	YOR373W	YPL124W	YPL255W
YBL034C	YBR211C	YCL029C	YDR201W	YHR129C	YIL144W	YKR037C	YKR054C	YLR045C	YMR065W	YMR198W	YMR294W	YOL069W	YPR141C
YGR244C	YOR142W
YDR285W	YGL249W	YIL072W	YLR263W	YNL088W
YBL080C	YBR120C	YDL069C	YDR197W	YER153C	YGR222W	YLR067C	YLR203C	YMR064W	YMR257C	YMR282C	YNR045W	YPL029W
Q0140	YCR046C	YKL142W	YNL137C
YBR154C	YDL108W	YDR156W	YDR311W	YDR460W	YER171W	YHR143W-A	YIL143C	YJL148W	YJR063W	YLR005W	YNL113W	YNL248C	YOR210W	YOR224C	YOR340C	YOR341W	YPL122C	YPR010C	YPR025C	YPR056W	YPR110C	YPR187W
YJL006C	YKL139W	YML112W
YBR154C	YDL150W	YDR005C	YDR045C	YHR143W-A	YJL011C	YKL144C	YKR025W	YNL113W	YNL151C	YNR003C	YOR116C	YOR207C	YOR210W	YOR224C	YPR110C	YPR187W	YPR190C
YER148W	YGR246C	YNL039W
YAL001C	YBR123C	YDR362C	YGR047C	YOR110W	YPL007C
YBL021C	YGL237C	YKL109W	YOR358W
YGL130W	YPL228W
YBL014C	YBL025W	YER148W	YJL025W	YKL125W	YLR141W	YML043C	YMR270C	YOR295W
YBL025W	YLR141W	YMR270C	YOR295W
YKL058W	YOR194C
YKL028W	YKR062W
YGR005C	YGR186W	YPL129W
YDL232W	YEL002C	YGL022W	YGL226C-A	YJL002C	YML019W	YMR149W	YOR085W	YOR103C
YIR022W	YJR010C-A	YLR066W	YML055W
YDL092W	YDR292C	YKL122C	YML105C	YPL210C	YPL243W	YPR088C
YDR292C	YKL154W
YLR288C	YPL194W
YCR002C	YDL225W	YDR218C	YGR059W	YHR107C	YJR076C	YLR314C
YBL007C	YBR200W	YBR234C	YCL040W	YCR088W	YDL029W	YDL178W	YDR129C	YDR388W	YGR080W	YHR179W	YIL034C	YIL138C	YIR006C	YKL007W	YLL050C	YLR319C	YLR337C	YLR429W	YMR092C	YNL079C	YNL138W	YNL243W	YOR122C	YOR181W
YAL029C	YBR172C	YHR023W	YKL079W	YKL129C	YMR109W	YOR326W
YFL037W	YLR212C	YML085C	YML124C
YBL034C	YBL078C	YCL029C	YER016W	YJL042W	YLR045C	YLR175W	YMR138W	YNL126W	YNL223W	YOR058C	YOR265W	YOR272W	YPL241C
YBL063W	YEL061C	YGL005C	YGL216W	YHR156C	YMR198W	YPL155C	YPR141C
YDR424C	YDR488C	YKR054C	YMR299C
YDR106W	YHR129C	YMR294W	YPL174C
YDR176W	YDR448W	YGR252W	YHR099W	YOL148C	YPL254W
YAL001C	YAL013W	YAL021C	YBL014C	YBL021C	YBL025W	YBL052C	YBR081C	YBR095C	YBR103W	YBR111W-A	YBR123C	YBR198C	YCL010C	YCR033W	YCR042C	YCR081W	YCR093W	YDL076C	YDL108W	YDL165W	YDR079C-A	YDR145W	YDR155C	YDR167W	YDR176W	YDR207C	YDR295C	YDR310C	YDR311W	YDR359C	YDR362C	YDR392W	YDR443C	YDR448W	YDR460W	YEL018W	YEL056W	YER068W	YER148W	YER164W	YER171W	YFL024C	YFL028C	YFL039C	YGL066W	YGL112C	YGL194C	YGL237C	YGL252C
YFL024C	YFL039C	YHR090C	YHR099W	YJL081C	YML007W	YNL027W	YOR244W	YPR023C
YBL037W	YDR153C	YGL206C	YGR167W	YHL019C	YJL207C	YJR005W	YJR058C	YJR125C	YKL135C	YLR170C	YOL062C	YPL259C	YPR029C
YBL037W	YJR005W	YJR058C	YOL062C
YBR288C	YGR261C	YJL024C	YPL195W
YER157W	YGL005C	YGL223C	YGR120C	YML071C	YNL041C	YNL051W	YPR105C
YDL145C	YDL192W	YDR238C	YFR051C	YGL137W	YIL076W	YNL287W	YPL010W
YAL007C	YAL042W	YAR002C-A	YDL195W	YGL200C	YIL109C	YLR208W	YML012W	YPL085W	YPL218W	YPR181C
YHR012W	YJL053W	YJL154C	YOR069W	YOR132W
YOR069W	YOR132W
YDR468C	YDR498C	YLR026C	YMR183C	YOL018C	YOR036W	YOR075W	YPL232W
YGL212W	YOR106W
YAL030W	YHL031C	YIL004C	YLR078C	YLR093C	YLR268W	YMR197C	YOR327C
YDR328C	YGR140W	YMR094W	YMR168C
YBR107C	YDR318W	YGR179C	YJR135C	YLR381W	YPL018W	YPR046W
YJR135C	YLR381W	YPR046W
YAL034W-A	YBR107C	YBR211C	YBR233W-A	YCL029C	YCR086W	YDL028C	YDR016C	YDR201W	YDR254W	YDR318W	YDR320C-A	YDR328C	YDR383C	YDR439W	YEL061C	YER016W	YER018C	YER106W	YFR046C	YGL061C	YGR063C	YGR113W	YGR140W	YGR179C	YGR188C	YIL144W	YIR010W	YJL030W	YJR060W	YJR089W	YJR112W	YJR135C	YKL049C	YKL052C	YKL089W	YKL138C-A	YKR037C	YKR083C	YLR045C	YLR315W	YLR381W	YMR094W	YMR117C	YMR168C	YOL069W	YOR026W	YOR073W	YOR195W	YPL018W
YER018C	YIL144W	YMR117C	YOL069W
YBR107C	YDR254W
YBR091C	YDL217C	YEL020W-A	YHR005C-A	YJL054W
YJL143W	YNR017W
YBR091C	YEL020W-A	YGR181W	YHR005C-A	YJR135W-A
YER017C	YLR450W	YMR089C
YBL041W	YBR173C	YER012W	YER094C	YFR050C	YGL011C	YGR135W	YGR253C	YJL001W	YML092C	YMR314W	YOL038W	YOR157C	YOR362C	YPR103W
YDL007W	YDL097C	YDL147W	YDR394W	YDR427W	YER021W	YFR004W	YFR052W	YGL048C	YGR232W	YHR027C	YHR200W	YIL075C	YKL145W	YOR117W	YOR259C	YOR261C	YPR108W
YBR278W	YDR121W	YJL090C	YNL262W	YPR175W
YIL139C	YPL167C
YNL088W	YOL006C
YAR007C	YJL173C	YNL312W
YBR087W	YER173W	YJR068W	YNL290W	YOL094C	YOR217W
YER176W	YHR164C
YBL035C	YIR008C	YKL045W	YNL102W	YNR052C
YDL102W	YJR006W	YJR043C
YDR228C	YGL044C	YMR061W	YOL123W	YOR250C
Q08553	YAL043C	YDR046C	YDR195W	YDR228C	YDR301W	YER165W	YGL044C	YJR093C	YKL059C	YLR115W	YLR277C	YMR061W	YNL222W	YNL317W	YOR250C	YPR107C
YAL043C	YJR093C	YLR277C
YCR035C	YDL111C	YDR280W	YGR095C	YGR158C	YGR195W	YHR069C	YHR081W	YNL232W	YNL251C	YOL021C	YOL142W	YOR001W	YOR076C
SNRNA_NME1	YAL033W	YBL018C	YBR167C	YBR257W	YGR030C	YHR062C	YNL221C	YNL282W
YDL014W	YEL026W	YLR197W	YOR310C
RNA_RNASE-P	YAL033W	YBL018C	YBR167C	YBR257W	YGR030C	YHR062C	YIR015W	YNL221C	YNL282W
YBL074C	YBR055C	YBR142W	YBR152W	YBR237W	YDL209C	YDR088C	YDR163W	YDR243C	YDR364C	YER013W	YER112W	YER172C	YGL120C	YGL128C	YGR006W	YGR074W	YGR075C	YGR091W	YGR278W	YHR165C	YIL061C	YKL012W	YKL074C	YKL078W	YKR086W	YLR147C	YLR298C	YML046W	YMR268C	YNR011C	YOR148C	YOR159C	YPL178W	YPR057W	YPR178W
YJL203W	YLL036C	YPR101W
YDL030W	YDL043C	YER029C	YFL017W-A	YGR074W	YIR005W	YJL106W	YJL203W	YLR147C	YLR275W	YLR382C	YML049C	YMR240C	YMR288W	YNL286W	YOL133W	YOR319W	YPL213W	YPR182W
YCR018C	YDL014W	YDR324C	YDR398W	YDR432W	YDR449C	YDR478W	YER082C	YGR128C	YGR159C	YHL034C	YHR065C	YHR089C	YHR196W	YJL109C	YKL099C	YLL008W	YLR222C	YLR223C	YMR239C	YMR302C	YNL221C	YNR052C	YOR048C
YAR008W	YDL048C	YDR463W	YHR006W	YJL087C	YKL205W	YLR105C	YLR375W	YMR059W	YOL102C	YPL083C
YMR287C	YPL029W
YHR005C	YJR086W	YOR212W
YHR172W	YLR212C	YNL126W
YEL034W	YJR047C
YER165W	YGR162W	YOL139C
YER025W	YJR007W	YMR146C	YMR309C	YNL244C	YOR361C	YPL237W	YPR041W
P38286	YDR211W	YER025W	YGR083C	YJR007W	YKR026C	YLR291C	YNL265C	YOR101W	YOR260W	YPL237W
YBR079C	YDR429C	YMR146C	YMR309C	YNL062C	YNL244C	YOR361C
YGL049C	YGR162W	YJL138C	YKR059W	YOL139C
YGL049C	YGR162W	YOR276W
YAL003W	YBR118W	YKL081W	YKR084C	YPL048W	YPR080W
YDR385W	YOR133W
YAL003W	YAL032C	YAL033W	YAL035W	YBL004W	YBL018C	YBL026W	YBL027W	YBL028C	YBL038W	YBL072C	YBL074C	YBL087C	YBL090W	YBL092W	YBR031W	YBR048W	YBR055C	YBR065C	YBR079C	YBR084C-A	YBR094W	YBR101C	YBR118W	YBR119W	YBR122C	YBR146W	YBR152W	YBR160W	YBR167C	YBR181C	YBR188C	YBR189W	YBR191W	YBR212W	YBR233W	YBR237W	YBR247C	YBR251W	YBR257W	YBR267W	YBR268W	YBR282W	YCL037C	YCL059C	YCR003W	YCR020C-A	YCR031C	YCR046C	YCR057C
YAL035W	YBL072C	YBR048W	YBR181C	YBR189W	YCR031C	YCR077C	YDL061C	YDL083C	YDR025W	YDR064W	YDR447C	YDR450W	YER074W	YER102W	YER131W	YGL123W	YGL189C	YGR027C	YGR054W	YGR118W	YGR214W	YHL015W	YHR021C	YHR203C	YIL069C	YJL136C	YJL190C	YJL191W	YJR123W	YJR145C	YKL156W	YKR057W	YLR048W	YLR167W	YLR264W	YLR287C-A	YLR333C	YLR367W	YLR388W	YLR441C	YML024W	YML026C	YML063W	YMR116C	YMR143W	YMR230W	YNL007C	YNL096C	YNL178W
YBL038W	YBL090W	YBR122C	YBR146W	YBR251W	YBR268W	YBR282W	YCR003W	YCR046C	YCR071C	YDL045W-A	YDL069C	YDL202W	YDR041W	YDR115W	YDR116C	YDR175C	YDR237W	YDR322W	YDR337W	YDR347W	YDR405W	YDR462W	YDR494W	YEL050C	YER050C	YFR049W	YGL068W	YGL125W	YGL129C	YGR076C	YGR084C	YGR165W	YGR215W	YGR220C	YHL004W	YHR147C	YIL093C	YJL063C	YJL096W	YJR101W	YJR113C	YKL003C	YKL138C	YKL142W	YKL155C	YKL167C	YKL170W	YKR006C	YKR085C
Q0140	YBL090W	YBR146W	YBR251W	YDL045W-A	YDR041W	YDR175C	YDR337W	YDR347W	YER050C	YFR049W	YGL129C	YGR084C	YGR165W	YGR215W	YHL004W	YHR075C	YIL093C	YJR101W	YJR113C	YKL003C	YKL155C	YMR158W	YMR188C	YNL137C	YNL306W	YNR037C	YOR158W	YPL013C	YPL118W	YPR166C
YML095C	YMR201C	YPL022W
YBR114W	YEL037C	YER162C	YJR052W
YDL108W	YDR311W	YDR460W	YER171W	YGR258C	YIL143C	YLR005W	YPL122C	YPR025C
YBR114W	YGR003W	YJR052W	YNL230C	YPL046C
YDR004W	YDR076W	YER095W	YGL163C	YML032C
YMR106C	YMR284W
YGL090W	YLR265C	YOR005C
YDR369C	YMR224C	YNL250W
YCR092C	YNL082W	YOL090W
YDR097C	YOL090W
YGR252W	YOL148C
YDR176W	YDR448W	YGR252W	YHR099W	YOL148C	YPL254W
YBR081C	YBR111W-A	YBR198C	YCL010C	YDR145W	YDR167W	YDR176W	YDR392W	YDR448W	YER164W	YGL066W	YGL112C	YGR252W	YHR099W	YLR055C	YMR223W	YMR236W	YOL148C	YPL047W	YPL254W
YBR081C	YDR392W	YDR448W	YGL112C	YHR099W
YAL051W	YOR363C
YAL021C	YCR093W	YDL160C	YDL165W	YER068W	YFL028C	YGR092W	YIL038C	YIL106W	YJR122W	YKR036C	YNR052C	YPR072W
YDR173C	YML099C	YMR042W	YMR043W
YBL103C	YOL067C
YBR112C	YCR084C
YMR053C	YNL309W	YNL330C	YOL004W
YIR017C	YJR060W	YNL103W
YIR017C	YNL103W	YPL038W
YDR253C	YIR017C	YNL103W
YDR397C	YER159C
YDR207C	YJR094C
YDR252W	YHR193C	YPL037C
YAL021C	YCR093W	YDL165W	YER068W	YFL028C	YGR134W	YIL038C	YKR036C	YNL278W	YNL288W	YNR052C	YPR072W
YBR289W	YDR073W	YHL025W	YJL176C	YML007W	YMR033W	YNL027W	YNR023W	YOR290C	YPL016W	YPL129W	YPR034W
YER111C	YLR182W
YDL056W	YLR182W
YDR009W	YML051W	YPL248C
YNL199C	YPL075W
YBR154C	YDL140C	YDR404C	YGL070C	YHR143W-A	YIL021W	YJL140W	YLR418C	YOL005C	YOR151C	YOR210W	YOR224C	YPR187W
YBL093C	YBR193C	YBR253W	YDL005C	YDR308C	YER022W	YER179W	YGL025C	YGL151W	YGR104C	YHR041C	YHR058C	YLR071C	YMR112C	YNL236W	YNR010W	YOL051W	YOL135C	YOR174W	YPL129W	YPR168W
TFIID	YAL034C	YBR198C	YCR042C	YDR145W	YDR167W	YGL112C	YGR274C	YML015C	YML098W	YML114C	YMR005W	YMR227C	YMR236W	YPL011C	YPL129W
YBR283C	YDR086C	YER019C-A	YER087C-B	YLR378C
YBR171W	YDR086C	YER087C-B	YLR292C	YLR378C	YOR254C	YPL094C
YBR171W	YLR292C	YOR254C	YPL094C
YAL007C	YAR002C-A	YGL200C	YML012W
YAL011W	YAR003W	YBL006C	YBL008W	YBR175W	YBR195C	YBR215W	YBR231C	YBR245C	YBR258C	YBR289W	YCR020W-B	YCR052W	YDL002C	YDL042C	YDR073W	YDR121W	YDR190C	YDR191W	YDR227W	YDR303C	YDR334W	YDR469W	YDR485C	YER030W	YFL013C	YFL039C	YFL049W	YFR013W	YFR028C	YFR037C	YGL133W	YGL150C	YGR002C	YGR056W	YGR275W	YHL025W	YHR056C	YHR119W	YIL126W	YJL065C	YJL076W	YJL081C	YJL115W	YJL176C	YJR140C	YKL018W	YKR008W	YKR101W	YLR015W
YDL003W	YFL008W	YIL026C	YJL074C
YBL097W	YDR325W	YFR031C	YLR086W	YLR272C
YGL206C	YGR167W
YCR002C	YDL225W	YHR107C	YJR076C	YLR314C
P40563	YIL034C	YKL007W
YDR027C	YDR484W	YJL029C	YKR020W
YBR254C	YDR108W	YDR246W	YDR472W	YKR068C	YML077W	YOR115C
YHL002W	YNR006W
YBR162C	YCR012W	YDL192W	YDR238C	YER122C	YFR051C	YGL137W	YIL076W	YNL287W	YOR207C	YPL010W
YBR097W	YLR240W	YLR360W	YPL120W
YHR208W	YJR148W
YER081W	YHR215W	YIL074C
YJL031C	YPR176C
YBR126C	YDR074W	YER155C	YMR261C
YDR062W	YMR296C
YBL045C	YDL074C	YDL189W	YPR191W
YBR106W	YDR245W	YEL036C	YGL055W	YGL167C	YGR231C	YJL183W	YJR075W	YPL050C
YDL216C	YDR179C	YIL071C	YJR084W	YMR025W	YOL117W
YPL003W	YPR066W
YBL041W	YER012W	YER094C	YFR050C	YGL011C	YGR135W	YGR253C	YJL001W	YML092C	YMR308C	YMR314W	YOL038W	YOR157C	YOR362C	YPR103W
YDL007W	YDL020C	YDL097C	YDL147W	YDR394W	YDR427W	YER021W	YFR004W	YFR010W	YFR052W	YGL048C	YGL141W	YHL030W	YHR027C	YHR200W	YIL075C	YKL145W	YLR421C	YOR117W	YOR259C	YOR261C	YPR108W
YAL021C	YBR279W	YDR138W	YER164W	YGL207W	YGL244W	YGR063C	YGR116W	YHR167W	YLR418C	YML010W	YML062C	YML069W	YNL139C	YNL230C	YOL145C	YOR123C	YPL046C	YPR133C
YBL093C	YBR193C	YBR253W	YCR081W	YDL005C	YDR308C	YDR443C	YER022W	YGL025C	YGL127C	YGL151W	YGR104C	YHR041C	YHR058C	YLR071C	YMR112C	YNL025C	YNL236W	YNR010W	YOL051W	YOL135C	YOR174W	YPL042C	YPR070W	YPR168W
YBR154C	YDL140C	YDR404C	YGL070C	YGR005C	YHR143W-A	YIL021W	YJL140W	YML010W	YOL005C	YOR151C	YOR210W	YOR224C	YPR187W
YBR154C	YDR156W	YHR143W-A	YJL148W	YJR063W	YNL113W	YNL248C	YOR210W	YOR224C	YOR340C	YOR341W	YPR010C	YPR110C	YPR187W
LUC1	LUC3	LUC4	LUC5	YDL087C	YDR235W	YER029C	YFL017W-A	YGR074W	YIL061C	YJL106W	YKL012W	YLR147C	YLR275W	YLR298C	YML046W	YPR182W
P39998	YNL118C	YOL149W
YGL094C	YKL025C
YAL033W	YBL018C	YBR167C	YBR257W	YDR478W	YGR030C	YHR062C	YLR145W	YNL221C	YNL282W
YGL213C	YLR398C	YPR189W
YIL033C	YJL164C	YPL203W
YDR477W	YGL115W	YGL208W
YAR003W	YBR175W	YBR258C	YDR469W	YHR119W	YKL018W	YLR015W	YPL138C
YBL084C	YDL108W	YDR311W	YDR460W	YER171W	YIL143C	YLR005W	YNL135C	YPL122C	YPR025C	YPR056W
YGR200C	YHR187W	YLR384C	YMR312W	YPL086C	YPL101W
YGL133W	YOL086C	YOR304W
YCR020C-A	YEL053C	YPR051W
MRPS2	P28817	P53732	P53937	Q0140	YBL090W	YBR146W	YBR251W	YDL045W-A	YDR041W	YDR175C	YDR337W	YDR347W	YER050C	YFR049W	YGL129C	YGR084C	YGR165W	YGR215W	YHL004W	YIL093C	YJR101W	YJR113C	YKL003C	YKL155C	YMR158W	YMR188C	YNL137C	YNL306W	YNR037C	YOR158W	YPL013C	YPL118W	YPR166C
YBR079C	YDR429C	YLR192C	YMR146C	YMR309C	YNL244C	YOR361C	YPR041W	YPR086W
YFL022C	YLR060W
YAL013W	YBR095C	YBR103W	YCR033W	YDL076C	YDR155C	YDR207C	YDR295C	YDR310C	YGL194C	YIL084C	YIL112W	YKL185W	YKR029C	YMR053C	YMR075W	YMR263W	YNL021W	YNL097C	YNL309W	YNL330C	YOL004W	YOL068C	YOR279C	YPL139C	YPL181W	YPR023C	YPR068C	YPR179C
YBL037W	YDL145C	YDL195W	YDR153C	YDR238C	YDR517W	YER122C	YFR051C	YGL137W	YGL206C	YGR057C	YGR167W	YHL019C	YHR035W	YHR098C	YIL076W	YIL109C	YJL207C	YJR005W	YJR058C	YJR125C	YKL135C	YKL176C	YLR170C	YLR208W	YNL049C	YNL287W	YOL062C	YPL010W	YPL085W	YPL218W	YPL259C	YPR029C	YPR181C
YDL145C	YDR238C	YER122C	YFR051C	YGL137W	YIL076W	YNL287W	YPL010W
YDL195W	YDR517W	YHR035W	YHR098C	YIL109C	YLR208W	YNL049C	YPL085W	YPL218W	YPR181C
YAL021C	YBL093C	YBR154C	YBR193C	YBR198C	YBR236C	YBR253W	YBR279W	YCR042C	YDL005C	YDL108W	YDL115C	YDL140C	YDR079C-A	YDR138W	YDR145W	YDR167W	YDR308C	YDR311W	YDR404C	YDR460W	YER022W	YER148W	YER171W	YGL025C	YGL070C	YGL112C	YGL127C	YGL244W	YGR005C	YGR097W	YGR104C	YGR186W	YGR274C	YHR041C	YHR058C	YHR143W-A	YIL021W	YIL143C	YJL140W	YKL028W	YKL058W	YKR062W	YLR005W	YLR071C	YLR418C	YML015C	YML098W	YML114C	YMR005W
YNL004W	YNL016W
YBL026W	YBL074C	YBR055C	YBR119W	YBR152W	YDL030W	YDL043C	YDL087C	YDL098C	YDR235W	YDR240C	YDR243C	YDR378C	YDR473C	YEL026W	YER029C	YER112W	YER127W	YER146W	YER172C	YFL017W-A	YGR006W	YGR013W	YGR074W	YGR075C	YGR091W	YHR086W	YHR156C	YHR165C	YIL061C	YIR005W	YIR009W	YJL203W	YJR022W	YKL012W	YKL173W	YLR147C	YLR275W	YLR298C	YLR438C-A	YML046W	YML049C	YMR240C	YMR268C	YMR288W	YNL138W-A	YNL147W	YNL210W	YNL286W	YOR159C
RPM1	YML091C
YBR247C	YCR057C	YDL148C	YDR060W	YDR087C	YER126C	YGR081C	YGR103W	YJL010C	YKL143W	YLR002C	YLR022C	YLR221C	YNL178W	YNR038W	YOR056C	YOR206W	YPL093W	YPR144C
YCR057C	YDL148C	YDR060W	YGR081C	YGR103W	YJL010C	YOR206W	YPR144C
YDR060W	YER126C	YGR103W	YLR002C	YLR022C	YLR221C	YNR038W	YOR206W	YPL093W
YBR247C	YDL148C	YDR087C	YGR081C	YJL010C	YKL143W	YNL178W	YPR144C
YDR060W	YOR206W
YLR002C	YOR206W
YDL148C	YPR144C
YBR195C	YDL042C	YDR191W	YDR227W	YFR028C	YJL076W	YKR101W	YLR442C	YOL068C	YOR025W	YPL015C	YPL126W
YDL077C	YDR080W	YLR148W	YLR396C	YMR231W	YPL045W
YHR012W	YJL053W	YJL154C
YDL105W	YDR288W	YEL019C	YER038C	YLR007W	YLR383W	YML023C	YOL034W
YGL207W	YML069W
YER149C	YLL021W	YLR313C	YLR319C	YNL271C
YKL186C	YPL169C
YBR004C	YDR245W	YEL036C	YJL183W	YJR075W	YML115C	YNL158W	YPL050C
YBL023C	YBR202W	YEL032W	YGL201C	YLR274W	YPR019W
YBR091C	YDL217C	YJL054W	YOR297C
YDR331W	YDR434W	YHR188C	YLR088W	YLR459W
YGR254W	YHR174W	YMR323W	YOR393W	YPL281C
YFL037W	YML085C	YML124C
YGR032W	YLR342W	YMR306W	YPR165W
YAL016W	YDL134C	YDL188C	YGL190C	YOR014W	YPL152W
YBL026W	YBR055C	YBR152W	YDL098C	YDR378C	YDR473C	YEL026W	YER029C	YER112W	YER146W	YER172C	YFL017W-A	YGR006W	YGR074W	YGR075C	YGR091W	YHR165C	YJR022W	YKL173W	YLR147C	YLR275W	YLR438C-A	YNL147W	YOR159C	YOR308C	YPR082C	YPR178W	YPR182W
YBR081C	YBR198C	YDR145W	YDR167W	YDR176W	YDR392W	YDR448W	YER164W	YGL066W	YGL112C	YGL252C	YGR252W	YHR099W	YMR223W	YMR236W	YOL148C	YPL254W
YBR045C	YBR050C	YDR028C	YER054C	YER133W	YLR273C	YOR178C
YCR035C	YDL111C	YDR280W	YGR095C	YGR158C	YGR195W	YHR069C	YNL232W	YOL021C	YOL142W
YBR098W	YDR386W
YDL002C	YDR190C	YFL013C	YFL039C	YGL150C	YJL081C	YLR052W	YNL059C	YOR141C	YOR189W	YPL129W	YPL235W
YDL171C
YFL009W	YIL046W
YDR359C	YEL018W	YFL024C	YFL039C	YGR002C	YHR090C	YHR099W	YJL081C	YJR082C	YNL107W	YNL136W	YOR244W	YPR023C
YDR202C	YDR328C	YJR033C
YAR008W	YLR105C	YMR059W	YPL083C
YAL030W	YGR009C	YPL232W
YLR246W	YOL110W
YDR092W	YGL087C
YBR087W	YCL016C	YHR191C	YJR068W	YMR078C	YNL290W	YOL094C
YBR087W	YJR068W	YNL290W	YOL094C	YOR144C
YCL005W-A	YEL027W	YHR026W	YLR447C	YMR054W	YOR270C	YPL234C
YOL076W	YPR131C
YLR234W	YMR190C	YPL024W
YHR089C	YLR175W
YBR127C	YDL185W	YEL051W	YGR020C	YHR039C-A	YKL080W	YOR332W	YPR036W
YDL017W	YDR052C
YAL029C	YOR326W
YDL175C	YIL079C	YJL050W	YOL115W
YDR390C	YPR180W
YJL125C	YNL062C
YDR422C	YDR477W	YER027C	YGL115W	YGL208W
YDL100C	YER083C	YGL020C
YHR186C	YJR066W	YKL203C	YNL006W	YPL180W
YER093C	YIL105C	YJL058C	YKL203C	YMR068W	YNL006W	YNL047C	YOL078W
YCL044C	YPR024W
YBR070C	YGL047W
YBR088C
YDR240C	YGR074W	YHR086W	YIL061C	YKL074C	YLR116W	YLR147C	YLR298C	YML046W	YMR125W	YPL178W
YBL004W	YBR181C	YBR189W	YCL059C	YCR031C	YCR057C	YDL014W	YDL148C	YDL153C	YDR324C	YDR339C	YDR398W	YDR449C	YEL026W	YER082C	YGL123W	YGR090W	YGR128C	YHR148W	YHR196W	YJL069C	YJL109C	YJL191W	YJR002W	YKL099C	YLL011W	YLR129W	YLR186W	YLR197W	YLR222C	YLR409C	YML093W	YMR093W	YMR128W	YMR229C	YNL075W	YNL096C	YOR004W	YOR078W	YOR096W	YOR310C	YPL081W	YPL090C	YPL126W	YPR137W	YPR144C
YGR063C	YML010W
YDR137W	YDR211W	YGR083C	YKR026C	YLR039C	YLR291C	YOR260W
YDR180W	YER147C
YGR086C	YPL004C
YGR262C	YJL184W	YKR038C	YKR095W-A	YML036W
YBL008W	YBR195C	YBR215W	YER030W	YJL115W	YJR140C	YML102W	YOL012C	YOR038C	YPR018W
YDR279W	YLR154C	YNL072W
YCR092C	YOL090W
YMR167W	YNL082W
YMR167W	YPL164C
YAL013W	YBR095C	YDL076C	YDR207C	YIL084C	YKL185W	YMR263W	YNL097C	YNL330C	YOL004W	YPL139C	YPL181W
YMR075W	YNL330C	YOL004W	YPL139C	YPR023C
YFL024C	YHR090C	YOR244W
YDR298C	YKL016C	YPL078C
Q0080	Q0085	Q0130	YDR298C	YDR322C-A	YDR377W	YKL016C	YLR295C	YML081C-A	YOL077W-A	YPL078C	YPR020W
YAL010C	YLL006W	YOL009C
YDR004W	YDR076W
YDR311W	YDR460W	YER171W	YGR258C	YIL143C	YLR005W	YPL122C	YPR056W
YBL052C	YJR082C	YOR064C	YPL129W	YPR031W
YDL084W	YDR138W	YDR381W	YHR167W	YML062C	YNL139C	YNL253W
YER072W	YFL004W	YJL012C	YPL019C
YAL002W	YDR495C	YLR148W	YLR396C	YMR231W	YPL045W
YCR086W	YDR439W	YER106W	YPL204W
YBR228W	YLR135W
YAR002W	YBL079W	YBR111W-A	YDL088C	YDL116W	YDL207W	YDR159W	YDR192C	YDR395W	YDR424C	YER105C	YER107C	YER110C	YFR002W	YGL016W	YGL086W	YGL092W	YGL100W	YGL172W	YGL238W	YGL241W	YGR119C	YGR218W	YHR015W	YIL063C	YIL115C	YIL149C	YJL030W	YJL039C	YJL041W	YJL061W	YJR042W	YJR132W	YKL057C	YKL068W	YKL186C	YKR082W	YKR095W	YLR018C	YLR208W	YLR335W	YLR347C	YML031W	YML103C	YML107C	YMR047C	YMR129W	YMR153W	YMR255W	YMR273C
YAL033W	YBL018C	YBR167C	YBR257W	YGR030C	YHR062C	YIR015W	YNL221C	YNL282W
YBL023C	YBR060C	YBR202W	YEL032W	YGL201C	YHR118C	YJL194W	YJR046W	YLL004W	YLR103C	YLR274W	YML065W	YNL261W	YPR019W	YPR162C
YBL035C	YGL207W	YIR008C	YKL017C	YKL045W	YML069W	YNL102W
YER145C	YMR058W
YGL116W	YJL013C	YJL030W	YOR026W
YBR154C	YDL140C	YDR404C	YGL070C	YHR143W-A	YIL021W	YJL140W	YOL005C	YOR151C	YOR210W	YOR224C	YPR187W
YBR154C	YDL150W	YDR045C	YHR143W-A	YJL011C	YKL144C	YKR025W	YNL113W	YNL151C	YNR003C	YOR116C	YOR207C	YOR210W	YOR224C	YPR110C	YPR187W	YPR190C
YBR198C	YCR042C	YDR145W	YDR167W	YER148W	YGL112C	YGR274C	YML015C	YML098W	YML114C	YMR005W	YMR227C	YMR236W	YOL086W-A	YPL011C	YPL129W
YDR176W	YDR448W	YGR252W	YOR023C	YPL254W
YCL031C	YGR090W	YLR223C	YOR039W	YPR104C
YDL108W	YDR079C-A	YDR311W	YDR460W	YER171W	YIL143C	YLR005W	YPL122C	YPR025C	YPR056W
YBL084C	YDL008W	YDR118W	YDR260C	YFR036W	YGL003C	YGL116W	YGL240W	YGR225W	YHR166C	YIR025W	YKL022C	YLR102C	YLR127C	YNL172W	YOR249C
YAL032C	YBL026W	YBL074C	YBR065C	YBR119W	YBR188C	YBR237W	YDL030W	YDL043C	YDL084W	YDL087C	YDL098C	YDL209C	YDR088C	YDR163W	YDR235W	YDR240C	YDR243C	YDR364C	YDR378C	YDR416W	YDR473C	YDR482C	YEL026W	YER013W	YER029C	YER112W	YER146W	YER172C	YFL017W-A	YFR005C	YGL120C	YGL128C	YGL174W	YGR006W	YGR013W	YGR074W	YGR075C	YGR091W	YGR129W	YGR278W	YHR086W	YHR156C	YHR165C	YIL061C	YIR005W	YIR009W	YJL203W	YJR022W	YJR050W
YBL074C	YDR243C	YER029C	YER172C	YFL017W-A	YGR006W	YGR074W	YHR156C	YHR165C	YKL173W	YLR147C	YLR275W	YOR159C	YPR082C	YPR182W
YBR119W	YDL087C	YDR235W	YDR240C	YER029C	YFL017W-A	YGR013W	YGR074W	YHR086W	YIL061C	YKL012W	YLR147C	YLR275W	YLR298C	YML046W	YNL210W	YOR159C	YPR182W
YDL030W	YDL043C	YIR005W	YIR009W	YJL203W	YML049C	YMR240C	YMR288W	YNL138W-A	YNL286W	YOR319W	YPL213W	YPR094W
YBL026W	YDR378C	YER112W	YER146W	YJR022W	YLR438C-A	YMR268C	YNL147W
TLC1	YIL009C-A	YLR233C	YLR318W
YBL026W	YDL014W	YDL208W	YDR378C	YEL026W	YER112W	YER127W	YER146W	YHR034C	YHR072W-A	YHR089C	YHR148W	YLL011W	YLR175W	YLR197W	YLR438C-A	YNL147W	YNR054C	YOR310C	YPR137W
YGR082W	YKL195W	YMR203W	YNL070W	YNL121C	YNL131W	YOR045W	YPR133W-A
YER017C	YMR089C
YBL099W	YJR121W
YBR039W	YDL004W	YPL271W
YBL038W	YBR122C	YBR268W	YBR282W	YCR003W	YCR046C	YCR071C	YDL202W	YDR115W	YDR116C	YDR237W	YDR322W	YDR405W	YDR462W	YEL050C	YGL125W	YGR076C	YGR220C	YHR147C	YJL063C	YJL096W	YKL138C	YKL167C	YKL170W	YKR006C	YKR085C	YLR312W-A	YLR439W	YML009C	YML025C	YMR024W	YMR193W	YMR225C	YMR286W	YNL005C	YNL177C	YNL185C	YNL252C	YNL284C	YNR022C	YOR150W	YPL173W	YPL183W-A	YPR100W
YBL090W	YBR146W	YBR251W	YDL045W-A	YDR041W	YDR175C	YDR337W	YDR347W	YDR494W	YER050C	YFR049W	YGL129C	YGR084C	YGR165W	YGR215W	YHL004W	YIL093C	YJR101W	YJR113C	YKL003C	YKL155C	YMR158W	YMR188C	YNL081C	YNL137C	YNL306W	YNR036C	YNR037C	YOR158W	YPL013C	YPL118W	YPR166C
YJL099W	YKR027W	YLR330W	YMR237W	YOR299W
YDR137W	YLR039C
YBR170C	YDL126C	YGR048W
YDR057W	YJL034W	YLR207W
YAL035W	YBL027W	YBL072C	YBL087C	YBL092W	YBR031W	YBR048W	YBR084C-A	YBR101C	YBR181C	YBR189W	YBR191W	YBR267W	YCR031C	YCR077C	YDL040C	YDL061C	YDL075W	YDL081C	YDL082W	YDL083C	YDL130W	YDL133C-A	YDL136W	YDL184C	YDL191W	YDR012W	YDR025W	YDR064W	YDR091C	YDR101C	YDR252W	YDR283C	YDR382W	YDR418W	YDR447C	YDR450W	YDR471W	YDR500C	YEL054C	YER056C-A	YER074W	YER102W	YER117W	YER131W	YFL034C-A	YFR009W	YFR031C-A	YFR032C-A	YGL030W
YBR170C	YDL126C	YIL030C	YML013W	YMR264W
YBR201W	YDR057W	YLR207W	YML029W	YOL013C
YFL036W	YMR228W
YAL005C	YDL143W	YDR171W	YDR188W	YDR212W	YIL142W	YJL008C	YJL014W	YJL111W	YJR064W	YLL024C
YBL041W	YBR082C	YDL007W	YDL020C	YDL097C	YDL147W	YDR059C	YDR069C	YDR177W	YDR363W-A	YDR394W	YDR427W	YEL037C	YER012W	YER021W	YER094C	YFL007W	YFR004W	YFR010W	YFR050C	YFR052W	YGL011C	YGL048C	YGL058W	YGR135W	YGR184C	YGR232W	YGR253C	YHL030W	YHR027C	YHR052W	YHR200W	YIL075C	YJL001W	YKL145W	YLR421C	YML092C	YMR314W	YOL038W	YOR117W	YOR157C	YOR259C	YOR261C	YOR362C	YPR103W	YPR108W
YBL041W	YER012W	YER094C	YFL007W	YFR050C	YGL011C	YGR135W	YGR253C	YJL001W	YML092C	YMR314W	YOL038W	YOR157C	YOR362C	YPR103W
YAL003W	YAL035W	YBL027W	YBL028C	YBL038W	YBL072C	YBL087C	YBL090W	YBL092W	YBR031W	YBR048W	YBR079C	YBR084C-A	YBR101C	YBR118W	YBR122C	YBR146W	YBR160W	YBR181C	YBR189W	YBR191W	YBR251W	YBR267W	YBR268W	YBR282W	YCR003W	YCR031C	YCR046C	YCR071C	YCR072C	YCR077C	YDL014W	YDL040C	YDL045W-A	YDL061C	YDL069C	YDL075W	YDL081C	YDL082W	YDL083C	YDL110C	YDL130W	YDL133C-A	YDL136W	YDL184C	YDL191W	YDL202W	YDR012W	YDR025W	YDR026C
YJL124C	YKL204W	YOR276W
YMR125W	YPL178W
YAL043C	YDR195W	YDR228C	YDR301W	YER133W	YGL044C	YGR156W	YJR093C	YKL018W	YKL059C	YKR002W	YLR115W	YLR277C	YMR061W	YNL222W	YNL317W	YOL123W	YOR179C	YOR250C	YPR107C
YER025W	YJR007W	YPL237W
YDR211W	YGR083C	YKR026C	YLR291C	YOR260W
YBR079C	YDR429C	YLR192C	YMR012W	YMR146C	YMR309C	YOR361C
YAL003W	YBR118W	YKL081W	YPL048W	YPR080W
YBL063W	YEL061C	YGL216W	YMR198W	YPL155C	YPL253C
YBR126C	YDR074W	YML100W	YMR261C
YBR221C	YER178W	YGR193C	YNL071W
TLC1	YLR318W
YDR437W	YGR216C	YNL038W	YPL076W	YPL096C-A	YPL175W
YAL034W-A	YBR107C	YBR211C	YBR233W-A	YCL029C	YDL028C	YDR016C	YDR201W	YDR254W	YDR318W	YDR320C-A	YEL061C	YER018C	YER106W	YGL061C	YGR113W	YGR140W	YGR179C	YGR188C	YIL144W	YIR010W	YJL030W	YJR089W	YJR112W	YJR135C	YKL052C	YKL089W	YKL138C-A	YKR037C	YKR083C	YLR045C	YLR381W	YMR094W	YMR117C	YMR168C	YOL069W	YOR026W	YOR195W	YPL018W	YPL209C	YPL233W	YPL268W	YPR046W
YBR275C	YDL042C	YDL220C	YDR082W	YDR227W	YGR099W	YLR010C	YLR150W	YLR442C	YLR453C	YNL216W
YIL034C	YKL007W
YDL003W	YFL008W	YIL026C	YJL074C	YPR007C
YDL007W	YDR394W	YGL048C	YHR027C	YHR200W	YIL075C	YKL145W	YOR117W	YOR259C
YDL097C	YDL147W	YDR363W-A	YDR427W	YER021W	YFR004W	YFR052W	YLR421C	YOR261C	YPR108W
YAL011W	YBR231C	YDR190C	YDR334W	YDR485C	YFL039C	YGR002C	YJL081C	YLR085C	YLR385C	YML041C	YNL107W	YPL235W
YCL008C	YGR206W	YLR119W	YPL065W
YJR102C	YLR417W	YPL002C
YKL002W	YKL041W	YLR025W	YMR077C
YDR121W	YGL133W	YJL065C	YOR304W
YBR211C	YDR318W	YGR179C	YPL018W
YAL034W-A	YIR010W	YJR112W	YPL233W
YBR094W	YBR212W	YCR077C	YDL160C	YDR206W	YDR404C	YEL015W	YGL173C	YHL034C	YJL124C	YJL140W	YLR270W	YML091C	YNL118C	YOL149W	YOR173W
YFR030W	YJR137C
YAL010C	YHR083W	YMR060C	YNL026W
YIL022W	YJL104W	YJR045C	YKR065C	YLR008C	YNL328C	YOR232W
YHR023W
YBR289W	YDR073W	YFL049W	YGR275W	YHL025W	YJL176C	YMR033W	YNR023W	YOR290C	YPL016W	YPL129W	YPR034W
YMR053C	YNL309W	YOL004W
YBL006C	YCR020W-B	YCR052W	YDR303C	YFR037C	YGR056W	YGR275W	YHR056C	YIL126W	YKR008W	YLR033W	YLR321C	YLR357W	YML127W	YMR033W	YMR091C	YPR034W
YBR245C	YFR013W	YLR095C	YMR044W
YBR193C	YBR253W	YER022W	YGR104C	YHR041C	YHR058C	YMR112C
YAL021C	YBR279W	YDR138W	YGL244W	YLR418C	YOL145C	YOR123C
YGL105W	YGL245W	YGR264C
YBR229C	YDR221W
YBR143C	YDR172W
YEL037C	YER162C
YBR114W	YJR052W	YKL112W	YPL046C
YGL011C	YGR135W	YGR253C	YML092C	YMR314W	YOL038W	YOR362C
YBL041W	YER012W	YER094C	YFR050C	YJL001W	YOR157C	YPR103W
[truncated: 509 more columns]

## Sheet: 每行排序425
YDR148C	YFL018C	YIL125W
YCL009C	YMR108W
YBL084C	YBR114W	YBR170C	YBR201W	YBR280C	YDL008W	YDL013W	YDL126C	YDL132W	YDL190C	YDR054C	YDR057W	YDR118W	YDR131C	YDR219C	YDR260C	YDR306C	YDR328C	YER116C	YER125W	YFL009W	YFR036W	YGL003C	YGL116W	YGL240W	YGR003W	YGR225W	YHR166C	YIL030C	YIL046W	YIR025W	YJL047C	YJL149W	YJR052W	YJR090C	YKL022C	YKL059C	YLL036C	YLR097C	YLR102C	YLR127C	YLR207W	YLR224W	YML013W	YML029W	YML088W	YML111W	YMR264W	YMR275C	YNL172W
YER090W	YKL211C
YJR109C	YOR303W
YBR195C	YML102W	YPR018W
YDL077C	YDR080W
YHR060W	YKL119C
YKL159C	YKL190W	YLR433C	YML057W
YIL033C	YJL164C	YKL166C	YPL203W
YER123W	YHR135C	YNL154C	YPL204W
YGL019W	YIL035C	YOR039W	YOR061W
YDL143W	YDR188W	YDR212W	YIL142W	YJL008C	YJL014W	YJL111W	YJR064W	YNL212W	YOR281C
YAL040C	YBR160W	YDL155W	YGR108W	YGR109C	YLR210W	YMR199W	YPL256C	YPR119W	YPR120C
YBR135W	YBR160W	YDL127W	YDL179W	YER059W	YGL134W	YGL215W	YHR071W	YIL050W	YNL289W	YOL001W	YPL031C	YPL219W	YPL256C
YDL108W	YPR025C
YCR081W	YDR443C	YNL025C	YPL042C
YJL006C	YKL139W	YML112W
YBR102C	YDR166C	YER008C	YGL233W	YIL068C	YJL085W	YLR166C	YPR055W
YKL182W	YPL231W
YEL003W	YFL023W	YGR078C	YJL179W	YLR200W	YML094W	YNL153C
YDL090C	YKL019W
YGL155W	YKL019W
YJL031C	YOR370C	YPR176C
YCR034W	YGR032W	YLR342W
YGR143W	YPR159W
YAL044C	YDR019C	YFL018C	YMR189W
YCR024C-A	YEL017C-A	YGL008C	YPL036W
YBR127C	YDL184W-B	YDL185W	YEL027W	YEL051W	YGR020C	YHR026W	YHR039C-A	YKL080W	YLR447C	YMR054W	YOR270C	YOR332W	YPL234C	YPR036W
YEL056W	YPL001W
YDL076C	YIL084C	YMR075W	YMR128W	YMR263W	YNL097C	YNL330C	YOL004W	YPL139C	YPL181W	YPR023C
YNL037C	YOR136W
YBL078C	YGL206C	YGR167W	YNL223W
YBL050W	YBR080C
YKL196C	YLR093C
YBR254C	YDR108W	YDR246W	YDR407C	YDR472W	YGR166W	YKR068C	YML077W	YMR218C	YOR115C
YKL041W	YLR025W	YPR173C
YAL002W	YDL077C	YDR080W	YLR148W	YLR396C	YMR231W	YPL045W
YBR234C	YDL029W	YIL062C	YJR065C	YKL013C	YLR370C	YLR429W	YNR035C
YGR238C	YHR158C
YJR060W	YKL049C	YKL089W
YBR115C	YGL154C
YGR082W	YHR117W	YMR060C	YMR203W	YNL070W	YNL121C	YNL131W	YOR045W	YPR133W-A
YGR033C	YIL022W	YJL104W	YJL143W	YJR045C	YKR065C	YLR008C	YNL328C	YNR017W	YOR232W	YPL063W
YAL009W	YHR004C
YCL037C	YDL229W	YDR515W	YER176W	YGR072W	YGR178C	YHR077C	YJL080C	YLR022C	YML028W	YMR080C	YNL085W	YNL209W	YOR046C	YOR198C
YBL079W	YDL148C	YDR192C	YER105C	YER107C	YIL115C	YKL068W	YKR082W	YLR335W	YML103C	YMR047C	YMR129W	YOR098C
YFR002W	YGL172W	YGR119C	YJL041W
YER107C	YFR002W	YIL115C	YJL041W	YJL061W	YMR047C
YDL116W	YGL092W	YGL100W	YJR042W	YKL057C	YLR208W
YBL002W	YBL003C	YBR009C	YBR010W	YDR224C	YDR225W	YKL049C	YKR048C	YNL030W	YNL031C	YPL127C
YFL022C	YLR060W	YPR047W
YGR240C	YMR205C
YEL059C-A	YMR035W	YMR150C
YHR024C	YLR163C
YDL020C	YDR069C	YGR270W
YDL040C	YHR013C	YOR253W
YAL038W	YOR347C
YBR221C	YDR430C	YER178W	YFL018C	YGR193C	YNL071W
YCR052W	YFR037C	YGR056W	YIL126W	YKR008W	YLR321C	YLR357W	YMR033W	YOR213C	YPR034W
YBR060C	YHR118C	YLL004W	YML065W	YNL261W	YPR162C
YBR060C	YDL017W	YDR052C	YHR118C	YLL004W	YML065W	YNL261W	YPR162C
YBL023C	YBR060C	YBR202W	YDR013W	YDR489W	YEL032W	YGL113W	YGL201C	YHR118C	YJL072C	YJL090C	YJL194W	YKL108W	YLL004W	YLR103C	YLR274W	YML065W	YNL261W	YOL146W	YPR019W	YPR162C
YDR013W	YDR489W	YJL072C	YOL146W
YBL023C	YBR060C	YBR202W	YBR278W	YDL102W	YEL032W	YGL201C	YHR118C	YJL090C	YJR006W	YJR043C	YLL004W	YLR103C	YLR274W	YML065W	YNL261W	YNL262W	YPR019W	YPR162C	YPR175W
RNA_TLC1	YIL009C-A	YLR233C	YLR318W
YDR178W	YKL141W	YKL148C	YLL041C
Q0105	YBL045C	YDR529C	YEL024W	YFR033C	YGR183C	YHR001W-A	YJL166W	YOR065W	YPR191W
Q0045	Q0250	Q0275	YDL067C	YGL187C	YGL191W	YHR051W	YIL111W	YLR038C	YLR395C	YMR256C	YNL052W
Q0080	Q0085	Q0130	YBL099W	YBR039W	YDL004W	YDL130W-A	YDL181W	YDR298C	YDR322C-A	YDR377W	YGR008C	YJR121W	YKL016C	YLR295C	YML081C-A	YOL077W-A	YPL078C	YPL271W	YPR020W
YDL085W	YDL174C	YGR207C	YIL155C	YKL085W	YKL148C	YML054C	YML120C	YMR145C	YNR001C	YOR356W	YOR374W	YPL262W	YPR004C
YER070W	YGR180C	YIL066C	YJL026W
YDL069C	YDR197W	YHL038C	YJL209W
YBR188C	YDR473C	YDR482C
Q0120	YBR120C	YDL044C	YDR194C	YGR222W	YHR005C-A	YIR021W	YJL133W	YKR052C	YLR382C	YMR023C	YOR334W	YPR134W
YDL132W	YDR054C	YDR328C	YFL009W	YOR057W
YBR280C	YDL132W	YDR054C	YDR131C	YDR328C	YFL009W	YIL046W	YJL149W	YJR090C	YLR097C	YML088W	YOL133W	YOR080W
YDL132W	YDR054C	YDR328C	YIL046W
YDR028C	YER054C	YER133W	YKL193C	YMR311C	YOR178C
YDR179C	YJR084W
YDR422C	YDR477W	YER027C	YGL115W	YGL208W	YJL089W
YBL016W	YDL159W	YDR103W	YGR040W	YLR362W
YDL003W	YDR180W	YFL008W	YIL026C	YJL074C	YPR007C
YDR113C	YGR098C
YGL061C	YGR113W
YAL047C	YBR109C	YDR356W	YER018C	YGL093W	YKL042W	YMR117C	YNL188W	YNL225C	YOR257W	YOR373W	YPL124W	YPL255W
YBL034C	YBR211C	YCL029C	YDR201W	YHR129C	YIL144W	YKR037C	YKR054C	YLR045C	YMR065W	YMR198W	YMR294W	YOL069W	YPR141C
YGR244C	YOR142W
YDR285W	YGL249W	YIL072W	YLR263W	YNL088W
YBL080C	YBR120C	YDL069C	YDR197W	YER153C	YGR222W	YLR067C	YLR203C	YMR064W	YMR257C	YMR282C	YNR045W	YPL029W
Q0140	YCR046C	YKL142W	YNL137C
YBR154C	YDL108W	YDR156W	YDR311W	YDR460W	YER171W	YHR143W-A	YIL143C	YJL148W	YJR063W	YLR005W	YNL113W	YNL248C	YOR210W	YOR224C	YOR340C	YOR341W	YPL122C	YPR010C	YPR025C	YPR056W	YPR110C	YPR187W
YJL006C	YKL139W	YML112W
YBR154C	YDL150W	YDR005C	YDR045C	YHR143W-A	YJL011C	YKL144C	YKR025W	YNL113W	YNL151C	YNR003C	YOR116C	YOR207C	YOR210W	YOR224C	YPR110C	YPR187W	YPR190C
YER148W	YGR246C	YNL039W
YAL001C	YBR123C	YDR362C	YGR047C	YOR110W	YPL007C
YBL021C	YGL237C	YKL109W	YOR358W
YGL130W	YPL228W
YBL014C	YBL025W	YER148W	YJL025W	YKL125W	YLR141W	YML043C	YMR270C	YOR295W
YBL025W	YLR141W	YMR270C	YOR295W
YKL058W	YOR194C
YKL028W	YKR062W
YGR005C	YGR186W	YPL129W
YDL232W	YEL002C	YGL022W	YGL226C-A	YJL002C	YML019W	YMR149W	YOR085W	YOR103C
YIR022W	YJR010C-A	YLR066W	YML055W
YDL092W	YDR292C	YKL122C	YML105C	YPL210C	YPL243W	YPR088C
YDR292C	YKL154W
YLR288C	YPL194W
YCR002C	YDL225W	YDR218C	YGR059W	YHR107C	YJR076C	YLR314C
YBL007C	YBR200W	YBR234C	YCL040W	YCR088W	YDL029W	YDL178W	YDR129C	YDR388W	YGR080W	YHR179W	YIL034C	YIL138C	YIR006C	YKL007W	YLL050C	YLR319C	YLR337C	YLR429W	YMR092C	YNL079C	YNL138W	YNL243W	YOR122C	YOR181W
YAL029C	YBR172C	YHR023W	YKL079W	YKL129C	YMR109W	YOR326W
YFL037W	YLR212C	YML085C	YML124C
YBL034C	YBL078C	YCL029C	YER016W	YJL042W	YLR045C	YLR175W	YMR138W	YNL126W	YNL223W	YOR058C	YOR265W	YOR272W	YPL241C
YBL063W	YEL061C	YGL005C	YGL216W	YHR156C	YMR198W	YPL155C	YPR141C
YDR424C	YDR488C	YKR054C	YMR299C
YDR106W	YHR129C	YMR294W	YPL174C
YDR176W	YDR448W	YGR252W	YHR099W	YOL148C	YPL254W
YAL001C	YAL013W	YAL021C	YBL014C	YBL021C	YBL025W	YBL052C	YBR081C	YBR095C	YBR103W	YBR111W-A	YBR123C	YBR198C	YCL010C	YCR033W	YCR042C	YCR081W	YCR093W	YDL076C	YDL108W	YDL165W	YDR079C-A	YDR145W	YDR155C	YDR167W	YDR176W	YDR207C	YDR295C	YDR310C	YDR311W	YDR359C	YDR362C	YDR392W	YDR443C	YDR448W	YDR460W	YEL018W	YEL056W	YER068W	YER148W	YER164W	YER171W	YFL024C	YFL028C	YFL039C	YGL066W	YGL112C	YGL194C	YGL237C	YGL252C
YFL024C	YFL039C	YHR090C	YHR099W	YJL081C	YML007W	YNL027W	YOR244W	YPR023C
YBL037W	YDR153C	YGL206C	YGR167W	YHL019C	YJL207C	YJR005W	YJR058C	YJR125C	YKL135C	YLR170C	YOL062C	YPL259C	YPR029C
YBL037W	YJR005W	YJR058C	YOL062C
YBR288C	YGR261C	YJL024C	YPL195W
YER157W	YGL005C	YGL223C	YGR120C	YML071C	YNL041C	YNL051W	YPR105C
YDL145C	YDL192W	YDR238C	YFR051C	YGL137W	YIL076W	YNL287W	YPL010W
YAL007C	YAL042W	YAR002C-A	YDL195W	YGL200C	YIL109C	YLR208W	YML012W	YPL085W	YPL218W	YPR181C
YHR012W	YJL053W	YJL154C	YOR069W	YOR132W
YOR069W	YOR132W
YDR468C	YDR498C	YLR026C	YMR183C	YOL018C	YOR036W	YOR075W	YPL232W
YGL212W	YOR106W
YAL030W	YHL031C	YIL004C	YLR078C	YLR093C	YLR268W	YMR197C	YOR327C
YDR328C	YGR140W	YMR094W	YMR168C
YBR107C	YDR318W	YGR179C	YJR135C	YLR381W	YPL018W	YPR046W
YJR135C	YLR381W	YPR046W
YAL034W-A	YBR107C	YBR211C	YBR233W-A	YCL029C	YCR086W	YDL028C	YDR016C	YDR201W	YDR254W	YDR318W	YDR320C-A	YDR328C	YDR383C	YDR439W	YEL061C	YER016W	YER018C	YER106W	YFR046C	YGL061C	YGR063C	YGR113W	YGR140W	YGR179C	YGR188C	YIL144W	YIR010W	YJL030W	YJR060W	YJR089W	YJR112W	YJR135C	YKL049C	YKL052C	YKL089W	YKL138C-A	YKR037C	YKR083C	YLR045C	YLR315W	YLR381W	YMR094W	YMR117C	YMR168C	YOL069W	YOR026W	YOR073W	YOR195W	YPL018W
YER018C	YIL144W	YMR117C	YOL069W
YBR107C	YDR254W
YBR091C	YDL217C	YEL020W-A	YHR005C-A	YJL054W
YJL143W	YNR017W
YBR091C	YEL020W-A	YGR181W	YHR005C-A	YJR135W-A
YER017C	YLR450W	YMR089C
YBL041W	YBR173C	YER012W	YER094C	YFR050C	YGL011C	YGR135W	YGR253C	YJL001W	YML092C	YMR314W	YOL038W	YOR157C	YOR362C	YPR103W
YDL007W	YDL097C	YDL147W	YDR394W	YDR427W	YER021W	YFR004W	YFR052W	YGL048C	YGR232W	YHR027C	YHR200W	YIL075C	YKL145W	YOR117W	YOR259C	YOR261C	YPR108W
YBR278W	YDR121W	YJL090C	YNL262W	YPR175W
YIL139C	YPL167C
YNL088W	YOL006C
YAR007C	YJL173C	YNL312W
YBR087W	YER173W	YJR068W	YNL290W	YOL094C	YOR217W
YER176W	YHR164C
YBL035C	YIR008C	YKL045W	YNL102W	YNR052C
YDL102W	YJR006W	YJR043C
YDR228C	YGL044C	YMR061W	YOL123W	YOR250C
Q08553	YAL043C	YDR046C	YDR195W	YDR228C	YDR301W	YER165W	YGL044C	YJR093C	YKL059C	YLR115W	YLR277C	YMR061W	YNL222W	YNL317W	YOR250C	YPR107C
YAL043C	YJR093C	YLR277C
YCR035C	YDL111C	YDR280W	YGR095C	YGR158C	YGR195W	YHR069C	YHR081W	YNL232W	YNL251C	YOL021C	YOL142W	YOR001W	YOR076C
SNRNA_NME1	YAL033W	YBL018C	YBR167C	YBR257W	YGR030C	YHR062C	YNL221C	YNL282W
YDL014W	YEL026W	YLR197W	YOR310C
RNA_RNASE-P	YAL033W	YBL018C	YBR167C	YBR257W	YGR030C	YHR062C	YIR015W	YNL221C	YNL282W
YBL074C	YBR055C	YBR142W	YBR152W	YBR237W	YDL209C	YDR088C	YDR163W	YDR243C	YDR364C	YER013W	YER112W	YER172C	YGL120C	YGL128C	YGR006W	YGR074W	YGR075C	YGR091W	YGR278W	YHR165C	YIL061C	YKL012W	YKL074C	YKL078W	YKR086W	YLR147C	YLR298C	YML046W	YMR268C	YNR011C	YOR148C	YOR159C	YPL178W	YPR057W	YPR178W
YJL203W	YLL036C	YPR101W
YDL030W	YDL043C	YER029C	YFL017W-A	YGR074W	YIR005W	YJL106W	YJL203W	YLR147C	YLR275W	YLR382C	YML049C	YMR240C	YMR288W	YNL286W	YOL133W	YOR319W	YPL213W	YPR182W
YCR018C	YDL014W	YDR324C	YDR398W	YDR432W	YDR449C	YDR478W	YER082C	YGR128C	YGR159C	YHL034C	YHR065C	YHR089C	YHR196W	YJL109C	YKL099C	YLL008W	YLR222C	YLR223C	YMR239C	YMR302C	YNL221C	YNR052C	YOR048C
YAR008W	YDL048C	YDR463W	YHR006W	YJL087C	YKL205W	YLR105C	YLR375W	YMR059W	YOL102C	YPL083C
YMR287C	YPL029W
YHR005C	YJR086W	YOR212W
YHR172W	YLR212C	YNL126W
YEL034W	YJR047C
YER165W	YGR162W	YOL139C
YER025W	YJR007W	YMR146C	YMR309C	YNL244C	YOR361C	YPL237W	YPR041W
P38286	YDR211W	YER025W	YGR083C	YJR007W	YKR026C	YLR291C	YNL265C	YOR101W	YOR260W	YPL237W
YBR079C	YDR429C	YMR146C	YMR309C	YNL062C	YNL244C	YOR361C
YGL049C	YGR162W	YJL138C	YKR059W	YOL139C
YGL049C	YGR162W	YOR276W
YAL003W	YBR118W	YKL081W	YKR084C	YPL048W	YPR080W
YDR385W	YOR133W
YAL003W	YAL032C	YAL033W	YAL035W	YBL004W	YBL018C	YBL026W	YBL027W	YBL028C	YBL038W	YBL072C	YBL074C	YBL087C	YBL090W	YBL092W	YBR031W	YBR048W	YBR055C	YBR065C	YBR079C	YBR084C-A	YBR094W	YBR101C	YBR118W	YBR119W	YBR122C	YBR146W	YBR152W	YBR160W	YBR167C	YBR181C	YBR188C	YBR189W	YBR191W	YBR212W	YBR233W	YBR237W	YBR247C	YBR251W	YBR257W	YBR267W	YBR268W	YBR282W	YCL037C	YCL059C	YCR003W	YCR020C-A	YCR031C	YCR046C	YCR057C
YAL035W	YBL072C	YBR048W	YBR181C	YBR189W	YCR031C	YCR077C	YDL061C	YDL083C	YDR025W	YDR064W	YDR447C	YDR450W	YER074W	YER102W	YER131W	YGL123W	YGL189C	YGR027C	YGR054W	YGR118W	YGR214W	YHL015W	YHR021C	YHR203C	YIL069C	YJL136C	YJL190C	YJL191W	YJR123W	YJR145C	YKL156W	YKR057W	YLR048W	YLR167W	YLR264W	YLR287C-A	YLR333C	YLR367W	YLR388W	YLR441C	YML024W	YML026C	YML063W	YMR116C	YMR143W	YMR230W	YNL007C	YNL096C	YNL178W
YBL038W	YBL090W	YBR122C	YBR146W	YBR251W	YBR268W	YBR282W	YCR003W	YCR046C	YCR071C	YDL045W-A	YDL069C	YDL202W	YDR041W	YDR115W	YDR116C	YDR175C	YDR237W	YDR322W	YDR337W	YDR347W	YDR405W	YDR462W	YDR494W	YEL050C	YER050C	YFR049W	YGL068W	YGL125W	YGL129C	YGR076C	YGR084C	YGR165W	YGR215W	YGR220C	YHL004W	YHR147C	YIL093C	YJL063C	YJL096W	YJR101W	YJR113C	YKL003C	YKL138C	YKL142W	YKL155C	YKL167C	YKL170W	YKR006C	YKR085C
Q0140	YBL090W	YBR146W	YBR251W	YDL045W-A	YDR041W	YDR175C	YDR337W	YDR347W	YER050C	YFR049W	YGL129C	YGR084C	YGR165W	YGR215W	YHL004W	YHR075C	YIL093C	YJR101W	YJR113C	YKL003C	YKL155C	YMR158W	YMR188C	YNL137C	YNL306W	YNR037C	YOR158W	YPL013C	YPL118W	YPR166C
YML095C	YMR201C	YPL022W
YBR114W	YEL037C	YER162C	YJR052W
YDL108W	YDR311W	YDR460W	YER171W	YGR258C	YIL143C	YLR005W	YPL122C	YPR025C
YBR114W	YGR003W	YJR052W	YNL230C	YPL046C
YDR004W	YDR076W	YER095W	YGL163C	YML032C
YMR106C	YMR284W
YGL090W	YLR265C	YOR005C
YDR369C	YMR224C	YNL250W
YCR092C	YNL082W	YOL090W
YDR097C	YOL090W
YGR252W	YOL148C
YDR176W	YDR448W	YGR252W	YHR099W	YOL148C	YPL254W
YBR081C	YBR111W-A	YBR198C	YCL010C	YDR145W	YDR167W	YDR176W	YDR392W	YDR448W	YER164W	YGL066W	YGL112C	YGR252W	YHR099W	YLR055C	YMR223W	YMR236W	YOL148C	YPL047W	YPL254W
YBR081C	YDR392W	YDR448W	YGL112C	YHR099W
YAL051W	YOR363C
YAL021C	YCR093W	YDL160C	YDL165W	YER068W	YFL028C	YGR092W	YIL038C	YIL106W	YJR122W	YKR036C	YNR052C	YPR072W
YDR173C	YML099C	YMR042W	YMR043W
YBL103C	YOL067C
YBR112C	YCR084C
YMR053C	YNL309W	YNL330C	YOL004W
YIR017C	YJR060W	YNL103W
YIR017C	YNL103W	YPL038W
YDR253C	YIR017C	YNL103W
YDR397C	YER159C
YDR207C	YJR094C
YDR252W	YHR193C	YPL037C
YAL021C	YCR093W	YDL165W	YER068W	YFL028C	YGR134W	YIL038C	YKR036C	YNL278W	YNL288W	YNR052C	YPR072W
YBR289W	YDR073W	YHL025W	YJL176C	YML007W	YMR033W	YNL027W	YNR023W	YOR290C	YPL016W	YPL129W	YPR034W
YER111C	YLR182W
YDL056W	YLR182W
YDR009W	YML051W	YPL248C
YNL199C	YPL075W
YBR154C	YDL140C	YDR404C	YGL070C	YHR143W-A	YIL021W	YJL140W	YLR418C	YOL005C	YOR151C	YOR210W	YOR224C	YPR187W
YBL093C	YBR193C	YBR253W	YDL005C	YDR308C	YER022W	YER179W	YGL025C	YGL151W	YGR104C	YHR041C	YHR058C	YLR071C	YMR112C	YNL236W	YNR010W	YOL051W	YOL135C	YOR174W	YPL129W	YPR168W
TFIID	YAL034C	YBR198C	YCR042C	YDR145W	YDR167W	YGL112C	YGR274C	YML015C	YML098W	YML114C	YMR005W	YMR227C	YMR236W	YPL011C	YPL129W
YBR283C	YDR086C	YER019C-A	YER087C-B	YLR378C
YBR171W	YDR086C	YER087C-B	YLR292C	YLR378C	YOR254C	YPL094C
YBR171W	YLR292C	YOR254C	YPL094C
YAL007C	YAR002C-A	YGL200C	YML012W
YAL011W	YAR003W	YBL006C	YBL008W	YBR175W	YBR195C	YBR215W	YBR231C	YBR245C	YBR258C	YBR289W	YCR020W-B	YCR052W	YDL002C	YDL042C	YDR073W	YDR121W	YDR190C	YDR191W	YDR227W	YDR303C	YDR334W	YDR469W	YDR485C	YER030W	YFL013C	YFL039C	YFL049W	YFR013W	YFR028C	YFR037C	YGL133W	YGL150C	YGR002C	YGR056W	YGR275W	YHL025W	YHR056C	YHR119W	YIL126W	YJL065C	YJL076W	YJL081C	YJL115W	YJL176C	YJR140C	YKL018W	YKR008W	YKR101W	YLR015W
YDL003W	YFL008W	YIL026C	YJL074C
YBL097W	YDR325W	YFR031C	YLR086W	YLR272C
YGL206C	YGR167W
YCR002C	YDL225W	YHR107C	YJR076C	YLR314C
P40563	YIL034C	YKL007W
YDR027C	YDR484W	YJL029C	YKR020W
YBR254C	YDR108W	YDR246W	YDR472W	YKR068C	YML077W	YOR115C
YHL002W	YNR006W
YBR162C	YCR012W	YDL192W	YDR238C	YER122C	YFR051C	YGL137W	YIL076W	YNL287W	YOR207C	YPL010W
YBR097W	YLR240W	YLR360W	YPL120W
YHR208W	YJR148W
YER081W	YHR215W	YIL074C
YJL031C	YPR176C
YBR126C	YDR074W	YER155C	YMR261C
YDR062W	YMR296C
YBL045C	YDL074C	YDL189W	YPR191W
YBR106W	YDR245W	YEL036C	YGL055W	YGL167C	YGR231C	YJL183W	YJR075W	YPL050C
YDL216C	YDR179C	YIL071C	YJR084W	YMR025W	YOL117W
YPL003W	YPR066W
YBL041W	YER012W	YER094C	YFR050C	YGL011C	YGR135W	YGR253C	YJL001W	YML092C	YMR308C	YMR314W	YOL038W	YOR157C	YOR362C	YPR103W
YDL007W	YDL020C	YDL097C	YDL147W	YDR394W	YDR427W	YER021W	YFR004W	YFR010W	YFR052W	YGL048C	YGL141W	YHL030W	YHR027C	YHR200W	YIL075C	YKL145W	YLR421C	YOR117W	YOR259C	YOR261C	YPR108W
YAL021C	YBR279W	YDR138W	YER164W	YGL207W	YGL244W	YGR063C	YGR116W	YHR167W	YLR418C	YML010W	YML062C	YML069W	YNL139C	YNL230C	YOL145C	YOR123C	YPL046C	YPR133C
YBL093C	YBR193C	YBR253W	YCR081W	YDL005C	YDR308C	YDR443C	YER022W	YGL025C	YGL127C	YGL151W	YGR104C	YHR041C	YHR058C	YLR071C	YMR112C	YNL025C	YNL236W	YNR010W	YOL051W	YOL135C	YOR174W	YPL042C	YPR070W	YPR168W
YBR154C	YDL140C	YDR404C	YGL070C	YGR005C	YHR143W-A	YIL021W	YJL140W	YML010W	YOL005C	YOR151C	YOR210W	YOR224C	YPR187W
YBR154C	YDR156W	YHR143W-A	YJL148W	YJR063W	YNL113W	YNL248C	YOR210W	YOR224C	YOR340C	YOR341W	YPR010C	YPR110C	YPR187W
LUC1	LUC3	LUC4	LUC5	YDL087C	YDR235W	YER029C	YFL017W-A	YGR074W	YIL061C	YJL106W	YKL012W	YLR147C	YLR275W	YLR298C	YML046W	YPR182W
P39998	YNL118C	YOL149W
YGL094C	YKL025C
YAL033W	YBL018C	YBR167C	YBR257W	YDR478W	YGR030C	YHR062C	YLR145W	YNL221C	YNL282W
YGL213C	YLR398C	YPR189W
YIL033C	YJL164C	YPL203W
YDR477W	YGL115W	YGL208W
YAR003W	YBR175W	YBR258C	YDR469W	YHR119W	YKL018W	YLR015W	YPL138C
YBL084C	YDL108W	YDR311W	YDR460W	YER171W	YIL143C	YLR005W	YNL135C	YPL122C	YPR025C	YPR056W
YGR200C	YHR187W	YLR384C	YMR312W	YPL086C	YPL101W
YGL133W	YOL086C	YOR304W
YCR020C-A	YEL053C	YPR051W
MRPS2	P28817	P53732	P53937	Q0140	YBL090W	YBR146W	YBR251W	YDL045W-A	YDR041W	YDR175C	YDR337W	YDR347W	YER050C	YFR049W	YGL129C	YGR084C	YGR165W	YGR215W	YHL004W	YIL093C	YJR101W	YJR113C	YKL003C	YKL155C	YMR158W	YMR188C	YNL137C	YNL306W	YNR037C	YOR158W	YPL013C	YPL118W	YPR166C
YBR079C	YDR429C	YLR192C	YMR146C	YMR309C	YNL244C	YOR361C	YPR041W	YPR086W
YFL022C	YLR060W
YAL013W	YBR095C	YBR103W	YCR033W	YDL076C	YDR155C	YDR207C	YDR295C	YDR310C	YGL194C	YIL084C	YIL112W	YKL185W	YKR029C	YMR053C	YMR075W	YMR263W	YNL021W	YNL097C	YNL309W	YNL330C	YOL004W	YOL068C	YOR279C	YPL139C	YPL181W	YPR023C	YPR068C	YPR179C
YBL037W	YDL145C	YDL195W	YDR153C	YDR238C	YDR517W	YER122C	YFR051C	YGL137W	YGL206C	YGR057C	YGR167W	YHL019C	YHR035W	YHR098C	YIL076W	YIL109C	YJL207C	YJR005W	YJR058C	YJR125C	YKL135C	YKL176C	YLR170C	YLR208W	YNL049C	YNL287W	YOL062C	YPL010W	YPL085W	YPL218W	YPL259C	YPR029C	YPR181C
YDL145C	YDR238C	YER122C	YFR051C	YGL137W	YIL076W	YNL287W	YPL010W
YDL195W	YDR517W	YHR035W	YHR098C	YIL109C	YLR208W	YNL049C	YPL085W	YPL218W	YPR181C
YAL021C	YBL093C	YBR154C	YBR193C	YBR198C	YBR236C	YBR253W	YBR279W	YCR042C	YDL005C	YDL108W	YDL115C	YDL140C	YDR079C-A	YDR138W	YDR145W	YDR167W	YDR308C	YDR311W	YDR404C	YDR460W	YER022W	YER148W	YER171W	YGL025C	YGL070C	YGL112C	YGL127C	YGL244W	YGR005C	YGR097W	YGR104C	YGR186W	YGR274C	YHR041C	YHR058C	YHR143W-A	YIL021W	YIL143C	YJL140W	YKL028W	YKL058W	YKR062W	YLR005W	YLR071C	YLR418C	YML015C	YML098W	YML114C	YMR005W
YNL004W	YNL016W
YBL026W	YBL074C	YBR055C	YBR119W	YBR152W	YDL030W	YDL043C	YDL087C	YDL098C	YDR235W	YDR240C	YDR243C	YDR378C	YDR473C	YEL026W	YER029C	YER112W	YER127W	YER146W	YER172C	YFL017W-A	YGR006W	YGR013W	YGR074W	YGR075C	YGR091W	YHR086W	YHR156C	YHR165C	YIL061C	YIR005W	YIR009W	YJL203W	YJR022W	YKL012W	YKL173W	YLR147C	YLR275W	YLR298C	YLR438C-A	YML046W	YML049C	YMR240C	YMR268C	YMR288W	YNL138W-A	YNL147W	YNL210W	YNL286W	YOR159C
RPM1	YML091C
YBR247C	YCR057C	YDL148C	YDR060W	YDR087C	YER126C	YGR081C	YGR103W	YJL010C	YKL143W	YLR002C	YLR022C	YLR221C	YNL178W	YNR038W	YOR056C	YOR206W	YPL093W	YPR144C
YCR057C	YDL148C	YDR060W	YGR081C	YGR103W	YJL010C	YOR206W	YPR144C
YDR060W	YER126C	YGR103W	YLR002C	YLR022C	YLR221C	YNR038W	YOR206W	YPL093W
YBR247C	YDL148C	YDR087C	YGR081C	YJL010C	YKL143W	YNL178W	YPR144C
YDR060W	YOR206W
YLR002C	YOR206W
YDL148C	YPR144C
YBR195C	YDL042C	YDR191W	YDR227W	YFR028C	YJL076W	YKR101W	YLR442C	YOL068C	YOR025W	YPL015C	YPL126W
YDL077C	YDR080W	YLR148W	YLR396C	YMR231W	YPL045W
YHR012W	YJL053W	YJL154C
YDL105W	YDR288W	YEL019C	YER038C	YLR007W	YLR383W	YML023C	YOL034W
YGL207W	YML069W
YER149C	YLL021W	YLR313C	YLR319C	YNL271C
YKL186C	YPL169C
YBR004C	YDR245W	YEL036C	YJL183W	YJR075W	YML115C	YNL158W	YPL050C
YBL023C	YBR202W	YEL032W	YGL201C	YLR274W	YPR019W
YBR091C	YDL217C	YJL054W	YOR297C
YDR331W	YDR434W	YHR188C	YLR088W	YLR459W
YGR254W	YHR174W	YMR323W	YOR393W	YPL281C
YFL037W	YML085C	YML124C
YGR032W	YLR342W	YMR306W	YPR165W
YAL016W	YDL134C	YDL188C	YGL190C	YOR014W	YPL152W
YBL026W	YBR055C	YBR152W	YDL098C	YDR378C	YDR473C	YEL026W	YER029C	YER112W	YER146W	YER172C	YFL017W-A	YGR006W	YGR074W	YGR075C	YGR091W	YHR165C	YJR022W	YKL173W	YLR147C	YLR275W	YLR438C-A	YNL147W	YOR159C	YOR308C	YPR082C	YPR178W	YPR182W
YBR081C	YBR198C	YDR145W	YDR167W	YDR176W	YDR392W	YDR448W	YER164W	YGL066W	YGL112C	YGL252C	YGR252W	YHR099W	YMR223W	YMR236W	YOL148C	YPL254W
YBR045C	YBR050C	YDR028C	YER054C	YER133W	YLR273C	YOR178C
YCR035C	YDL111C	YDR280W	YGR095C	YGR158C	YGR195W	YHR069C	YNL232W	YOL021C	YOL142W
YBR098W	YDR386W
YDL002C	YDR190C	YFL013C	YFL039C	YGL150C	YJL081C	YLR052W	YNL059C	YOR141C	YOR189W	YPL129W	YPL235W
YFL009W	YIL046W
YDR359C	YEL018W	YFL024C	YFL039C	YGR002C	YHR090C	YHR099W	YJL081C	YJR082C	YNL107W	YNL136W	YOR244W	YPR023C
YDR202C	YDR328C	YJR033C
YAR008W	YLR105C	YMR059W	YPL083C
YAL030W	YGR009C	YPL232W
YLR246W	YOL110W
YDR092W	YGL087C
YBR087W	YCL016C	YHR191C	YJR068W	YMR078C	YNL290W	YOL094C
YBR087W	YJR068W	YNL290W	YOL094C	YOR144C
YCL005W-A	YEL027W	YHR026W	YLR447C	YMR054W	YOR270C	YPL234C
YOL076W	YPR131C
YLR234W	YMR190C	YPL024W
YHR089C	YLR175W
YBR127C	YDL185W	YEL051W	YGR020C	YHR039C-A	YKL080W	YOR332W	YPR036W
YDL017W	YDR052C
YAL029C	YOR326W
YDL175C	YIL079C	YJL050W	YOL115W
YDR390C	YPR180W
YJL125C	YNL062C
YDR422C	YDR477W	YER027C	YGL115W	YGL208W
YDL100C	YER083C	YGL020C
YHR186C	YJR066W	YKL203C	YNL006W	YPL180W
YER093C	YIL105C	YJL058C	YKL203C	YMR068W	YNL006W	YNL047C	YOL078W
YCL044C	YPR024W
YBR070C	YGL047W
YDR240C	YGR074W	YHR086W	YIL061C	YKL074C	YLR116W	YLR147C	YLR298C	YML046W	YMR125W	YPL178W
YBL004W	YBR181C	YBR189W	YCL059C	YCR031C	YCR057C	YDL014W	YDL148C	YDL153C	YDR324C	YDR339C	YDR398W	YDR449C	YEL026W	YER082C	YGL123W	YGR090W	YGR128C	YHR148W	YHR196W	YJL069C	YJL109C	YJL191W	YJR002W	YKL099C	YLL011W	YLR129W	YLR186W	YLR197W	YLR222C	YLR409C	YML093W	YMR093W	YMR128W	YMR229C	YNL075W	YNL096C	YOR004W	YOR078W	YOR096W	YOR310C	YPL081W	YPL090C	YPL126W	YPR137W	YPR144C
YGR063C	YML010W
YDR137W	YDR211W	YGR083C	YKR026C	YLR039C	YLR291C	YOR260W
YDR180W	YER147C
YGR086C	YPL004C
YGR262C	YJL184W	YKR038C	YKR095W-A	YML036W
YBL008W	YBR195C	YBR215W	YER030W	YJL115W	YJR140C	YML102W	YOL012C	YOR038C	YPR018W
YDR279W	YLR154C	YNL072W
YCR092C	YOL090W
YMR167W	YNL082W
YMR167W	YPL164C
YAL013W	YBR095C	YDL076C	YDR207C	YIL084C	YKL185W	YMR263W	YNL097C	YNL330C	YOL004W	YPL139C	YPL181W
YMR075W	YNL330C	YOL004W	YPL139C	YPR023C
YFL024C	YHR090C	YOR244W
YDR298C	YKL016C	YPL078C
Q0080	Q0085	Q0130	YDR298C	YDR322C-A	YDR377W	YKL016C	YLR295C	YML081C-A	YOL077W-A	YPL078C	YPR020W
YAL010C	YLL006W	YOL009C
YDR004W	YDR076W
YDR311W	YDR460W	YER171W	YGR258C	YIL143C	YLR005W	YPL122C	YPR056W
YBL052C	YJR082C	YOR064C	YPL129W	YPR031W
YDL084W	YDR138W	YDR381W	YHR167W	YML062C	YNL139C	YNL253W
YER072W	YFL004W	YJL012C	YPL019C
YAL002W	YDR495C	YLR148W	YLR396C	YMR231W	YPL045W
YCR086W	YDR439W	YER106W	YPL204W
YBR228W	YLR135W
YAR002W	YBL079W	YBR111W-A	YDL088C	YDL116W	YDL207W	YDR159W	YDR192C	YDR395W	YDR424C	YER105C	YER107C	YER110C	YFR002W	YGL016W	YGL086W	YGL092W	YGL100W	YGL172W	YGL238W	YGL241W	YGR119C	YGR218W	YHR015W	YIL063C	YIL115C	YIL149C	YJL030W	YJL039C	YJL041W	YJL061W	YJR042W	YJR132W	YKL057C	YKL068W	YKL186C	YKR082W	YKR095W	YLR018C	YLR208W	YLR335W	YLR347C	YML031W	YML103C	YML107C	YMR047C	YMR129W	YMR153W	YMR255W	YMR273C
YAL033W	YBL018C	YBR167C	YBR257W	YGR030C	YHR062C	YIR015W	YNL221C	YNL282W
YBL023C	YBR060C	YBR202W	YEL032W	YGL201C	YHR118C	YJL194W	YJR046W	YLL004W	YLR103C	YLR274W	YML065W	YNL261W	YPR019W	YPR162C
YBL035C	YGL207W	YIR008C	YKL017C	YKL045W	YML069W	YNL102W
YER145C	YMR058W
YGL116W	YJL013C	YJL030W	YOR026W
YBR154C	YDL140C	YDR404C	YGL070C	YHR143W-A	YIL021W	YJL140W	YOL005C	YOR151C	YOR210W	YOR224C	YPR187W
YBR154C	YDL150W	YDR045C	YHR143W-A	YJL011C	YKL144C	YKR025W	YNL113W	YNL151C	YNR003C	YOR116C	YOR207C	YOR210W	YOR224C	YPR110C	YPR187W	YPR190C
YBR198C	YCR042C	YDR145W	YDR167W	YER148W	YGL112C	YGR274C	YML015C	YML098W	YML114C	YMR005W	YMR227C	YMR236W	YOL086W-A	YPL011C	YPL129W
YDR176W	YDR448W	YGR252W	YOR023C	YPL254W
YCL031C	YGR090W	YLR223C	YOR039W	YPR104C
YDL108W	YDR079C-A	YDR311W	YDR460W	YER171W	YIL143C	YLR005W	YPL122C	YPR025C	YPR056W
YBL084C	YDL008W	YDR118W	YDR260C	YFR036W	YGL003C	YGL116W	YGL240W	YGR225W	YHR166C	YIR025W	YKL022C	YLR102C	YLR127C	YNL172W	YOR249C
YAL032C	YBL026W	YBL074C	YBR065C	YBR119W	YBR188C	YBR237W	YDL030W	YDL043C	YDL084W	YDL087C	YDL098C	YDL209C	YDR088C	YDR163W	YDR235W	YDR240C	YDR243C	YDR364C	YDR378C	YDR416W	YDR473C	YDR482C	YEL026W	YER013W	YER029C	YER112W	YER146W	YER172C	YFL017W-A	YFR005C	YGL120C	YGL128C	YGL174W	YGR006W	YGR013W	YGR074W	YGR075C	YGR091W	YGR129W	YGR278W	YHR086W	YHR156C	YHR165C	YIL061C	YIR005W	YIR009W	YJL203W	YJR022W	YJR050W
YBL074C	YDR243C	YER029C	YER172C	YFL017W-A	YGR006W	YGR074W	YHR156C	YHR165C	YKL173W	YLR147C	YLR275W	YOR159C	YPR082C	YPR182W
YBR119W	YDL087C	YDR235W	YDR240C	YER029C	YFL017W-A	YGR013W	YGR074W	YHR086W	YIL061C	YKL012W	YLR147C	YLR275W	YLR298C	YML046W	YNL210W	YOR159C	YPR182W
YDL030W	YDL043C	YIR005W	YIR009W	YJL203W	YML049C	YMR240C	YMR288W	YNL138W-A	YNL286W	YOR319W	YPL213W	YPR094W
YBL026W	YDR378C	YER112W	YER146W	YJR022W	YLR438C-A	YMR268C	YNL147W
TLC1	YIL009C-A	YLR233C	YLR318W
YBL026W	YDL014W	YDL208W	YDR378C	YEL026W	YER112W	YER127W	YER146W	YHR034C	YHR072W-A	YHR089C	YHR148W	YLL011W	YLR175W	YLR197W	YLR438C-A	YNL147W	YNR054C	YOR310C	YPR137W
YGR082W	YKL195W	YMR203W	YNL070W	YNL121C	YNL131W	YOR045W	YPR133W-A
YER017C	YMR089C
YBL099W	YJR121W
YBR039W	YDL004W	YPL271W
YBL038W	YBR122C	YBR268W	YBR282W	YCR003W	YCR046C	YCR071C	YDL202W	YDR115W	YDR116C	YDR237W	YDR322W	YDR405W	YDR462W	YEL050C	YGL125W	YGR076C	YGR220C	YHR147C	YJL063C	YJL096W	YKL138C	YKL167C	YKL170W	YKR006C	YKR085C	YLR312W-A	YLR439W	YML009C	YML025C	YMR024W	YMR193W	YMR225C	YMR286W	YNL005C	YNL177C	YNL185C	YNL252C	YNL284C	YNR022C	YOR150W	YPL173W	YPL183W-A	YPR100W
YBL090W	YBR146W	YBR251W	YDL045W-A	YDR041W	YDR175C	YDR337W	YDR347W	YDR494W	YER050C	YFR049W	YGL129C	YGR084C	YGR165W	YGR215W	YHL004W	YIL093C	YJR101W	YJR113C	YKL003C	YKL155C	YMR158W	YMR188C	YNL081C	YNL137C	YNL306W	YNR036C	YNR037C	YOR158W	YPL013C	YPL118W	YPR166C
YJL099W	YKR027W	YLR330W	YMR237W	YOR299W
YDR137W	YLR039C
YBR170C	YDL126C	YGR048W
YDR057W	YJL034W	YLR207W
YAL035W	YBL027W	YBL072C	YBL087C	YBL092W	YBR031W	YBR048W	YBR084C-A	YBR101C	YBR181C	YBR189W	YBR191W	YBR267W	YCR031C	YCR077C	YDL040C	YDL061C	YDL075W	YDL081C	YDL082W	YDL083C	YDL130W	YDL133C-A	YDL136W	YDL184C	YDL191W	YDR012W	YDR025W	YDR064W	YDR091C	YDR101C	YDR252W	YDR283C	YDR382W	YDR418W	YDR447C	YDR450W	YDR471W	YDR500C	YEL054C	YER056C-A	YER074W	YER102W	YER117W	YER131W	YFL034C-A	YFR009W	YFR031C-A	YFR032C-A	YGL030W
YBR170C	YDL126C	YIL030C	YML013W	YMR264W
YBR201W	YDR057W	YLR207W	YML029W	YOL013C
YFL036W	YMR228W
YAL005C	YDL143W	YDR171W	YDR188W	YDR212W	YIL142W	YJL008C	YJL014W	YJL111W	YJR064W	YLL024C
YBL041W	YBR082C	YDL007W	YDL020C	YDL097C	YDL147W	YDR059C	YDR069C	YDR177W	YDR363W-A	YDR394W	YDR427W	YEL037C	YER012W	YER021W	YER094C	YFL007W	YFR004W	YFR010W	YFR050C	YFR052W	YGL011C	YGL048C	YGL058W	YGR135W	YGR184C	YGR232W	YGR253C	YHL030W	YHR027C	YHR052W	YHR200W	YIL075C	YJL001W	YKL145W	YLR421C	YML092C	YMR314W	YOL038W	YOR117W	YOR157C	YOR259C	YOR261C	YOR362C	YPR103W	YPR108W
YBL041W	YER012W	YER094C	YFL007W	YFR050C	YGL011C	YGR135W	YGR253C	YJL001W	YML092C	YMR314W	YOL038W	YOR157C	YOR362C	YPR103W
YAL003W	YAL035W	YBL027W	YBL028C	YBL038W	YBL072C	YBL087C	YBL090W	YBL092W	YBR031W	YBR048W	YBR079C	YBR084C-A	YBR101C	YBR118W	YBR122C	YBR146W	YBR160W	YBR181C	YBR189W	YBR191W	YBR251W	YBR267W	YBR268W	YBR282W	YCR003W	YCR031C	YCR046C	YCR071C	YCR072C	YCR077C	YDL014W	YDL040C	YDL045W-A	YDL061C	YDL069C	YDL075W	YDL081C	YDL082W	YDL083C	YDL110C	YDL130W	YDL133C-A	YDL136W	YDL184C	YDL191W	YDL202W	YDR012W	YDR025W	YDR026C
YJL124C	YKL204W	YOR276W
YMR125W	YPL178W
YAL043C	YDR195W	YDR228C	YDR301W	YER133W	YGL044C	YGR156W	YJR093C	YKL018W	YKL059C	YKR002W	YLR115W	YLR277C	YMR061W	YNL222W	YNL317W	YOL123W	YOR179C	YOR250C	YPR107C
YER025W	YJR007W	YPL237W
YDR211W	YGR083C	YKR026C	YLR291C	YOR260W
YBR079C	YDR429C	YLR192C	YMR012W	YMR146C	YMR309C	YOR361C
YAL003W	YBR118W	YKL081W	YPL048W	YPR080W
YBL063W	YEL061C	YGL216W	YMR198W	YPL155C	YPL253C
YBR126C	YDR074W	YML100W	YMR261C
YBR221C	YER178W	YGR193C	YNL071W
TLC1	YLR318W
YDR437W	YGR216C	YNL038W	YPL076W	YPL096C-A	YPL175W
YAL034W-A	YBR107C	YBR211C	YBR233W-A	YCL029C	YDL028C	YDR016C	YDR201W	YDR254W	YDR318W	YDR320C-A	YEL061C	YER018C	YER106W	YGL061C	YGR113W	YGR140W	YGR179C	YGR188C	YIL144W	YIR010W	YJL030W	YJR089W	YJR112W	YJR135C	YKL052C	YKL089W	YKL138C-A	YKR037C	YKR083C	YLR045C	YLR381W	YMR094W	YMR117C	YMR168C	YOL069W	YOR026W	YOR195W	YPL018W	YPL209C	YPL233W	YPL268W	YPR046W
YBR275C	YDL042C	YDL220C	YDR082W	YDR227W	YGR099W	YLR010C	YLR150W	YLR442C	YLR453C	YNL216W
YIL034C	YKL007W
YDL003W	YFL008W	YIL026C	YJL074C	YPR007C
YDL007W	YDR394W	YGL048C	YHR027C	YHR200W	YIL075C	YKL145W	YOR117W	YOR259C
YDL097C	YDL147W	YDR363W-A	YDR427W	YER021W	YFR004W	YFR052W	YLR421C	YOR261C	YPR108W
YAL011W	YBR231C	YDR190C	YDR334W	YDR485C	YFL039C	YGR002C	YJL081C	YLR085C	YLR385C	YML041C	YNL107W	YPL235W
YCL008C	YGR206W	YLR119W	YPL065W
YJR102C	YLR417W	YPL002C
YKL002W	YKL041W	YLR025W	YMR077C
YDR121W	YGL133W	YJL065C	YOR304W
YBR211C	YDR318W	YGR179C	YPL018W
YAL034W-A	YIR010W	YJR112W	YPL233W
YBR094W	YBR212W	YCR077C	YDL160C	YDR206W	YDR404C	YEL015W	YGL173C	YHL034C	YJL124C	YJL140W	YLR270W	YML091C	YNL118C	YOL149W	YOR173W
YFR030W	YJR137C
YAL010C	YHR083W	YMR060C	YNL026W
YIL022W	YJL104W	YJR045C	YKR065C	YLR008C	YNL328C	YOR232W
YBR289W	YDR073W	YFL049W	YGR275W	YHL025W	YJL176C	YMR033W	YNR023W	YOR290C	YPL016W	YPL129W	YPR034W
YMR053C	YNL309W	YOL004W
YBL006C	YCR020W-B	YCR052W	YDR303C	YFR037C	YGR056W	YGR275W	YHR056C	YIL126W	YKR008W	YLR033W	YLR321C	YLR357W	YML127W	YMR033W	YMR091C	YPR034W
YBR245C	YFR013W	YLR095C	YMR044W
YBR193C	YBR253W	YER022W	YGR104C	YHR041C	YHR058C	YMR112C
YAL021C	YBR279W	YDR138W	YGL244W	YLR418C	YOL145C	YOR123C
YGL105W	YGL245W	YGR264C
YBR229C	YDR221W
YBR143C	YDR172W
YEL037C	YER162C
YBR114W	YJR052W	YKL112W	YPL046C
YGL011C	YGR135W	YGR253C	YML092C	YMR314W	YOL038W	YOR362C
YBL041W	YER012W	YER094C	YFR050C	YJL001W	YOR157C	YPR103W
[truncated: 509 more columns]

## Sheet: 每行排序207
YKL190W	YLR433C	YML057W
YIL033C	YJL164C	YKL166C	YPL203W
YER123W	YGL019W	YHR135C	YIL035C	YNL154C	YOR039W	YOR061W	YPL204W
YER123W	YHR135C	YNL154C	YPL204W
YGL019W	YIL035C	YOR039W	YOR061W
YDR256C	YGR088W
YLR288C	YPL194W
YLR288C	YPL194W
YLR288C	YPL194W
YDL143W	YDR188W	YDR212W	YIL142W	YJL008C	YJL014W	YJL111W	YJR064W
YAL040C	YBR160W	YCR081W	YDL108W	YDL127W	YDL155W	YDR443C	YGL134W	YGR108W	YGR109C	YJL006C	YKL139W	YLR210W	YML112W	YMR199W	YNL025C	YNL289W	YOL001W	YPL031C	YPL042C	YPL219W	YPL256C	YPR025C	YPR119W	YPR120C
YAL040C	YBR160W	YDL155W	YGR108W	YGR109C	YLR210W	YMR199W	YPL256C	YPR119W	YPR120C
YDL127W	YGL134W	YNL289W	YOL001W	YPL031C	YPL219W
YDL108W	YPR025C
YCR081W	YDR443C	YNL025C	YPL042C
YJL006C	YKL139W	YML112W
YAL029C	YBL007C	YBL034C	YBL063W	YBL078C	YBR172C	YBR200W	YBR234C	YCL029C	YCL040W	YCR002C	YCR088W	YDL029W	YDL178W	YDL225W	YDR129C	YDR218C	YDR388W	YDR424C	YDR488C	YEL061C	YER016W	YFL037W	YFL039C	YGL005C	YGL216W	YGR059W	YGR080W	YHR023W	YHR107C	YHR129C	YHR156C	YHR179W	YIL034C	YIL138C	YIR006C	YJL042W	YJR076C	YKL007W	YKL079W	YKL129C	YKR054C	YLL050C	YLR045C	YLR175W	YLR212C	YLR314C	YLR319C	YLR337C	YLR429W
YCR002C	YDL225W	YDR218C	YGR059W	YHR107C	YJR076C	YLR314C	YML104C
YCR002C	YDL225W	YDR218C	YGR059W	YHR107C	YJR076C	YLR314C
YAL029C	YBL007C	YBR172C	YBR200W	YBR234C	YCL040W	YCR088W	YDL029W	YDL178W	YDR129C	YDR388W	YFL039C	YGR080W	YHR023W	YHR179W	YIL034C	YIL138C	YIR006C	YKL007W	YKL079W	YKL129C	YLL050C	YLR319C	YLR337C	YLR429W	YMR092C	YMR109W	YNL079C	YNL138W	YNL243W	YOR122C	YOR181W	YOR326W
YBL007C	YBR200W	YBR234C	YCL040W	YCR088W	YDL029W	YDL178W	YDR129C	YDR388W	YGR080W	YHR179W	YIL034C	YIL138C	YIR006C	YKL007W	YLL050C	YLR319C	YLR337C	YLR429W	YMR092C	YNL079C	YNL138W	YNL243W	YOR122C	YOR181W
YAL029C	YBR172C	YHR023W	YKL079W	YKL129C	YMR109W	YOR326W
YBL034C	YBL063W	YBL078C	YCL029C	YDR424C	YDR488C	YEL061C	YER016W	YFL037W	YGL005C	YGL216W	YHR129C	YHR156C	YJL042W	YKR054C	YLR045C	YLR175W	YLR212C	YML085C	YML124C	YMR138W	YMR198W	YMR294W	YNL126W	YNL223W	YOR058C	YOR265W	YOR272W	YPL155C	YPL174C	YPL241C	YPR141C
YFL037W	YLR212C	YML085C	YML124C
YBL034C	YBL078C	YCL029C	YER016W	YJL042W	YLR045C	YLR175W	YMR138W	YNL126W	YNL223W	YOR058C	YOR265W	YOR272W	YPL241C
YBL063W	YDR424C	YDR488C	YEL061C	YGL005C	YGL216W	YHR129C	YHR156C	YKR054C	YMR198W	YMR294W	YPL155C	YPL174C	YPR141C
YBL063W	YEL061C	YGL005C	YGL216W	YHR156C	YMR198W	YPL155C	YPR141C
YDR424C	YDR488C	YKR054C
YHR129C	YMR294W	YPL174C
YDR166C	YER008C	YGL233W	YIL068C	YJL085W	YLR166C	YPR055W
YKL182W	YPL231W
YEL003W	YGR078C	YLR200W	YML094W	YNL153C
YDL090C	YGL155W	YJL031C	YKL019W	YOR370C	YPR176C
YDL090C	YKL019W
YGL155W	YKL019W
YJL031C	YOR370C	YPR176C
YCR034W	YGR032W	YGR143W	YLR342W	YPR159W
YCR034W	YGR032W	YLR342W
YGR143W	YPR159W
YDR148C	YFL018C	YIL125W
YAL044C	YDR019C	YFL018C	YMR189W
YCR024C-A	YEL017C-A	YGL008C	YPL036W
YBR127C	YDL185W	YDL185W1	YEL027W	YEL051W	YGR020C	YHR026W	YHR039C-A	YKL080W	YLR447C	YMR054W	YOR270C	YOR332W	YPL234C	YPR036W
YBR081C	YBR198C	YCL010C	YDR145W	YDR167W	YDR176W	YDR392W	YDR448W	YEL056W	YGL066W	YGL112C	YGR252W	YHR099W	YLR055C	YMR236W	YOL148C	YOR244W	YPL001W	YPL254W
YEL056W	YPL001W
YBR081C	YBR198C	YCL010C	YDR145W	YDR167W	YDR176W	YDR392W	YDR448W	YGL066W	YGL112C	YGR252W	YHR099W	YLR055C	YMR236W	YOL148C	YOR244W	YPL254W
YDR176W	YDR448W	YGR252W	YHR099W	YOL148C	YPL254W
YBR081C	YBR198C	YCL010C	YDR145W	YDR167W	YDR176W	YDR392W	YDR448W	YGL066W	YGL112C	YGR252W	YHR099W	YLR055C	YMR236W	YOL148C	YPL254W
YHR099W	YOR244W
YCR033W	YMR263W	YNL021W	YNL330C	YOL004W
YMR263W	YNL330C	YOL004W
YNL037C	YOR136W
YAL007C	YAL030W	YAL042W	YAR002C-A	YBL037W	YBL050W	YBL078C	YBR080C	YBR097W	YBR254C	YBR288C	YDL029W	YDL145C	YDL192W	YDL195W	YDR108W	YDR170C	YDR238C	YDR246W	YDR407C	YDR468C	YDR472W	YDR498C	YER157W	YFR051C	YGL005C	YGL137W	YGL200C	YGL206C	YGL212W	YGL223C	YGR120C	YGR166W	YGR167W	YGR261C	YHL019C	YHL031C	YHR012W	YIL004C	YIL062C	YIL076W	YIL109C	YJL024C	YJL053W	YJL154C	YJR005W	YJR058C	YJR065C	YKL013C	YKL041W
YGL206C	YGR167W
YBL078C	YNL223W
YBL037W	YBR288C	YER157W	YGL005C	YGL223C	YGR120C	YGR261C	YHL019C	YJL024C	YJR005W	YJR058C	YKL135C	YLR170C	YML071C	YNL041C	YNL051W	YOL062C	YPL195W	YPL259C	YPR029C	YPR105C
YKL135C	YLR170C	YPL259C	YPR029C
YBL037W	YJR005W	YJR058C	YOL062C
YBR288C	YGR261C	YJL024C	YPL195W
YER157W	YGL005C	YGL223C	YGR120C	YML071C	YNL041C	YNL051W	YPR105C
YAL007C	YAL042W	YAR002C-A	YDL145C	YDL192W	YDL195W	YDR170C	YDR238C	YFR051C	YGL137W	YGL200C	YHR012W	YIL076W	YIL109C	YJL053W	YJL154C	YLR208W	YML012W	YNL287W	YOR069W	YOR132W	YPL010W	YPL085W	YPL218W	YPR181C
YDL145C	YDL192W	YDR238C	YFR051C	YGL137W	YIL076W	YNL287W	YPL010W
YAL007C	YAL042W	YAR002C-A	YDL195W	YGL200C	YIL109C	YLR208W	YML012W	YPL085W	YPL218W	YPR181C
YHR012W	YJL053W	YJL154C	YOR069W	YOR132W
YHR012W	YJL053W	YJL154C
YOR069W	YOR132W
YBL050W	YBR080C
YAL030W	YDR468C	YDR498C	YGL212W	YHL031C	YIL004C	YKL196C	YLR026C	YLR078C	YLR093C	YLR268W	YMR183C	YMR197C	YOL018C	YOR036W	YOR075W	YOR106W	YOR327C	YPL232W
YDR468C	YDR498C	YGL212W	YLR026C	YMR183C	YOL018C	YOR036W	YOR075W	YOR106W	YPL232W
YGL212W	YOR106W
YAL030W	YHL031C	YIL004C	YLR078C	YLR093C	YLR268W	YMR197C	YOR327C
YBR254C	YDR108W	YDR246W	YDR407C	YDR472W	YGR166W	YKR068C	YML077W	YMR218C	YOR115C
YKL041W	YLR025W	YPR173C
YLR148W	YLR396C	YMR231W	YPL045W
YDL029W	YIL062C	YJR065C	YKL013C	YLR370C	YNR035C
YGR238C	YHR158C
YBR107C	YBR233W-A	YDR016C	YDR201W	YDR254W	YDR318W	YDR320C-A	YDR328C	YER018C	YGL061C	YGR113W	YGR140W	YGR179C	YIL144W	YJR060W	YJR135C	YKL049C	YKL052C	YKL089W	YKR037C	YKR083C	YLR381W	YMR094W	YMR117C	YMR168C	YOL069W	YPL018W	YPR046W
YDR328C	YGR140W	YJR060W	YKL049C	YKL089W	YMR094W	YMR168C
YDR328C	YGR140W	YMR094W	YMR168C
YBR107C	YBR233W-A	YDR016C	YDR201W	YDR254W	YDR318W	YDR320C-A	YER018C	YGL061C	YGR113W	YGR179C	YIL144W	YJR135C	YKL052C	YKR037C	YKR083C	YLR381W	YMR117C	YOL069W	YPL018W	YPR046W
YDR318W	YGR179C	YPL018W
YJR135C	YLR381W	YPR046W
YBR233W-A	YDR016C	YDR201W	YDR320C-A	YGL061C	YGR113W	YKL052C	YKR037C	YKR083C
YER018C	YIL144W	YMR117C	YOL069W
YBR107C	YDR254W
YBR115C	YGL154C
YBR091C	YDL217C	YEL020W-A	YGR082W	YHR005C-A	YHR117W	YIL022W	YJL054W	YJL143W	YJR045C	YMR060C	YMR203W	YNL070W	YNL121C	YNL131W	YNR017W	YOR045W	YPR133W-A
YGR082W	YHR117W	YMR060C	YMR203W	YNL070W	YNL121C	YNL131W	YOR045W	YPR133W-A
YBR091C	YDL217C	YEL020W-A	YHR005C-A	YIL022W	YJL054W	YJL143W	YJR045C	YNR017W
YBR091C	YDL217C	YEL020W-A	YHR005C-A	YJL054W
YJL143W	YNR017W
YEL020W-A	YHR005C-A
YAL009W	YHR004C
YGR072W	YHR077C	YMR080C
YBL079W	YDL116W	YDL148C	YDR192C	YER105C	YER107C	YFR002W	YGL092W	YGL100W	YGL172W	YGR119C	YIL115C	YJL041W	YJL061W	YJR042W	YKL057C	YKL068W	YKR082W	YLR208W	YLR335W	YML103C	YMR047C	YMR129W	YOR098C
YFR002W	YGL172W	YGR119C	YJL041W
YJL041W	YJL061W
YDL116W	YGL092W	YGL100W	YJR042W	YKL057C	YLR208W
YBL002W	YBL003C	YBR009C	YBR010W	YDR224C	YDR225W	YNL030W	YNL031C
YFL022C	YLR060W	YPR047W
YGR240C	YMR205C
YBL022C	YER017C	YHR024C	YLR163C	YMR035W	YMR089C	YMR150C	YPR024W
YBL022C	YER017C	YMR089C	YPR024W
YER017C	YMR089C
YMR035W	YMR150C
YHR024C	YLR163C
YBL041W	YBR173C	YDL007W	YDL020C	YDL097C	YDL147W	YDR069C	YDR394W	YDR427W	YER012W	YER021W	YER094C	YFR004W	YFR050C	YFR052W	YGL011C	YGL048C	YGR135W	YGR232W	YGR253C	YGR270W	YHR027C	YHR200W	YIL075C	YJL001W	YKL145W	YML092C	YMR314W	YOL038W	YOR117W	YOR157C	YOR259C	YOR261C	YOR362C	YPR103W	YPR108W
YBL041W	YBR173C	YDL007W	YDL020C	YDL097C	YDL147W	YDR069C	YDR394W	YDR427W	YER012W	YER021W	YER094C	YFR004W	YFR050C	YFR052W	YGL011C	YGL048C	YGR135W	YGR232W	YGR253C	YGR270W	YHR027C	YHR200W	YIL075C	YJL001W	YKL145W	YML092C	YMR314W	YOL038W	YOR117W	YOR157C	YOR259C	YOR261C	YOR362C	YPR103W	YPR108W
YBL041W	YBR173C	YER012W	YER094C	YFR050C	YGL011C	YGR135W	YGR253C	YJL001W	YML092C	YMR314W	YOL038W	YOR157C	YOR362C	YPR103W
YDL007W	YDL097C	YDL147W	YDR394W	YDR427W	YER021W	YFR004W	YFR052W	YGL048C	YGR232W	YHR027C	YHR200W	YIL075C	YKL145W	YOR117W	YOR259C	YOR261C	YPR108W
YDL040C	YHR013C
YAL038W	YOR347C
YBR221C	YER178W	YFL018C	YGR193C	YNL071W
YCL009C	YMR108W
YCR052W	YFR037C	YGR056W	YIL126W	YKR008W	YLR321C	YLR357W	YMR033W	YOR213C	YPR034W
RNA_TLC1	YAR007C	YBL023C	YBL035C	YBR060C	YBR087W	YBR088C	YBR202W	YBR278W	YCR014C	YDL017W	YDL102W	YDL164C	YDR013W	YDR052C	YDR489W	YEL032W	YER176W	YGL113W	YGL201C	YHR118C	YHR164C	YIL009C-A	YIL139C	YIR008C	YJL072C	YJL090C	YJL173C	YJL194W	YJR006W	YJR043C	YJR068W	YKL045W	YKL113C	YLL004W	YLR103C	YLR233C	YLR274W	YLR318W	YML065W	YMR234W	YNL088W	YNL102W	YNL261W	YNL262W	YNL290W	YNL312W	YOL006C	YOL094C	YOL146W
YBR060C	YHR118C	YLL004W	YML065W	YNL261W	YPR162C
YBR060C	YDL017W	YDR052C	YHR118C	YLL004W	YML065W	YNL261W	YPR162C
YBL023C	YBR060C	YBR202W	YEL032W	YGL113W	YGL201C	YHR118C	YJL090C	YJL194W	YLL004W	YLR103C	YLR274W	YML065W	YNL261W	YPR019W	YPR162C
YDR013W	YDR489W	YJL072C	YOL146W
YBL023C	YBR060C	YBR202W	YBR278W	YDL102W	YEL032W	YGL201C	YHR118C	YJL090C	YJR006W	YJR043C	YLL004W	YLR103C	YLR274W	YML065W	YNL261W	YNL262W	YPR019W	YPR162C	YPR175W
YAR007C	YBL035C	YBR087W	YBR088C	YBR278W	YCR014C	YDL102W	YDL164C	YER176W	YHR164C	YIL139C	YIR008C	YJL173C	YJR006W	YJR043C	YJR068W	YKL045W	YKL113C	YMR234W	YNL088W	YNL102W	YNL262W	YNL290W	YNL312W	YOL006C	YOL094C	YOR217W	YOR330C	YPL167C	YPR175W
YBR278W	YNL262W	YPR175W
YIL139C	YPL167C
YNL088W	YOL006C
YAR007C	YJL173C	YNL312W
YBR087W	YJR068W	YNL290W	YOL094C	YOR217W
YER176W	YHR164C
YBL035C	YIR008C	YKL045W	YNL102W
YDL102W	YJR006W	YJR043C
YIL009C-A	YLR233C	YLR318W
Q0045	Q0080	Q0085	Q0105	Q0130	Q0250	Q0275	YBL045C	YBL099W	YBR039W	YDL004W	YDL067C	YDL085W	YDL174C	YDL181W	YDR178W	YDR298C	YDR322C-A	YDR377W	YDR529C	YEL024W	YFR033C	YGL187C	YGL191W	YGR183C	YGR207C	YHR001W-A	YHR051W	YIL155C	YJL166W	YJR121W	YKL016C	YKL085W	YKL141W	YKL148C	YLL041C	YLR038C	YLR295C	YLR395C	YML054C	YML081C-A	YML120C	YMR145C	YMR256C	YNL052W	YNR001C	YOL077W-A	YOR065W	YOR356W	YOR374W
YDR178W	YKL141W	YKL148C	YLL041C
Q0105	YBL045C	YDR529C	YEL024W	YFR033C	YGR183C	YHR001W-A	YJL166W	YOR065W	YPR191W
Q0045	Q0250	Q0275	YDL067C	YGL187C	YGL191W	YHR051W	YLR038C	YLR395C	YMR256C	YNL052W
Q0080	Q0085	Q0130	YBL099W	YBR039W	YDL004W	YDL181W	YDR298C	YDR322C-A	YDR377W	YJR121W	YKL016C	YLR295C	YML081C-A	YOL077W-A	YPL078C	YPL271W	YPR020W
YDL085W	YDL174C	YGR207C	YIL155C	YKL085W	YKL148C	YML054C	YML120C	YMR145C	YNR001C	YOR356W	YOR374W	YPL262W	YPR004C
YER070W	YGR180C	YIL066C	YJL026W
Q0120	RNA_RNASE-P	SNRNA_NME1	YAL033W	YAL043C	YAR008W	YBL018C	YBL074C	YBR055C	YBR120C	YBR142W	YBR152W	YBR167C	YBR188C	YBR237W	YBR257W	YCR018C	YCR035C	YDL014W	YDL030W	YDL043C	YDL044C	YDL048C	YDL069C	YDL111C	YDL209C	YDR088C	YDR163W	YDR194C	YDR197W	YDR228C	YDR243C	YDR280W	YDR301W	YDR324C	YDR364C	YDR398W	YDR432W	YDR449C	YDR463W	YDR473C	YDR478W	YDR482C	YER013W	YER082C	YER112W	YER165W	YER172C	YGL044C	YGL120C
YAL043C	YDR228C	YDR301W	YGL044C	YJR093C	YKL059C	YLR115W	YLR277C	YMR061W	YOL123W	YOR250C
YDR228C	YGL044C	YMR061W	YOL123W	YOR250C
YAL043C	YDR301W	YLR115W	YLR277C
YAL043C	YJR093C	YLR277C
SNRNA_NME1	YAL033W	YBL018C	YBR167C	YBR257W	YCR035C	YDL014W	YDL111C	YDR280W	YGR030C	YGR095C	YGR195W	YHR062C	YHR069C	YLR197W	YNL221C	YNL282W	YOL021C	YOR310C
YCR035C	YDL111C	YDR280W	YGR095C	YGR195W	YHR069C	YOL021C
SNRNA_NME1	YAL033W	YBL018C	YBR167C	YBR257W	YGR030C	YHR062C	YNL221C	YNL282W
YDL014W	YLR197W	YOR310C
RNA_RNASE-P	YAL033W	YBL018C	YBR167C	YBR257W	YGR030C	YHR062C	YIR015W	YNL221C	YNL282W
RNA_RNASE-P	YAL033W	YBL018C	YBR167C	YBR257W	YGR030C	YHR062C	YIR015W	YNL221C	YNL282W
YDL069C	YDR197W	YHL038C	YJL209W
YAR008W	YBL074C	YBR055C	YBR142W	YBR152W	YBR188C	YBR237W	YCR018C	YDL014W	YDL030W	YDL043C	YDL048C	YDL209C	YDR088C	YDR163W	YDR243C	YDR324C	YDR364C	YDR398W	YDR432W	YDR449C	YDR463W	YDR473C	YDR478W	YDR482C	YER013W	YER082C	YER112W	YER172C	YGL120C	YGL128C	YGR006W	YGR074W	YGR075C	YGR091W	YGR128C	YGR159C	YGR278W	YHL034C	YHR006W	YHR065C	YHR089C	YHR165C	YHR196W	YIL061C	YJL087C	YJL109C	YJL203W	YKL012W	YKL074C
YBL074C	YBR055C	YBR142W	YBR152W	YBR237W	YDL030W	YDL043C	YDL209C	YDR088C	YDR163W	YDR243C	YDR364C	YER013W	YER112W	YER172C	YGL120C	YGL128C	YGR006W	YGR074W	YGR075C	YGR091W	YGR278W	YHR165C	YIL061C	YJL203W	YKL012W	YKL074C	YKL078W	YKR086W	YLL036C	YLR147C	YLR298C	YML046W	YMR125W	YMR268C	YNR011C	YOR148C	YOR159C	YPL178W	YPR057W	YPR101W	YPR178W
YJL203W	YLL036C	YPR101W
YDL030W	YDL043C
YCR018C	YDL014W	YDR324C	YDR398W	YDR432W	YDR449C	YDR478W	YER082C	YGR128C	YGR159C	YHL034C	YHR065C	YHR089C	YHR196W	YJL109C	YKL099C	YLL008W	YLR222C	YLR223C	YMR239C	YMR302C	YNL221C	YNR052C	YOR048C
YAR008W	YDL048C	YDR463W	YHR006W	YJL087C	YKL205W	YLR105C	YLR375W	YMR059W	YOL102C	YPL083C
Q0120	YBR120C	YDL044C	YDR194C	YGR222W	YHR005C-A	YIR021W	YJL133W	YKR052C	YLR382C	YMR023C	YMR287C	YOR334W	YPL029W	YPR134W
YMR287C	YPL029W
YDL132W	YDR054C	YDR328C	YFL009W	YIL046W	YJR090C	YOR057W
YDL132W	YDR054C	YDR328C	YFL009W	YOR057W
YDL132W	YDR054C	YDR328C	YJR090C
YDL132W	YDR054C	YDR328C	YIL046W
YDR028C	YER054C	YER133W	YKL193C	YMR311C	YOR178C
YBL016W	YDL159W	YDR103W	YDR179C	YDR422C	YDR477W	YER027C	YGL115W	YGL208W	YGR040W	YHR005C	YJL089W	YJR084W	YJR086W	YLR362W	YOR212W
YDR422C	YDR477W	YER027C	YGL115W	YGL208W	YJL089W
YBL016W	YDL159W	YDR103W	YGR040W	YLR362W
YHR005C	YJR086W	YOR212W
YHR005C	YJR086W	YOR212W
YDL003W	YDR113C	YDR180W	YFL008W	YGR098C	YIL026C	YJL074C	YML034W	YPR007C
YDL003W	YDR180W	YFL008W	YIL026C	YJL074C	YPR007C
YDR113C	YGR098C	YML034W
YAL047C	YBL034C	YBR109C	YBR211C	YCL029C	YDR201W	YDR356W	YER018C	YGL061C	YGL093W	YGR113W	YHR129C	YHR172W	YIL144W	YKL042W	YKR037C	YKR054C	YLR045C	YLR212C	YMR065W	YMR117C	YMR198W	YMR294W	YNL126W	YNL188W	YNL225C	YOL069W	YOR257W	YOR373W	YPL124W	YPL255W	YPR141C
YAL047C	YBR109C	YDR356W	YER018C	YGL093W	YHR172W	YKL042W	YLR212C	YMR117C	YNL126W	YNL188W	YNL225C	YOR257W	YOR373W	YPL124W	YPL255W
YHR172W	YLR212C	YNL126W
YBL034C	YBR211C	YCL029C	YDR201W	YHR129C	YIL144W	YKR037C	YKR054C	YLR045C	YMR065W	YMR198W	YMR294W	YOL069W	YPR141C
YGR244C	YOR142W
YDR285W	YGL249W	YIL072W	YLR263W	YNL088W
Q0140	YAL003W	YBL027W	YBL038W	YBL072C	YBL080C	YBL087C	YBL090W	YBL092W	YBR031W	YBR048W	YBR079C	YBR084C-A	YBR118W	YBR120C	YBR122C	YBR143C	YBR146W	YBR181C	YBR189W	YBR191W	YBR251W	YBR268W	YBR282W	YCR003W	YCR031C	YCR046C	YCR071C	YDL045W-A	YDL061C	YDL069C	YDL075W	YDL081C	YDL082W	YDL083C	YDL130W	YDL133C-A	YDL136W	YDL184C	YDL191W	YDL202W	YDR012W	YDR025W	YDR041W	YDR064W	YDR115W	YDR116C	YDR172W	YDR175C	YDR197W
YBR079C	YDR211W	YDR429C	YEL034W	YER025W	YER165W	YGL049C	YGR083C	YGR162W	YJL138C	YJR007W	YJR047C	YKR026C	YKR059W	YLR291C	YMR146C	YMR260C	YMR309C	YNL062C	YNL244C	YOL139C	YOR260W	YOR276W	YOR361C	YPL237W	YPR041W	YPR163C
YEL034W	YJR047C
YER165W	YGR162W	YOL139C
YER025W	YJR007W	YPL237W
YDR211W	YGR083C	YKR026C	YLR291C	YOR260W
YBR079C	YDR429C	YMR146C	YMR309C	YNL062C	YNL244C	YOR361C
YJL138C	YKR059W
YGL049C	YGR162W	YOR276W
YAL003W	YBR118W	YDR385W	YKL081W	YKR084C	YLR249W	YOR133W	YPL048W	YPR080W
YAL003W	YBR118W	YKL081W	YKR084C	YPL048W	YPR080W
YDR385W	YOR133W
YBR143C	YDR172W
YBL027W	YBL072C	YBL087C	YBL092W	YBR031W	YBR048W	YBR084C-A	YBR181C	YBR189W	YBR191W	YCR031C	YDL061C	YDL075W	YDL081C	YDL082W	YDL083C	YDL130W	YDL133C-A	YDL136W	YDL184C	YDL191W	YDR012W	YDR025W	YDR064W	YDR382W	YDR418W	YDR447C	YDR450W	YDR471W	YDR500C	YEL054C	YER056C-A	YER074W	YER102W	YER117W	YER131W	YFL034C-A	YFR031C-A	YFR032C-A	YGL030W	YGL031C	YGL076C	YGL103W	YGL123W	YGL135W	YGL147C	YGL189C	YGR027C	YGR034W	YGR085C
YBL027W	YBL087C	YBL092W	YBR031W	YBR084C-A	YBR191W	YDL075W	YDL081C	YDL082W	YDL130W	YDL133C-A	YDL136W	YDL184C	YDL191W	YDR012W	YDR382W	YDR418W	YDR471W	YDR500C	YEL054C	YER056C-A	YER117W	YFL034C-A	YFR031C-A	YFR032C-A	YGL030W	YGL031C	YGL076C	YGL103W	YGL135W	YGL147C	YGR034W	YGR085C	YGR148C	YHL001W	YHL033C	YHR010W	YHR141C	YIL018W	YIL052C	YIL133C	YIL148W	YJL177W	YJL189W	YJR094W-A	YKL006W	YKL180W	YKR094C	YLL045C	YLR029C
YBL072C	YBR048W	YBR181C	YBR189W	YCR031C	YDL061C	YDL083C	YDR025W	YDR064W	YDR447C	YDR450W	YER074W	YER102W	YER131W	YGL123W	YGL189C	YGR027C	YGR118W	YGR214W	YHL015W	YHR021C	YHR203C	YIL069C	YJL136C	YJL190C	YJL191W	YJR123W	YJR145C	YKL156W	YKR057W	YLR048W	YLR167W	YLR264W	YLR287C-A	YLR333C	YLR367W	YLR388W	YLR441C	YML024W	YML026C	YML063W	YMR116C	YMR143W	YMR230W	YNL096C	YNL178W	YNL302C	YOL040C	YOL121C	YOR096W
YBL080C	YBR120C	YDL069C	YDR197W	YER153C	YGR222W	YLR067C	YLR203C	YMR023C	YMR064W	YMR257C	YMR282C	YNR045W	YPL029W
Q0140	YBL038W	YBL090W	YBR122C	YBR146W	YBR251W	YBR268W	YBR282W	YCR003W	YCR046C	YCR071C	YDL045W-A	YDL202W	YDR041W	YDR115W	YDR116C	YDR175C	YDR237W	YDR322W	YDR337W	YDR347W	YDR405W	YDR462W	YEL050C	YER050C	YFR049W	YGL068W	YGL129C	YGR076C	YGR084C	YGR165W	YGR215W	YGR220C	YHL004W	YHR075C	YHR147C	YIL093C	YJL063C	YJL096W	YJR101W	YJR113C	YKL003C	YKL138C	YKL142W	YKL155C	YKL167C	YKL170W	YKR006C	YKR085C	YLR312W-A
YBL038W	YBR122C	YBR268W	YBR282W	YCR003W	YCR046C	YCR071C	YDL202W	YDR115W	YDR116C	YDR237W	YDR322W	YDR405W	YDR462W	YEL050C	YGL068W	YGR076C	YGR220C	YHR147C	YJL063C	YJL096W	YKL138C	YKL167C	YKL170W	YKR006C	YKR085C	YLR312W-A	YLR439W	YML009C	YML025C	YMR024W	YMR193W	YMR225C	YMR286W	YNL005C	YNL177C	YNL185C	YNL252C	YNL284C	YNR022C	YOR150W	YPL173W	YPL183W-A	YPR100W
Q0140	YBL090W	YBR146W	YBR251W	YDL045W-A	YDR041W	YDR175C	YDR337W	YDR347W	YER050C	YFR049W	YGL129C	YGR084C	YGR165W	YGR215W	YHL004W	YHR075C	YIL093C	YJR101W	YJR113C	YKL003C	YKL155C	YMR158W	YMR188C	YNL137C	YNL306W	YNR037C	YOR158W	YPL013C	YPL118W	YPR166C
YAL001C	YAL021C	YAL051W	YBL014C	YBL021C	YBL025W	YBL093C	YBL103C	YBR081C	YBR112C	YBR114W	YBR123C	YBR154C	YBR193C	YBR198C	YBR253W	YBR289W	YCL010C	YCR042C	YCR084C	YCR092C	YCR093W	YDL005C	YDL056W	YDL108W	YDL140C	YDL160C	YDL165W	YDR004W	YDR009W	YDR073W	YDR076W	YDR097C	YDR138W	YDR145W	YDR156W	YDR167W	YDR173C	YDR176W	YDR207C	YDR253C	YDR308C	YDR311W	YDR362C	YDR369C	YDR392W	YDR397C	YDR404C	YDR448W	YDR460W
YBR154C	YDR156W	YHR143W-A	YJL148W	YJR063W	YNL113W	YNL248C	YOR210W	YOR224C	YOR340C	YOR341W	YPR010C	YPR110C	YPR187W
YDL108W	YDR311W	YDR460W	YER171W	YIL143C	YLR005W	YPL122C	YPR025C	YPR056W
YJL006C	YKL139W	YML112W
YBR154C	YHR143W-A	YKL144C	YNL113W	YNL151C	YNR003C	YOR116C	YOR207C	YOR210W	YOR224C	YPR110C	YPR187W	YPR190C
YER148W	YGR246C	YNL039W
YAL001C	YBR123C	YDR362C	YGR047C	YOR110W
YBL021C	YGL237C	YKL109W	YOR358W
YGL130W	YPL228W
YBR114W	YCR092C	YDL108W	YDR004W	YDR076W	YDR097C	YDR311W	YDR369C	YDR460W	YEL037C	YER095W	YER162C	YER171W	YGL090W	YGL163C	YGR258C	YIL143C	YJR052W	YLR005W	YML032C	YML095C	YMR106C	YMR167W	YMR201C	YMR224C	YMR284W	YNL082W	YNL250W	YOL090W	YOR005C	YPL022W	YPL122C	YPR025C
YBR114W	YDL108W	YDR311W	YDR460W	YEL037C	YER162C	YER171W	YGR258C	YIL143C	YJR052W	YLR005W	YML095C	YMR201C	YPL022W	YPL122C	YPR025C
YML095C	YMR201C	YPL022W
YEL037C	YER162C
YDL108W	YDR311W	YDR460W	YER171W	YGR258C	YIL143C	YLR005W	YPL122C	YPR025C
YBR114W	YJR052W
YDR004W	YDR076W	YER095W	YGL163C	YML032C
YDR369C	YGL090W	YMR106C	YMR224C	YMR284W	YNL250W	YOR005C
YMR106C	YMR284W
YGL090W	YOR005C
YDR369C	YMR224C	YNL250W
YCR092C	YDR097C	YMR167W	YNL082W	YOL090W
YCR092C	YNL082W	YOL090W
YDR097C	YOL090W
YAL021C	YAL051W	YBL103C	YBR081C	YBR112C	YBR198C	YBR289W	YCL010C	YCR084C	YCR093W	YDL056W	YDL160C	YDL165W	YDR009W	YDR073W	YDR138W	YDR145W	YDR167W	YDR173C	YDR176W	YDR207C	YDR253C	YDR392W	YDR397C	YDR448W	YER068W	YER111C	YER159C	YFL028C	YGL066W	YGL112C	YGR092W	YGR252W	YHL025W	YHR099W	YHR193C	YIL038C	YIL106W	YIR017C	YJL176C	YJR060W	YJR094C	YJR122W	YKR036C	YLR055C	YLR182W	YLR451W	YML051W	YML099C	YMR033W
YBR081C	YBR198C	YCL010C	YDR145W	YDR167W	YDR176W	YDR392W	YDR448W	YGL066W	YGL112C	YGR252W	YHR099W	YLR055C	YMR236W	YOL148C	YPL254W
YDR176W	YDR448W	YGR252W	YHR099W	YOL148C	YPL254W
YBR081C	YBR198C	YCL010C	YDR145W	YDR167W	YDR176W	YDR392W	YDR448W	YGL066W	YGL112C	YGR252W	YHR099W	YLR055C	YMR236W	YOL148C	YPL254W
YBR081C	YBR198C	YCL010C	YDR145W	YDR167W	YDR176W	YDR392W	YDR448W	YGL066W	YGL112C	YGR252W	YHR099W	YLR055C	YMR236W	YOL148C	YPL254W
YBR081C	YDR392W	YDR448W	YGL112C	YHR099W
YAL051W	YOR363C
YAL021C	YCR093W	YDL160C	YDL165W	YER068W	YFL028C	YGR092W	YIL038C	YIL106W	YJR122W	YKR036C	YNR052C	YPR072W
YDR173C	YML099C	YMR042W	YMR043W
YBL103C	YOL067C
YBR112C	YCR084C
YMR053C	YNL309W	YNL330C	YOL004W
YDR253C	YIR017C	YJR060W	YNL103W	YPL038W
YIR017C	YJR060W	YNL103W
YIR017C	YNL103W	YPL038W
YDR253C	YIR017C	YNL103W
YDR397C	YER159C
YDR207C	YJR094C
YHR193C	YPL037C
YCR093W	YDL165W	YER068W	YIL038C	YPR072W
YBR289W	YDR073W	YHL025W	YJL176C	YMR033W	YNR023W	YOR290C	YPL016W	YPL129W	YPR034W
YER111C	YLR182W
YDL056W	YLR182W
YDR009W	YML051W	YPL248C
YNL199C	YPL075W
YBL014C	YER148W	YJL025W	YML043C
YBL025W	YLR141W	YMR270C
YBL093C	YBR154C	YBR193C	YBR253W	YDL005C	YDL140C	YDR308C	YDR404C	YER022W	YER179W	YGL025C	YGL070C	YGL151W	YGR104C	YHR041C	YHR058C	YHR143W-A	YIL021W	YJL140W	YLR071C	YLR418C	YMR112C	YNL236W	YNR010W	YOL005C	YOL051W	YOL135C	YOR151C	YOR174W	YOR210W	YOR224C	YPL086C	YPL129W	YPR168W	YPR187W
YBR154C	YDL140C	YDR404C	YGL070C	YHR143W-A	YIL021W	YJL140W	YLR418C	YOL005C	YOR151C	YOR210W	YOR224C	YPR187W
YBL093C	YBR193C	YBR253W	YDL005C	YDR308C	YER022W	YER179W	YGL025C	YGL151W	YGR104C	YHR041C	YHR058C	YLR071C	YMR112C	YNL236W	YNR010W	YOL051W	YOL135C	YOR174W	YPL129W	YPR168W
YKL058W	YOR194C
YBR198C	YCR042C	YDR145W	YDR167W	YER148W	YGL112C	YGR274C	YML015C	YML098W	YMR227C	YMR236W	YPL011C	YPL129W
YBR198C	YCR042C	YDR145W	YDR167W	YGL112C	YGR274C	YML015C	YML098W	YMR227C	YMR236W	YPL011C	YPL129W
YKL028W	YKR062W
YGR005C	YGR186W	YPL129W
YBR171W	YDL092W	YDL232W	YDR086C	YDR292C	YEL002C	YER019C-A	YER087C-B	YGL022W	YGL226C-A	YIR022W	YJL002C	YJL034W	YJR010C-A	YKL122C	YKL154W	YLR292C	YLR378C	YML019W	YML055W	YML105C	YMR149W	YOR085W	YOR103C	YOR254C	YPL094C	YPL210C	YPL243W	YPR088C
YBR171W	YDR086C	YER019C-A	YER087C-B	YJL034W	YLR292C	YLR378C	YOR254C	YPL094C
YDR086C	YER087C-B	YLR378C
YBR171W	YLR292C	YOR254C	YPL094C
YDL232W	YEL002C	YGL022W	YGL226C-A	YJL002C	YML019W	YMR149W	YOR085W	YOR103C
YIR022W	YJR010C-A	YML055W
YDL092W	YKL122C	YML105C	YPL210C	YPL243W	YPR088C
YDR292C	YKL154W
YBL084C	YDL008W	YDR118W	YFR036W	YGL240W	YHR166C	YKL022C	YLR102C	YLR127C	YNL172W	YOR249C
YER090W	YKL211C
YJR109C	YOR303W
YBR195C	YDL077C	YDR080W	YHR060W	YKL119C	YML102W	YPR018W
YBR195C	YML102W	YPR018W
YDL077C	YDR080W
YHR060W	YKL119C
[truncated: 216 more columns]

## Sheet: 合并_1531
YBR254C	YDR108W	YDR246W	YDR407C	YDR472W	YGR166W	YKR068C	YML077W	YMR218C	YOR115C
YDR295C	YNL021W	YPR179C
YDR176W	YDR448W	YGR252W	YOR023C	YPL254W
YDR121W	YGL133W	YJL065C	YOR304W
YAR033W	YGL051W
YAL003W	YBR118W	YKL081W	YPL048W	YPR080W
YIR017C	YJR060W	YNL103W
YDL030W	YDL043C	YJL203W
YIR017C	YNL103W	YPL038W
YBR102C	YDR166C	YER008C	YGL233W	YIL068C	YJL085W	YLR166C	YPR055W
YBR283C	YDR086C	YER019C-A
YGR238C	YHR158C
YDL175C	YJL050W	YOL115W
YIL033C	YJL164C	YKL166C	YPL203W
YGL236C	YMR023C
YGR188C	YOR026W
YGL252C	YNL076W
YBR131W	YGL124C
YBR234C	YDL029W	YIL062C	YJR065C	YKL013C	YLR370C	YNR035C
YDR013W	YDR489W	YJL072C	YOL146W
YDR097C	YOL090W
YDR279W	YLR154C	YNL072W
YBR045C	YER133W
YBR036C	YPL057C
YBL041W	YER012W	YER094C	YFR050C	YGL011C	YGR135W	YGR253C	YJL001W	YML092C	YMR314W	YOL038W	YOR157C	YOR362C	YPR103W
YLR270W	YOR173W
YBR154C	YDL140C	YDR404C	YGL070C	YHR143W-A	YIL021W	YJL140W	YOL005C	YOR151C	YOR210W	YOR224C	YPR187W
YLR288C	YOR368W	YPL194W
YAL001C	YBR123C	YDR362C	YGR047C	YOR110W	YPL007C
YBL008W	YBR215W	YJR140C	YOR038C
YBR114W	YJR052W	YKL112W	YPL046C
YIL009C-A	YLR233C	YLR318W
YNR046W	YOL124C
YBR112C	YCR084C	YNL167C
YDL116W	YGL092W	YGL100W	YJR042W	YKL057C	YLR208W
YBR060C	YHR118C	YLL004W	YML065W	YNL261W	YPR162C
YAL010C	YHR083W	YMR060C	YNL026W
YMR167W	YPL164C
YBR127C	YDL185W	YEL027W	YEL051W	YGR020C	YHR026W	YHR039C-A	YKL080W	YLR447C	YOR270C	YOR332W	YPL234C	YPR036W
YBR160W	YPR120C
YAL033W	YBL018C	YBR167C	YBR257W	YGR030C	YHR062C	YIR015W	YNL221C	YNL282W
YHR024C	YLR163C
YDR027C	YDR484W	YJL029C	YKR020W
YGR092W	YIL106W
YBR087W	YER173W	YJR068W	YNL290W	YOL094C
YNL230C	YPL046C
YJR102C	YLR417W	YPL002C
YBL021C	YGL237C	YKL109W	YOR358W
YDL047W	YKR028W
YDR397C	YER159C
YJL115W	YPL153C
YFL022C	YLR060W
YLR246W	YOL110W
YGL174W	YIR005W	YLR016C
YAL033W	YBL018C	YBR167C	YBR257W	YDR478W	YGR030C	YHR062C	YLR145W	YNL221C	YNL282W
YHR079C-A	YPL121C
YDL130W-A	YDL181W	YGR008C
YAR008W	YLR105C	YMR059W	YPL083C
YDR137W	YLR039C
YDL014W	YEL026W	YLR197W	YOR310C
YBR119W	YDL087C	YDR235W	YDR240C	YER029C	YFL017W-A	YGR013W	YGR074W	YHR086W	YIL061C	YKL012W	YKL074C	YLR116W	YLR147C	YLR275W	YLR298C	YML046W	YMR125W	YOR159C	YPL178W	YPR182W
YDL148C	YPR144C
YDR480W	YHR084W	YPL049C
YBR228W	YLR135W
YBL026W	YDR378C	YER112W	YER146W	YJR022W	YLR438C-A	YMR268C	YNL147W
YBL046W	YDR075W	YNL201C
YAL010C	YLL006W	YOL009C
YFL037W	YML085C
YJR053W	YMR055C
YBL035C	YIR008C	YKL045W	YNL102W
YAL043C	YDR195W	YDR301W	YER133W	YGR156W	YJR093C	YKL018W	YKL059C	YKR002W	YLR115W	YLR277C	YNL222W	YNL317W	YOR179C	YPR107C
YDR207C	YJR094C
YDL042C	YDR227W	YLR442C
YEL020W-A	YHR005C-A
YGL116W	YJL013C	YJL030W	YOR026W
YKL188C	YPL147W
YDR422C	YDR477W	YGL115W
YGL090W	YOR005C
YDL093W	YOR321W
YAL030W	YGR009C	YPL232W
YBR126C	YDR074W	YML100W	YMR261C
YDL002C	YDR190C	YFL013C	YFL039C	YGL150C	YJL081C	YLR052W	YNL059C	YOR141C	YOR189W	YPL129W	YPL235W
YLL010C	YOR043W
YBL093C	YBR193C	YBR253W	YCR081W	YDL005C	YDR308C	YDR443C	YER022W	YGL025C	YGL127C	YGL151W	YGR104C	YHR041C	YHR058C	YLR071C	YMR112C	YNL025C	YNL236W	YNR010W	YOL051W	YOL135C	YOR174W	YPL042C	YPR070W	YPR168W
YER072W	YFL004W	YJL012C	YPL019C
YDL232W	YEL002C	YGL022W	YGL226C-A	YJL002C	YML019W	YMR149W	YOR085W	YOR103C
YLR226W	YPR161C
YHR186C	YJR066W	YNL006W	YPL180W
YBR289W	YDR073W	YFL049W	YGR275W	YHL025W	YJL176C	YMR033W	YNR023W	YOR290C	YPL016W	YPL129W	YPR034W
YDL132W	YDR054C	YDR328C	YFL009W	YOR057W
YBL079W	YDL088C	YMR153W
YDL102W	YJR006W	YJR043C
YGR162W	YKR059W	YOL139C
YDL013W	YER116C
YBR278W	YDR121W	YNL262W	YPR175W
YBR079C	YDR429C	YLR192C	YMR012W	YMR146C	YMR309C	YOR361C
YDR252W	YHR193C	YPL037C
YGL094C	YKL025C
YHL019C	YKL135C	YLR170C	YPL259C	YPR029C
YMR106C	YMR284W
YDR159W	YOL072W
YML051W	YPL248C
YDR285W	YGL249W	YIL072W	YLR263W
YCR020C-A	YEL053C	YPR051W
YER125W	YMR275C
YNL118C	YOL149W
YDL040C	YHR013C	YOR253W
YBR087W	YJR068W	YNL290W	YOL094C	YOR144C
YBR195C	YML102W	YPR018W
YAL007C	YAL042W	YAR002C-A	YDL195W	YGL200C	YIL109C	YLR208W	YML012W	YPL085W	YPL218W	YPR181C
YFL005W	YGR009C	YPR032W
YDL056W	YLR182W
YDL132W	YDR328C	YJR090C	YOL133W
YBR091C	YDL217C	YJL054W	YOR297C
YFR009W	YGL195W
YHR012W	YJL053W	YJL154C	YOR069W	YOR132W
YER157W	YGL005C	YGL223C	YGR120C	YML071C	YNL041C	YNL051W	YPR105C
YDR113C	YGR098C
YAL024C	YGR238C	YHR158C
YBL002W	YBL003C	YBR009C	YBR010W	YDR224C	YDR225W	YNL030W	YNL031C
YDL100C	YER083C	YGL020C
YBR160W	YPL256C
YBR154C	YDR156W	YHR143W-A	YJL148W	YJR063W	YNL113W	YNL248C	YOR210W	YOR224C	YOR340C	YOR341W	YPR010C	YPR110C	YPR187W
YAL051W	YOR363C
Q0080	Q0085	Q0130	YBL099W	YBR039W	YDL004W	YDL181W	YDR298C	YDR322C-A	YDR377W	YJR121W	YKL016C	YLR295C	YML081C-A	YOL077W-A	YPL078C	YPL271W	YPR020W
YBL038W	YBR122C	YBR268W	YBR282W	YCR003W	YCR046C	YCR071C	YDL202W	YDR115W	YDR116C	YDR237W	YDR322W	YDR405W	YDR462W	YEL050C	YGL068W	YGR076C	YGR220C	YHR147C	YJL063C	YJL096W	YKL138C	YKL167C	YKL170W	YKR006C	YKR085C	YLR312W-A	YLR439W	YML009C	YML025C	YMR024W	YMR193W	YMR225C	YMR286W	YNL005C	YNL177C	YNL185C	YNL252C	YNL284C	YNR022C	YOR150W	YPL173W	YPL183W-A	YPR100W
YHR060W	YKL119C
YBR050C	YER133W
YBL074C	YDR243C	YER029C	YER172C	YFL017W-A	YGR074W	YHR156C	YHR165C	YKL173W	YLR147C	YLR275W	YOR159C	YPR082C	YPR182W
YCR066W	YGL058W
YDR092W	YGL087C
YCR009C	YDR388W
YDL092W	YKL122C	YML105C	YPL210C	YPL243W	YPR088C
YDR173C	YML099C	YMR042W	YMR043W
YGL033W	YGL183C
YGR086C	YPL004C
YDL143W	YDR188W	YDR212W	YIL142W	YJL008C	YJL014W	YJL111W	YJR064W
YDR138W	YHR167W	YML062C	YNL139C
YDR180W	YER147C
YPL031C	YPL219W
YDR424C	YDR488C	YKR054C	YMR299C
YBR070C	YGL047W
YGL213C	YLR398C	YPR189W
YGR005C	YGR186W	YPL129W
YDR202C	YDR328C	YJR033C
YBR171W	YLR292C	YOR254C	YPL094C
YGR200C	YHR187W	YLR384C	YMR312W	YPL086C	YPL101W
YBL052C	YJR082C	YOR064C	YPL129W	YPR031W
YBR097W	YBR128C	YLR240W	YPL120W
YER025W	YJR007W	YPL237W
YGR181W	YJR135W-A
YBR087W	YJR068W	YNL290W	YOL094C	YOR217W
YDR148C	YFL018C	YIL125W
YBR211C	YDR318W	YGR179C	YPL018W
YOL076W	YPR131C
YAL047C	YBR109C	YDR356W	YKL042W	YNL225C	YOR373W	YPL124W
YBR201W	YDR057W	YLR207W	YML029W	YOL013C
YCL008C	YGR206W	YLR119W	YPL065W
YEL056W	YLL022C	YPL001W
YJL005W	YNL138W
YDR265W	YJL210W	YMR026C
YCL009C	YMR108W
YGR132C	YGR231C
YHL002W	YNR006W
YAL016W	YDL134C	YGL190C
YDR204W	YOL096C
YBR160W	YGR108W
YBL026W	YBR055C	YBR152W	YDL098C	YDR378C	YDR473C	YEL026W	YER029C	YER112W	YER146W	YER172C	YFL017W-A	YGR006W	YGR074W	YGR075C	YGR091W	YHR165C	YJR022W	YKL173W	YLR147C	YLR275W	YLR438C-A	YNL147W	YOR159C	YOR308C	YPR082C	YPR178W	YPR182W
YCL044C	YPR024W
YCR092C	YOL090W
YDL042C	YFR028C	YJL076W
YJL088W	YPL111W
YJL041W	YJL061W
YER069W	YJL071W
YGR063C	YML010W
YLR342W	YPR165W
YBR154C	YDL150W	YDR045C	YHR143W-A	YJL011C	YKL144C	YKR025W	YNL113W	YNL151C	YNR003C	YOR116C	YOR207C	YOR210W	YOR224C	YPR110C	YPR187W	YPR190C
YGL207W	YML069W
YGR178C	YNL085W
YGR240C	YMR205C
YBR087W	YCL016C	YHR191C	YJR068W	YMR078C	YNL290W	YOL094C
YDL105W	YDR288W	YEL019C	YER038C	YLR007W	YLR383W	YML023C	YOL034W
YDR224C	YER030W	YOL012C
YER148W	YGR246C	YNL039W
YJR041C	YKL014C	YLR221C	YNR038W	YOL144W
Q0105	YBL045C	YDR529C	YEL024W	YFR033C	YGR183C	YHR001W-A	YJL166W	YOR065W	YPR191W
YDL047W	YFR040W
YJL125C	YNL062C
YHR098C	YPR181C
YFR030W	YJR137C
YBL016W	YDL159W	YDR103W	YLR362W
YER145C	YMR058W
YER017C	YMR089C
YJL006C	YKL139W	YML112W
YBR160W	YGR109C
YML115C	YPL050C
YDL017W	YDR052C
YER070W	YGR180C	YJL026W
YBR077C	YGR163W	YKR007W
YHR172W	YLR212C	YNL126W
YBL007C	YIR006C	YNL084C
YBR229C	YDR221W
YMR095C	YMR096W
YER133W	YNL233W
YMR192W	YPL249C
YAL021C	YCR093W	YDL165W	YER068W	YGR134W	YIL038C	YNL288W	YNR052C	YPR072W
YGL212W	YOR106W
YDR331W	YDR434W	YHR188C	YLR088W	YLR459W
YNL037C	YOR136W
YKL182W	YPL231W
YGL155W	YKL019W
YDR369C	YMR224C	YNL250W
YCR086W	YDR439W
YLL002W	YNL246W
Q0115	YIR021W
YJL090C	YKL108W
YAL013W	YBR095C	YDL076C	YDR207C	YIL084C	YKL185W	YMR263W	YNL097C	YNL330C	YOL004W	YPL139C	YPL181W
YDL030W	YDL043C	YER029C	YFL017W-A	YGR074W	YIR005W	YIR009W	YJL203W	YLR147C	YLR275W	YML049C	YMR240C	YMR288W	YNL286W	YOR159C	YOR319W	YPL213W	YPR182W
Q0045	Q0250	Q0275	YDL067C	YGL187C	YGL191W	YHR051W	YLR038C	YLR395C	YMR256C	YNL052W
YBL037W	YJR005W	YJR058C	YOL062C
YAL021C	YBR279W	YDR138W	YGL244W	YLR418C	YOL145C	YOR123C
YER093C	YIL105C	YJL058C	YKL203C	YMR068W	YNL006W	YNL047C	YOL078W
YAL044C	YDR019C	YFL018C	YMR189W
YNL199C	YPL075W
YAL034W-A	YIR010W	YJR112W	YPL233W
YAR007C	YJL173C	YNL312W
YIL022W	YJL104W	YJR045C	YKR065C	YLR008C	YOR232W
YBR233W-A	YDR016C	YDR201W	YDR320C-A	YGL061C	YGR113W	YKL052C	YKL138C-A	YKR037C	YKR083C
YBR105C	YCL039W	YDL176W	YDR255C	YGL227W	YIL017C	YIL097W	YMR135C
YDR004W	YDR076W
YDR028C	YER133W
YJR109C	YOR303W
YER125W	YML111W
Q0120	YLR382C
YMR287C	YPL029W
YGR262C	YJL184W	YKR038C	YKR095W-A	YML036W
YBL027W	YBL087C	YBL092W	YBR031W	YBR084C-A	YBR191W	YDL075W	YDL081C	YDL082W	YDL130W	YDL133C-A	YDL136W	YDL184C	YDL191W	YDR012W	YDR382W	YDR418W	YDR471W	YDR500C	YEL054C	YER056C-A	YER117W	YFL034C-A	YFR031C-A	YFR032C-A	YGL030W	YGL031C	YGL076C	YGL103W	YGL135W	YGL147C	YGR034W	YGR085C	YGR148C	YHL001W	YHL033C	YHR010W	YHR141C	YIL018W	YIL052C	YIL133C	YIL148W	YJL177W	YJL189W	YJR094W-A	YKL006W	YKL180W	YKR094C	YLL045C	YLR029C
YDL207W	YIL115C	YJL061W
YDR477W	YER027C	YGL115W
YBR112C	YCR084C
YBR114W	YGR003W	YJR052W	YNL230C	YPL046C
YDL108W	YDR079C-A	YDR311W	YDR460W	YER171W	YIL143C	YLR005W	YPL122C	YPR025C	YPR056W
YDL099W	YDR517W
YLR002C	YOR206W
YBR217W	YMR159C	YPL149W
YDR062W	YMR296C
YBR198C	YCR042C	YDR145W	YDR167W	YER148W	YGL112C	YGR274C	YML015C	YML098W	YML114C	YMR005W	YMR227C	YMR236W	YPL011C	YPL129W
YER018C	YIL144W	YMR117C	YOL069W
YHR102W	YKL189W	YOR353C
YDR060W	YOR206W
YDL201W	YDR165W
YDR324C	YEL055C	YGR128C	YHR196W	YJL109C	YMR093W	YPL126W
YIL139C	YOR346W	YPL167C
YDL003W	YFL008W	YIL026C	YJL074C	YPR007C
YAL041W	YJL157C	YJR086W	YOR212W
YFL034C-B	YNL161W
YBR036C	YBR161W
YMR167W	YNL082W
YIL104C	YNL124W
YJR086W	YOR212W
YGL105W	YGL245W	YGR264C
YIR022W	YJR010C-A	YLR066W	YML055W
YMR260C	YNL244C
YBR160W	YMR199W
YCR035C	YDL111C	YDR280W	YGR095C	YGR158C	YGR195W	YHR069C	YHR081W	YNL232W	YOL021C	YOL142W	YOR001W
YGL086W	YJL030W
YGR072W	YHR077C	YMR080C
YML049C	YMR240C	YMR288W	YNL138W-A	YOR319W	YPR094W
YJL209W	YLR067C
YDR359C	YEL018W	YFL024C	YFL039C	YGR002C	YHR090C	YHR099W	YJL081C	YJR082C	YNL107W	YNL136W	YOR244W	YPR023C
YGL019W	YIL035C	YOR039W	YOR061W
YDR181C	YMR127C	YOR213C
YBR156C	YJR089W
YDL145C	YDR238C	YER122C	YFR051C	YGL137W	YIL076W	YNL287W	YPL010W
YBR103W	YCR033W	YDR155C	YGL194C	YIL112W	YKR029C	YOL068C
YML095C	YMR201C	YPL022W
YCL061C	YMR048W	YNL273W
YAL011W	YBR231C	YDR190C	YDR334W	YDR485C	YFL039C	YGR002C	YJL081C	YLR085C	YLR385C	YML041C	YNL107W	YPL235W
YBL084C	YDL008W	YDR118W	YDR260C	YFR036W	YGL003C	YGL116W	YGL240W	YHR166C	YIR025W	YKL022C	YLR102C	YLR127C	YNL172W	YOR249C
YDR178W	YKL141W	YKL148C	YLL041C
YOL001W	YPL031C
YHR005C	YJR086W	YOR212W
YDL047W	YIL153W	YMR028W
YGL206C	YGR167W
YHL022C	YHR157W	YLR329W
YAR014C	YER133W
YGL134W	YPL031C
YKL028W	YKR062W
YDR245W	YEL036C	YJL183W	YJR075W	YPL050C
YDL090C	YKL019W
YFR002W	YGL172W	YGR119C	YJL041W
YMR075W	YNL330C	YOL004W	YPL139C	YPR023C
YIL139C	YPL167C
YBL023C	YBR202W	YEL032W	YGL201C	YLR274W	YPR019W
YBR077C	YGR163W	YKL143W	YKR007W	YML121W
YBR160W	YDL155W
YCR035C	YDL111C	YDR280W	YGR095C	YGR158C	YGR195W	YHR069C	YNL232W	YOL021C	YOL142W
YBL006C	YCR020W-B	YCR052W	YDR303C	YFR037C	YGR056W	YGR275W	YHR056C	YIL126W	YKR008W	YLR033W	YLR321C	YLR357W	YML127W	YMR033W	YMR091C	YPR034W
YCL031C	YGL019W	YGR090W	YIL035C	YOR039W	YOR061W
YBR281C	YFR044C	YNL191W
YDR289C	YGL246C	YOR048C
YBR170C	YDL126C	YGR048W
YAL040C	YBR160W
YDR390C	YPR180W
YGL130W	YPL228W
YAL016W	YDL134C	YOR014W
YEL037C	YER162C
Q0045	YLR203C	YML129C
YAL002W	YDR495C	YLR148W	YLR396C	YMR231W	YPL045W
YDL113C	YDR425W	YJL036W
YER025W	YJR007W	YMR146C	YMR309C	YNL244C	YOR361C	YPL237W	YPR041W
YEL003W	YGR078C	YJL179W	YLR200W	YML094W	YNL153C
YPL003W	YPR066W
YJR035W	YKL054C
YBR081C	YBR111W-A	YBR198C	YCL010C	YDR145W	YDR167W	YDR176W	YDR392W	YDR448W	YER164W	YGL066W	YGL112C	YGR252W	YHR099W	YLR055C	YMR223W	YMR236W	YOL148C	YPL047W	YPL254W
YBR098W	YDR386W
YBR188C	YDR416W	YGR129W	YJR050W	YLL036C	YLR117C	YMR213W	YPR101W
YDL084W	YDR381W	YNL253W
YDR009W	YML051W
YEL059C-A	YMR035W	YMR150C
YBR127C	YDL185W	YEL027W	YEL051W	YGR020C	YHR026W	YHR039C-A	YKL080W	YLR447C	YMR054W	YOR332W	YPL234C	YPR036W
YDR311W	YER171W	YGR258C	YIL143C	YLR005W	YPL122C	YPR056W
YER111C	YLR182W
YDL192W	YJL099W	YKR027W	YLR330W	YMR237W	YOR299W
YGR285C	YHR064C
YBR160W	YLR210W
YDL074C	YPL055C
YBL097W	YDR325W	YFR031C	YLR086W	YLR272C
YDR200C	YFR008W	YLR238W	YMR029C	YMR052W	YNL127W
YBR041W	YMR246W	YOR317W
YLR043C	YNL015W
YCR095C	YDR067C	YHL029C	YNL032W	YNL056W	YNL099C
YCL017C	YER048W-A
YLR035C	YMR167W
YBR143C	YDR172W
YBR221C	YER178W	YFL018C	YGR193C	YIL042C	YNL071W	YOR090C
YGL075C	YLR457C	YPL255W
YDL047W	YJL098W
YBR081C	YBR198C	YDR145W	YDR167W	YDR176W	YDR392W	YDR448W	YER164W	YGL066W	YGL112C	YGL252C	YGR252W	YHR099W	YMR223W	YMR236W	YOL148C	YPL254W
YDR228C	YGL044C	YMR061W	YOL123W	YOR250C
YBR160W	YPR119W
YGL153W	YLR191W	YNL214W
YGR244C	YOR142W
YBR207W	YFL041W
YDR253C	YIR017C	YNL103W
YKL186C	YPL169C
YBR245C	YFR013W
YKL058W	YOR194C
YER148W	YPL082C
YBL072C	YBR048W	YBR181C	YBR189W	YCR031C	YDL061C	YDL083C	YDR025W	YDR064W	YDR447C	YDR450W	YER074W	YER102W	YER131W	YGL123W	YGL189C	YGR027C	YGR118W	YGR214W	YHL015W	YHR021C	YHR203C	YIL069C	YJL136C	YJL190C	YJL191W	YJR123W	YJR145C	YKL156W	YKR057W	YLR048W	YLR167W	YLR264W	YLR287C-A	YLR333C	YLR367W	YLR388W	YLR441C	YML024W	YML026C	YML063W	YMR116C	YMR143W	YMR230W	YNL096C	YNL178W	YNL302C	YOL040C	YOL121C	YOR096W
YBL103C	YOL067C
YDR437W	YGR216C	YNL038W	YPL076W	YPL096C-A	YPL175W
YBR097W	YLR240W	YLR360W	YPL120W
YDR123C	YOL108C
YDR086C	YER087C-B	YLR378C
YER151C	YNR051C
YAL023C	YDL095W
YKL002W	YKL041W	YLR025W	YMR077C
YBR179C	YDR470C	YOR211C
YAL042W	YML067C
YBR245C	YLR095C	YMR044W
YDL077C	YDR080W	YLR148W	YLR396C	YMR231W	YPL045W
YGR032W	YPR054W
YLR386W	YNL325C
YDL007W	YDL097C	YDL147W	YDR363W-A	YDR394W	YDR427W	YER021W	YFR004W	YFR010W	YFR052W	YGL048C	YGR232W	YHL030W	YHR027C	YHR200W	YIL075C	YKL145W	YLR421C	YOR117W	YOR259C	YOR261C	YPR108W
YJR104C	YMR038C
YER133W	YKL193C
YHL007C	YLR229C
YLR234W	YMR190C	YPL024W
YNL289W	YPL031C
YDR477W	YGL115W	YGL208W
YER149C	YLL021W	YLR319C
YJL031C	YPR176C
YBL025W	YBR009C	YBR010W	YLR141W	YMR270C	YOR295W
YBR288C	YGR261C	YJL024C	YPL195W
YGR082W	YMR203W	YNL070W	YNL121C	YNL131W	YOR045W	YPR133W-A
YAR003W	YBR175W	YBR258C	YDR469W	YHR119W	YKL018W	YLR015W	YPL138C
YDR292C	YKL154W
YCR057C	YDR449C	YJL069C	YLR129W	YLR222C	YLR409C
YER090W	YKL211C
YJR135C	YLR381W	YPR046W
YDR310C	YOL068C	YOR279C
YGL120C	YKR022C	YLR424W
YHR085W	YHR197W	YNL182C
YBL014C	YJL025W	YML043C
YGR033C	YJL104W	YJL143W	YLR008C	YNR017W	YPL063W
YBR119W	YDL087C	YDR235W	YDR240C	YER029C	YFL017W-A	YGR013W	YGR074W	YHR086W	YIL061C	YKL012W	YLR147C	YLR275W	YLR298C	YML046W	YOR159C	YPR182W
YDR106W	YHR129C	YMR294W	YPL174C
YBR156C	YPL209C
YDL216C	YDR179C	YIL071C	YJR084W	YMR025W	YOL117W
YEL037C	YPL096W
YDR328C	YGR140W	YMR094W	YMR168C
YAR042W	YHR195W
YBL075C	YCL037C	YMR186W	YNL064C
YIL079C	YJL050W	YOL115W
YKL190W	YLR433C	YML057W
YER133W	YOR178C
YDL127W	YPL031C
YDR211W	YGR083C	YKR026C	YLR291C	YOR260W
YDR141C	YNL297C
Q0140	YBL090W	YBR146W	YBR251W	YDL045W-A	YDR041W	YDR175C	YDR337W	YDR347W	YER050C	YFR049W	YGL129C	YGR084C	YGR165W	YGR215W	YHL004W	YHR075C	YIL093C	YJR101W	YJR113C	YKL003C	YKL155C	YMR158W	YMR188C	YNL081C	YNL137C	YNL306W	YNR037C	YOR158W	YPL013C	YPL118W	YPR166C
YAL009W	YHR004C
YCR086W	YDR439W	YER106W	YPL204W
YCL031C	YGR090W	YLR223C	YOR039W
YDR057W	YJL034W	YLR207W
YLR207W	YOL013C
YDL134C	YMR028W	YPL152W
YDR498C	YGL098W	YGL145W	YLR440C	YNL258C	YOR075W
YDR148C	YFL018C	YIL125W
YCL009C	YMR108W
YBL084C	YBR114W	YBR170C	YBR201W	YBR280C	YDL008W	YDL013W	YDL126C	YDL132W	YDL190C	YDR054C	YDR057W	YDR118W	YDR131C	YDR219C	YDR260C	YDR306C	YDR328C	YER116C	YER125W	YFL009W	YFR036W	YGL003C	YGL116W	YGL240W	YGR003W	YGR225W	YHR166C	YIL030C	YIL046W	YIR025W	YJL047C	YJL149W	YJR052W	YJR090C	YKL022C	YKL059C	YLL036C	YLR097C	YLR102C	YLR127C	YLR207W	YLR224W	YML013W	YML029W	YML088W	YML111W	YMR264W	YMR275C	YNL172W
YER090W	YKL211C
YJR109C	YOR303W
YBR195C	YML102W	YPR018W
YDL077C	YDR080W
YHR060W	YKL119C
YKL159C	YKL190W	YLR433C	YML057W
YIL033C	YJL164C	YKL166C	YPL203W
YER123W	YHR135C	YNL154C	YPL204W
YGL019W	YIL035C	YOR039W	YOR061W
YDL143W	YDR188W	YDR212W	YIL142W	YJL008C	YJL014W	YJL111W	YJR064W	YNL212W	YOR281C
YAL040C	YBR160W	YDL155W	YGR108W	YGR109C	YLR210W	YMR199W	YPL256C	YPR119W	YPR120C
YBR135W	YBR160W	YDL127W	YDL179W	YER059W	YGL134W	YGL215W	YHR071W	YIL050W	YNL289W	YOL001W	YPL031C	YPL219W	YPL256C
YDL108W	YPR025C
YCR081W	YDR443C	YNL025C	YPL042C
YJL006C	YKL139W	YML112W
YBR102C	YDR166C	YER008C	YGL233W	YIL068C	YJL085W	YLR166C	YPR055W
YKL182W	YPL231W
YEL003W	YFL023W	YGR078C	YJL179W	YLR200W	YML094W	YNL153C
YDL090C	YKL019W
YGL155W	YKL019W
YJL031C	YOR370C	YPR176C
YCR034W	YGR032W	YLR342W
YGR143W	YPR159W
YAL044C	YDR019C	YFL018C	YMR189W
YCR024C-A	YEL017C-A	YGL008C	YPL036W
YBR127C	YDL184W-B	YDL185W	YEL027W	YEL051W	YGR020C	YHR026W	YHR039C-A	YKL080W	YLR447C	YMR054W	YOR270C	YOR332W	YPL234C	YPR036W
YEL056W	YPL001W
YDL076C	YIL084C	YMR075W	YMR128W	YMR263W	YNL097C	YNL330C	YOL004W	YPL139C	YPL181W	YPR023C
YNL037C	YOR136W
YBL078C	YGL206C	YGR167W	YNL223W
YBL050W	YBR080C
YKL196C	YLR093C
YBR254C	YDR108W	YDR246W	YDR407C	YDR472W	YGR166W	YKR068C	YML077W	YMR218C	YOR115C
YKL041W	YLR025W	YPR173C
YAL002W	YDL077C	YDR080W	YLR148W	YLR396C	YMR231W	YPL045W
YBR234C	YDL029W	YIL062C	YJR065C	YKL013C	YLR370C	YLR429W	YNR035C
YGR238C	YHR158C
YJR060W	YKL049C	YKL089W
YBR115C	YGL154C
YGR082W	YHR117W	YMR060C	YMR203W	YNL070W	YNL121C	YNL131W	YOR045W	YPR133W-A
YGR033C	YIL022W	YJL104W	YJL143W	YJR045C	YKR065C	YLR008C	YNL328C	YNR017W	YOR232W	YPL063W
YAL009W	YHR004C
YCL037C	YDL229W	YDR515W	YER176W	YGR072W	YGR178C	YHR077C	YJL080C	YLR022C	YML028W	YMR080C	YNL085W	YNL209W	YOR046C	YOR198C
YBL079W	YDL148C	YDR192C	YER105C	YER107C	YIL115C	YKL068W	YKR082W	YLR335W	YML103C	YMR047C	YMR129W	YOR098C
YFR002W	YGL172W	YGR119C	YJL041W
YER107C	YFR002W	YIL115C	YJL041W	YJL061W	YMR047C
YDL116W	YGL092W	YGL100W	YJR042W	YKL057C	YLR208W
YBL002W	YBL003C	YBR009C	YBR010W	YDR224C	YDR225W	YKL049C	YKR048C	YNL030W	YNL031C	YPL127C
YFL022C	YLR060W	YPR047W
YGR240C	YMR205C
YEL059C-A	YMR035W	YMR150C
YHR024C	YLR163C
YDL020C	YDR069C	YGR270W
YDL040C	YHR013C	YOR253W
YAL038W	YOR347C
YBR221C	YDR430C	YER178W	YFL018C	YGR193C	YNL071W
YCR052W	YFR037C	YGR056W	YIL126W	YKR008W	YLR321C	YLR357W	YMR033W	YOR213C	YPR034W
YBR060C	YHR118C	YLL004W	YML065W	YNL261W	YPR162C
YBR060C	YDL017W	YDR052C	YHR118C	YLL004W	YML065W	YNL261W	YPR162C
YBL023C	YBR060C	YBR202W	YDR013W	YDR489W	YEL032W	YGL113W	YGL201C	YHR118C	YJL072C	YJL090C	YJL194W	YKL108W	YLL004W	YLR103C	YLR274W	YML065W	YNL261W	YOL146W	YPR019W	YPR162C
YDR013W	YDR489W	YJL072C	YOL146W
YBL023C	YBR060C	YBR202W	YBR278W	YDL102W	YEL032W	YGL201C	YHR118C	YJL090C	YJR006W	YJR043C	YLL004W	YLR103C	YLR274W	YML065W	YNL261W	YNL262W	YPR019W	YPR162C	YPR175W
RNA_TLC1	YIL009C-A	YLR233C	YLR318W
YDR178W	YKL141W	YKL148C	YLL041C
Q0105	YBL045C	YDR529C	YEL024W	YFR033C	YGR183C	YHR001W-A	YJL166W	YOR065W	YPR191W
Q0045	Q0250	Q0275	YDL067C	YGL187C	YGL191W	YHR051W	YIL111W	YLR038C	YLR395C	YMR256C	YNL052W
Q0080	Q0085	Q0130	YBL099W	YBR039W	YDL004W	YDL130W-A	YDL181W	YDR298C	YDR322C-A	YDR377W	YGR008C	YJR121W	YKL016C	YLR295C	YML081C-A	YOL077W-A	YPL078C	YPL271W	YPR020W
YDL085W	YDL174C	YGR207C	YIL155C	YKL085W	YKL148C	YML054C	YML120C	YMR145C	YNR001C	YOR356W	YOR374W	YPL262W	YPR004C
YER070W	YGR180C	YIL066C	YJL026W
YDL069C	YDR197W	YHL038C	YJL209W
YBR188C	YDR473C	YDR482C
Q0120	YBR120C	YDL044C	YDR194C	YGR222W	YHR005C-A	YIR021W	YJL133W	YKR052C	YLR382C	YMR023C	YOR334W	YPR134W
YDL132W	YDR054C	YDR328C	YFL009W	YOR057W
YBR280C	YDL132W	YDR054C	YDR131C	YDR328C	YFL009W	YIL046W	YJL149W	YJR090C	YLR097C	YML088W	YOL133W	YOR080W
YDL132W	YDR054C	YDR328C	YIL046W
YDR028C	YER054C	YER133W	YKL193C	YMR311C	YOR178C
YDR179C	YJR084W
YDR422C	YDR477W	YER027C	YGL115W	YGL208W	YJL089W
YBL016W	YDL159W	YDR103W	YGR040W	YLR362W
YDL003W	YDR180W	YFL008W	YIL026C	YJL074C	YPR007C
YDR113C	YGR098C
YGL061C	YGR113W
YAL047C	YBR109C	YDR356W	YER018C	YGL093W	YKL042W	YMR117C	YNL188W	YNL225C	YOR257W	YOR373W	YPL124W	YPL255W
YBL034C	YBR211C	YCL029C	YDR201W	YHR129C	YIL144W	YKR037C	YKR054C	YLR045C	YMR065W	YMR198W	YMR294W	YOL069W	YPR141C
YGR244C	YOR142W
YDR285W	YGL249W	YIL072W	YLR263W	YNL088W
YBL080C	YBR120C	YDL069C	YDR197W	YER153C	YGR222W	YLR067C	YLR203C	YMR064W	YMR257C	YMR282C	YNR045W	YPL029W
Q0140	YCR046C	YKL142W	YNL137C
YBR154C	YDL108W	YDR156W	YDR311W	YDR460W	YER171W	YHR143W-A	YIL143C	YJL148W	YJR063W	YLR005W	YNL113W	YNL248C	YOR210W	YOR224C	YOR340C	YOR341W	YPL122C	YPR010C	YPR025C	YPR056W	YPR110C	YPR187W
YJL006C	YKL139W	YML112W
YBR154C	YDL150W	YDR005C	YDR045C	YHR143W-A	YJL011C	YKL144C	YKR025W	YNL113W	YNL151C	YNR003C	YOR116C	YOR207C	YOR210W	YOR224C	YPR110C	YPR187W	YPR190C
YER148W	YGR246C	YNL039W
YAL001C	YBR123C	YDR362C	YGR047C	YOR110W	YPL007C
YBL021C	YGL237C	YKL109W	YOR358W
YGL130W	YPL228W
YBL014C	YBL025W	YER148W	YJL025W	YKL125W	YLR141W	YML043C	YMR270C	YOR295W
YBL025W	YLR141W	YMR270C	YOR295W
YKL058W	YOR194C
YKL028W	YKR062W
YGR005C	YGR186W	YPL129W
YDL232W	YEL002C	YGL022W	YGL226C-A	YJL002C	YML019W	YMR149W	YOR085W	YOR103C
YIR022W	YJR010C-A	YLR066W	YML055W
YDL092W	YDR292C	YKL122C	YML105C	YPL210C	YPL243W	YPR088C
YDR292C	YKL154W
YLR288C	YPL194W
YCR002C	YDL225W	YDR218C	YGR059W	YHR107C	YJR076C	YLR314C
YBL007C	YBR200W	YBR234C	YCL040W	YCR088W	YDL029W	YDL178W	YDR129C	YDR388W	YGR080W	YHR179W	YIL034C	YIL138C	YIR006C	YKL007W	YLL050C	YLR319C	YLR337C	YLR429W	YMR092C	YNL079C	YNL138W	YNL243W	YOR122C	YOR181W
YAL029C	YBR172C	YHR023W	YKL079W	YKL129C	YMR109W	YOR326W
YFL037W	YLR212C	YML085C	YML124C
YBL034C	YBL078C	YCL029C	YER016W	YJL042W	YLR045C	YLR175W	YMR138W	YNL126W	YNL223W	YOR058C	YOR265W	YOR272W	YPL241C
YBL063W	YEL061C	YGL005C	YGL216W	YHR156C	YMR198W	YPL155C	YPR141C
YDR424C	YDR488C	YKR054C	YMR299C
YDR106W	YHR129C	YMR294W	YPL174C
YDR176W	YDR448W	YGR252W	YHR099W	YOL148C	YPL254W
YAL001C	YAL013W	YAL021C	YBL014C	YBL021C	YBL025W	YBL052C	YBR081C	YBR095C	YBR103W	YBR111W-A	YBR123C	YBR198C	YCL010C	YCR033W	YCR042C	YCR081W	YCR093W	YDL076C	YDL108W	YDL165W	YDR079C-A	YDR145W	YDR155C	YDR167W	YDR176W	YDR207C	YDR295C	YDR310C	YDR311W	YDR359C	YDR362C	YDR392W	YDR443C	YDR448W	YDR460W	YEL018W	YEL056W	YER068W	YER148W	YER164W	YER171W	YFL024C	YFL028C	YFL039C	YGL066W	YGL112C	YGL194C	YGL237C	YGL252C
YFL024C	YFL039C	YHR090C	YHR099W	YJL081C	YML007W	YNL027W	YOR244W	YPR023C
YBL037W	YDR153C	YGL206C	YGR167W	YHL019C	YJL207C	YJR005W	YJR058C	YJR125C	YKL135C	YLR170C	YOL062C	YPL259C	YPR029C
YBL037W	YJR005W	YJR058C	YOL062C
YBR288C	YGR261C	YJL024C	YPL195W
YER157W	YGL005C	YGL223C	YGR120C	YML071C	YNL041C	YNL051W	YPR105C
YDL145C	YDL192W	YDR238C	YFR051C	YGL137W	YIL076W	YNL287W	YPL010W
YAL007C	YAL042W	YAR002C-A	YDL195W	YGL200C	YIL109C	YLR208W	YML012W	YPL085W	YPL218W	YPR181C
YHR012W	YJL053W	YJL154C	YOR069W	YOR132W
YOR069W	YOR132W
YDR468C	YDR498C	YLR026C	YMR183C	YOL018C	YOR036W	YOR075W	YPL232W
YGL212W	YOR106W
YAL030W	YHL031C	YIL004C	YLR078C	YLR093C	YLR268W	YMR197C	YOR327C
YDR328C	YGR140W	YMR094W	YMR168C
YBR107C	YDR318W	YGR179C	YJR135C	YLR381W	YPL018W	YPR046W
YJR135C	YLR381W	YPR046W
YAL034W-A	YBR107C	YBR211C	YBR233W-A	YCL029C	YCR086W	YDL028C	YDR016C	YDR201W	YDR254W	YDR318W	YDR320C-A	YDR328C	YDR383C	YDR439W	YEL061C	YER016W	YER018C	YER106W	YFR046C	YGL061C	YGR063C	YGR113W	YGR140W	YGR179C	YGR188C	YIL144W	YIR010W	YJL030W	YJR060W	YJR089W	YJR112W	YJR135C	YKL049C	YKL052C	YKL089W	YKL138C-A	YKR037C	YKR083C	YLR045C	YLR315W	YLR381W	YMR094W	YMR117C	YMR168C	YOL069W	YOR026W	YOR073W	YOR195W	YPL018W
YER018C	YIL144W	YMR117C	YOL069W
YBR107C	YDR254W
YBR091C	YDL217C	YEL020W-A	YHR005C-A	YJL054W
YJL143W	YNR017W
YBR091C	YEL020W-A	YGR181W	YHR005C-A	YJR135W-A
YER017C	YLR450W	YMR089C
YBL041W	YBR173C	YER012W	YER094C	YFR050C	YGL011C	YGR135W	YGR253C	YJL001W	YML092C	YMR314W	YOL038W	YOR157C	YOR362C	YPR103W
YDL007W	YDL097C	YDL147W	YDR394W	YDR427W	YER021W	YFR004W	YFR052W	YGL048C	YGR232W	YHR027C	YHR200W	YIL075C	YKL145W	YOR117W	YOR259C	YOR261C	YPR108W
YBR278W	YDR121W	YJL090C	YNL262W	YPR175W
YIL139C	YPL167C
YNL088W	YOL006C
YAR007C	YJL173C	YNL312W
YBR087W	YER173W	YJR068W	YNL290W	YOL094C	YOR217W
YER176W	YHR164C
YBL035C	YIR008C	YKL045W	YNL102W	YNR052C
YDL102W	YJR006W	YJR043C
YDR228C	YGL044C	YMR061W	YOL123W	YOR250C
Q08553	YAL043C	YDR046C	YDR195W	YDR228C	YDR301W	YER165W	YGL044C	YJR093C	YKL059C	YLR115W	YLR277C	YMR061W	YNL222W	YNL317W	YOR250C	YPR107C
YAL043C	YJR093C	YLR277C
YCR035C	YDL111C	YDR280W	YGR095C	YGR158C	YGR195W	YHR069C	YHR081W	YNL232W	YNL251C	YOL021C	YOL142W	YOR001W	YOR076C
SNRNA_NME1	YAL033W	YBL018C	YBR167C	YBR257W	YGR030C	YHR062C	YNL221C	YNL282W
YDL014W	YEL026W	YLR197W	YOR310C
RNA_RNASE-P	YAL033W	YBL018C	YBR167C	YBR257W	YGR030C	YHR062C	YIR015W	YNL221C	YNL282W
YBL074C	YBR055C	YBR142W	YBR152W	YBR237W	YDL209C	YDR088C	YDR163W	YDR243C	YDR364C	YER013W	YER112W	YER172C	YGL120C	YGL128C	YGR006W	YGR074W	YGR075C	YGR091W	YGR278W	YHR165C	YIL061C	YKL012W	YKL074C	YKL078W	YKR086W	YLR147C	YLR298C	YML046W	YMR268C	YNR011C	YOR148C	YOR159C	YPL178W	YPR057W	YPR178W
YJL203W	YLL036C	YPR101W
YDL030W	YDL043C	YER029C	YFL017W-A	YGR074W	YIR005W	YJL106W	YJL203W	YLR147C	YLR275W	YLR382C	YML049C	YMR240C	YMR288W	YNL286W	YOL133W	YOR319W	YPL213W	YPR182W
YCR018C	YDL014W	YDR324C	YDR398W	YDR432W	YDR449C	YDR478W	YER082C	YGR128C	YGR159C	YHL034C	YHR065C	YHR089C	YHR196W	YJL109C	YKL099C	YLL008W	YLR222C	YLR223C	YMR239C	YMR302C	YNL221C	YNR052C	YOR048C
YAR008W	YDL048C	YDR463W	YHR006W	YJL087C	YKL205W	YLR105C	YLR375W	YMR059W	YOL102C	YPL083C
YMR287C	YPL029W
YHR005C	YJR086W	YOR212W
YHR172W	YLR212C	YNL126W
YEL034W	YJR047C
YER165W	YGR162W	YOL139C
YER025W	YJR007W	YMR146C	YMR309C	YNL244C	YOR361C	YPL237W	YPR041W
P38286	YDR211W	YER025W	YGR083C	YJR007W	YKR026C	YLR291C	YNL265C	YOR101W	YOR260W	YPL237W
YBR079C	YDR429C	YMR146C	YMR309C	YNL062C	YNL244C	YOR361C
YGL049C	YGR162W	YJL138C	YKR059W	YOL139C
YGL049C	YGR162W	YOR276W
YAL003W	YBR118W	YKL081W	YKR084C	YPL048W	YPR080W
YDR385W	YOR133W
YAL003W	YAL032C	YAL033W	YAL035W	YBL004W	YBL018C	YBL026W	YBL027W	YBL028C	YBL038W	YBL072C	YBL074C	YBL087C	YBL090W	YBL092W	YBR031W	YBR048W	YBR055C	YBR065C	YBR079C	YBR084C-A	YBR094W	YBR101C	YBR118W	YBR119W	YBR122C	YBR146W	YBR152W	YBR160W	YBR167C	YBR181C	YBR188C	YBR189W	YBR191W	YBR212W	YBR233W	YBR237W	YBR247C	YBR251W	YBR257W	YBR267W	YBR268W	YBR282W	YCL037C	YCL059C	YCR003W	YCR020C-A	YCR031C	YCR046C	YCR057C
YAL035W	YBL072C	YBR048W	YBR181C	YBR189W	YCR031C	YCR077C	YDL061C	YDL083C	YDR025W	YDR064W	YDR447C	YDR450W	YER074W	YER102W	YER131W	YGL123W	YGL189C	YGR027C	YGR054W	YGR118W	YGR214W	YHL015W	YHR021C	YHR203C	YIL069C	YJL136C	YJL190C	YJL191W	YJR123W	YJR145C	YKL156W	YKR057W	YLR048W	YLR167W	YLR264W	YLR287C-A	YLR333C	YLR367W	YLR388W	YLR441C	YML024W	YML026C	YML063W	YMR116C	YMR143W	YMR230W	YNL007C	YNL096C	YNL178W
YBL038W	YBL090W	YBR122C	YBR146W	YBR251W	YBR268W	YBR282W	YCR003W	YCR046C	YCR071C	YDL045W-A	YDL069C	YDL202W	YDR041W	YDR115W	YDR116C	YDR175C	YDR237W	YDR322W	YDR337W	YDR347W	YDR405W	YDR462W	YDR494W	YEL050C	YER050C	YFR049W	YGL068W	YGL125W	YGL129C	YGR076C	YGR084C	YGR165W	YGR215W	YGR220C	YHL004W	YHR147C	YIL093C	YJL063C	YJL096W	YJR101W	YJR113C	YKL003C	YKL138C	YKL142W	YKL155C	YKL167C	YKL170W	YKR006C	YKR085C
Q0140	YBL090W	YBR146W	YBR251W	YDL045W-A	YDR041W	YDR175C	YDR337W	YDR347W	YER050C	YFR049W	YGL129C	YGR084C	YGR165W	YGR215W	YHL004W	YHR075C	YIL093C	YJR101W	YJR113C	YKL003C	YKL155C	YMR158W	YMR188C	YNL137C	YNL306W	YNR037C	YOR158W	YPL013C	YPL118W	YPR166C
YML095C	YMR201C	YPL022W
YBR114W	YEL037C	YER162C	YJR052W
YDL108W	YDR311W	YDR460W	YER171W	YGR258C	YIL143C	YLR005W	YPL122C	YPR025C
YBR114W	YGR003W	YJR052W	YNL230C	YPL046C
YDR004W	YDR076W	YER095W	YGL163C	YML032C
YMR106C	YMR284W
YGL090W	YLR265C	YOR005C
YDR369C	YMR224C	YNL250W
YCR092C	YNL082W	YOL090W
YDR097C	YOL090W
YGR252W	YOL148C
YDR176W	YDR448W	YGR252W	YHR099W	YOL148C	YPL254W
YBR081C	YBR111W-A	YBR198C	YCL010C	YDR145W	YDR167W	YDR176W	YDR392W	YDR448W	YER164W	YGL066W	YGL112C	YGR252W	YHR099W	YLR055C	YMR223W	YMR236W	YOL148C	YPL047W	YPL254W
YBR081C	YDR392W	YDR448W	YGL112C	YHR099W
YAL051W	YOR363C
YAL021C	YCR093W	YDL160C	YDL165W	YER068W	YFL028C	YGR092W	YIL038C	YIL106W	YJR122W	YKR036C	YNR052C	YPR072W
YDR173C	YML099C	YMR042W	YMR043W
YBL103C	YOL067C
YBR112C	YCR084C
YMR053C	YNL309W	YNL330C	YOL004W
YIR017C	YJR060W	YNL103W
YIR017C	YNL103W	YPL038W
YDR253C	YIR017C	YNL103W
YDR397C	YER159C
YDR207C	YJR094C
YDR252W	YHR193C	YPL037C
YAL021C	YCR093W	YDL165W	YER068W	YFL028C	YGR134W	YIL038C	YKR036C	YNL278W	YNL288W	YNR052C	YPR072W
YBR289W	YDR073W	YHL025W	YJL176C	YML007W	YMR033W	YNL027W	YNR023W	YOR290C	YPL016W	YPL129W	YPR034W
YER111C	YLR182W
YDL056W	YLR182W
YDR009W	YML051W	YPL248C
YNL199C	YPL075W
YBR154C	YDL140C	YDR404C	YGL070C	YHR143W-A	YIL021W	YJL140W	YLR418C	YOL005C	YOR151C	YOR210W	YOR224C	YPR187W
YBL093C	YBR193C	YBR253W	YDL005C	YDR308C	YER022W	YER179W	YGL025C	YGL151W	YGR104C	YHR041C	YHR058C	YLR071C	YMR112C	YNL236W	YNR010W	YOL051W	YOL135C	YOR174W	YPL129W	YPR168W
TFIID	YAL034C	YBR198C	YCR042C	YDR145W	YDR167W	YGL112C	YGR274C	YML015C	YML098W	YML114C	YMR005W	YMR227C	YMR236W	YPL011C	YPL129W
YBR283C	YDR086C	YER019C-A	YER087C-B	YLR378C
YBR171W	YDR086C	YER087C-B	YLR292C	YLR378C	YOR254C	YPL094C
YBR171W	YLR292C	YOR254C	YPL094C
YAL007C	YAR002C-A	YGL200C	YML012W
YAL011W	YAR003W	YBL006C	YBL008W	YBR175W	YBR195C	YBR215W	YBR231C	YBR245C	YBR258C	YBR289W	YCR020W-B	YCR052W	YDL002C	YDL042C	YDR073W	YDR121W	YDR190C	YDR191W	YDR227W	YDR303C	YDR334W	YDR469W	YDR485C	YER030W	YFL013C	YFL039C	YFL049W	YFR013W	YFR028C	YFR037C	YGL133W	YGL150C	YGR002C	YGR056W	YGR275W	YHL025W	YHR056C	YHR119W	YIL126W	YJL065C	YJL076W	YJL081C	YJL115W	YJL176C	YJR140C	YKL018W	YKR008W	YKR101W	YLR015W
YDL003W	YFL008W	YIL026C	YJL074C
YBL097W	YDR325W	YFR031C	YLR086W	YLR272C
YGL206C	YGR167W
YCR002C	YDL225W	YHR107C	YJR076C	YLR314C
P40563	YIL034C	YKL007W
YDR027C	YDR484W	YJL029C	YKR020W
YBR254C	YDR108W	YDR246W	YDR472W	YKR068C	YML077W	YOR115C
YHL002W	YNR006W
YBR162C	YCR012W	YDL192W	YDR238C	YER122C	YFR051C	YGL137W	YIL076W	YNL287W	YOR207C	YPL010W
YBR097W	YLR240W	YLR360W	YPL120W
YHR208W	YJR148W
YER081W	YHR215W	YIL074C
YJL031C	YPR176C
YBR126C	YDR074W	YER155C	YMR261C
YDR062W	YMR296C
YBL045C	YDL074C	YDL189W	YPR191W
YBR106W	YDR245W	YEL036C	YGL055W	YGL167C	YGR231C	YJL183W	YJR075W	YPL050C
YDL216C	YDR179C	YIL071C	YJR084W	YMR025W	YOL117W
YPL003W	YPR066W
YBL041W	YER012W	YER094C	YFR050C	YGL011C	YGR135W	YGR253C	YJL001W	YML092C	YMR308C	YMR314W	YOL038W	YOR157C	YOR362C	YPR103W
YDL007W	YDL020C	YDL097C	YDL147W	YDR394W	YDR427W	YER021W	YFR004W	YFR010W	YFR052W	YGL048C	YGL141W	YHL030W	YHR027C	YHR200W	YIL075C	YKL145W	YLR421C	YOR117W	YOR259C	YOR261C	YPR108W
YAL021C	YBR279W	YDR138W	YER164W	YGL207W	YGL244W	YGR063C	YGR116W	YHR167W	YLR418C	YML010W	YML062C	YML069W	YNL139C	YNL230C	YOL145C	YOR123C	YPL046C	YPR133C
YBL093C	YBR193C	YBR253W	YCR081W	YDL005C	YDR308C	YDR443C	YER022W	YGL025C	YGL127C	YGL151W	YGR104C	YHR041C	YHR058C	YLR071C	YMR112C	YNL025C	YNL236W	YNR010W	YOL051W	YOL135C	YOR174W	YPL042C	YPR070W	YPR168W
YBR154C	YDL140C	YDR404C	YGL070C	YGR005C	YHR143W-A	YIL021W	YJL140W	YML010W	YOL005C	YOR151C	YOR210W	YOR224C	YPR187W
YBR154C	YDR156W	YHR143W-A	YJL148W	YJR063W	YNL113W	YNL248C	YOR210W	YOR224C	YOR340C	YOR341W	YPR010C	YPR110C	YPR187W
LUC1	LUC3	LUC4	LUC5	YDL087C	YDR235W	YER029C	YFL017W-A	YGR074W	YIL061C	YJL106W	YKL012W	YLR147C	YLR275W	YLR298C	YML046W	YPR182W
P39998	YNL118C	YOL149W
YGL094C	YKL025C
YAL033W	YBL018C	YBR167C	YBR257W	YDR478W	YGR030C	YHR062C	YLR145W	YNL221C	YNL282W
YGL213C	YLR398C	YPR189W
YIL033C	YJL164C	YPL203W
YDR477W	YGL115W	YGL208W
YAR003W	YBR175W	YBR258C	YDR469W	YHR119W	YKL018W	YLR015W	YPL138C
YBL084C	YDL108W	YDR311W	YDR460W	YER171W	YIL143C	YLR005W	YNL135C	YPL122C	YPR025C	YPR056W
YGR200C	YHR187W	YLR384C	YMR312W	YPL086C	YPL101W
YGL133W	YOL086C	YOR304W
YCR020C-A	YEL053C	YPR051W
MRPS2	P28817	P53732	P53937	Q0140	YBL090W	YBR146W	YBR251W	YDL045W-A	YDR041W	YDR175C	YDR337W	YDR347W	YER050C	YFR049W	YGL129C	YGR084C	YGR165W	YGR215W	YHL004W	YIL093C	YJR101W	YJR113C	YKL003C	YKL155C	YMR158W	YMR188C	YNL137C	YNL306W	YNR037C	YOR158W	YPL013C	YPL118W	YPR166C
YBR079C	YDR429C	YLR192C	YMR146C	YMR309C	YNL244C	YOR361C	YPR041W	YPR086W
YFL022C	YLR060W
YAL013W	YBR095C	YBR103W	YCR033W	YDL076C	YDR155C	YDR207C	YDR295C	YDR310C	YGL194C	YIL084C	YIL112W	YKL185W	YKR029C	YMR053C	YMR075W	YMR263W	YNL021W	YNL097C	YNL309W	YNL330C	YOL004W	YOL068C	YOR279C	YPL139C	YPL181W	YPR023C	YPR068C	YPR179C
YBL037W	YDL145C	YDL195W	YDR153C	YDR238C	YDR517W	YER122C	YFR051C	YGL137W	YGL206C	YGR057C	YGR167W	YHL019C	YHR035W	YHR098C	YIL076W	YIL109C	YJL207C	YJR005W	YJR058C	YJR125C	YKL135C	YKL176C	YLR170C	YLR208W	YNL049C	YNL287W	YOL062C	YPL010W	YPL085W	YPL218W	YPL259C	YPR029C	YPR181C
YDL145C	YDR238C	YER122C	YFR051C	YGL137W	YIL076W	YNL287W	YPL010W
YDL195W	YDR517W	YHR035W	YHR098C	YIL109C	YLR208W	YNL049C	YPL085W	YPL218W	YPR181C
YAL021C	YBL093C	YBR154C	YBR193C	YBR198C	YBR236C	YBR253W	YBR279W	YCR042C	YDL005C	YDL108W	YDL115C	YDL140C	YDR079C-A	YDR138W	YDR145W	YDR167W	YDR308C	YDR311W	YDR404C	YDR460W	YER022W	YER148W	YER171W	YGL025C	YGL070C	YGL112C	YGL127C	YGL244W	YGR005C	YGR097W	YGR104C	YGR186W	YGR274C	YHR041C	YHR058C	YHR143W-A	YIL021W	YIL143C	YJL140W	YKL028W	YKL058W	YKR062W	YLR005W	YLR071C	YLR418C	YML015C	YML098W	YML114C	YMR005W
YNL004W	YNL016W
YBL026W	YBL074C	YBR055C	YBR119W	YBR152W	YDL030W	YDL043C	YDL087C	YDL098C	YDR235W	YDR240C	YDR243C	YDR378C	YDR473C	YEL026W	YER029C	YER112W	YER127W	YER146W	YER172C	YFL017W-A	YGR006W	YGR013W	YGR074W	YGR075C	YGR091W	YHR086W	YHR156C	YHR165C	YIL061C	YIR005W	YIR009W	YJL203W	YJR022W	YKL012W	YKL173W	YLR147C	YLR275W	YLR298C	YLR438C-A	YML046W	YML049C	YMR240C	YMR268C	YMR288W	YNL138W-A	YNL147W	YNL210W	YNL286W	YOR159C
RPM1	YML091C
YBR247C	YCR057C	YDL148C	YDR060W	YDR087C	YER126C	YGR081C	YGR103W	YJL010C	YKL143W	YLR002C	YLR022C	YLR221C	YNL178W	YNR038W	YOR056C	YOR206W	YPL093W	YPR144C
YCR057C	YDL148C	YDR060W	YGR081C	YGR103W	YJL010C	YOR206W	YPR144C
YDR060W	YER126C	YGR103W	YLR002C	YLR022C	YLR221C	YNR038W	YOR206W	YPL093W
YBR247C	YDL148C	YDR087C	YGR081C	YJL010C	YKL143W	YNL178W	YPR144C
YDR060W	YOR206W
YLR002C	YOR206W
YDL148C	YPR144C
YBR195C	YDL042C	YDR191W	YDR227W	YFR028C	YJL076W	YKR101W	YLR442C	YOL068C	YOR025W	YPL015C	YPL126W
YDL077C	YDR080W	YLR148W	YLR396C	YMR231W	YPL045W
YHR012W	YJL053W	YJL154C
YDL105W	YDR288W	YEL019C	YER038C	YLR007W	YLR383W	YML023C	YOL034W
YGL207W	YML069W
YER149C	YLL021W	YLR313C	YLR319C	YNL271C
YKL186C	YPL169C
YBR004C	YDR245W	YEL036C	YJL183W	YJR075W	YML115C	YNL158W	YPL050C
YBL023C	YBR202W	YEL032W	YGL201C	YLR274W	YPR019W
YBR091C	YDL217C	YJL054W	YOR297C
YDR331W	YDR434W	YHR188C	YLR088W	YLR459W
YGR254W	YHR174W	YMR323W	YOR393W	YPL281C
YFL037W	YML085C	YML124C
YGR032W	YLR342W	YMR306W	YPR165W
YAL016W	YDL134C	YDL188C	YGL190C	YOR014W	YPL152W
YBL026W	YBR055C	YBR152W	YDL098C	YDR378C	YDR473C	YEL026W	YER029C	YER112W	YER146W	YER172C	YFL017W-A	YGR006W	YGR074W	YGR075C	YGR091W	YHR165C	YJR022W	YKL173W	YLR147C	YLR275W	YLR438C-A	YNL147W	YOR159C	YOR308C	YPR082C	YPR178W	YPR182W
YBR081C	YBR198C	YDR145W	YDR167W	YDR176W	YDR392W	YDR448W	YER164W	YGL066W	YGL112C	YGL252C	YGR252W	YHR099W	YMR223W	YMR236W	YOL148C	YPL254W
YBR045C	YBR050C	YDR028C	YER054C	YER133W	YLR273C	YOR178C
YCR035C	YDL111C	YDR280W	YGR095C	YGR158C	YGR195W	YHR069C	YNL232W	YOL021C	YOL142W
YBR098W	YDR386W
YDL002C	YDR190C	YFL013C	YFL039C	YGL150C	YJL081C	YLR052W	YNL059C	YOR141C	YOR189W	YPL129W	YPL235W
YDL171C
YFL009W	YIL046W
YDR359C	YEL018W	YFL024C	YFL039C	YGR002C	YHR090C	YHR099W	YJL081C	YJR082C	YNL107W	YNL136W	YOR244W	YPR023C
YDR202C	YDR328C	YJR033C
YAR008W	YLR105C	YMR059W	YPL083C
YAL030W	YGR009C	YPL232W
YLR246W	YOL110W
YDR092W	YGL087C
YBR087W	YCL016C	YHR191C	YJR068W	YMR078C	YNL290W	YOL094C
YBR087W	YJR068W	YNL290W	YOL094C	YOR144C
YCL005W-A	YEL027W	YHR026W	YLR447C	YMR054W	YOR270C	YPL234C
YOL076W	YPR131C
YLR234W	YMR190C	YPL024W
YHR089C	YLR175W
YBR127C	YDL185W	YEL051W	YGR020C	YHR039C-A	YKL080W	YOR332W	YPR036W
YDL017W	YDR052C
YAL029C	YOR326W
YDL175C	YIL079C	YJL050W	YOL115W
YDR390C	YPR180W
YJL125C	YNL062C
YDR422C	YDR477W	YER027C	YGL115W	YGL208W
YDL100C	YER083C	YGL020C
YHR186C	YJR066W	YKL203C	YNL006W	YPL180W
YER093C	YIL105C	YJL058C	YKL203C	YMR068W	YNL006W	YNL047C	YOL078W
YCL044C	YPR024W
YBR070C	YGL047W
YBR088C
YDR240C	YGR074W	YHR086W	YIL061C	YKL074C	YLR116W	YLR147C	YLR298C	YML046W	YMR125W	YPL178W
YBL004W	YBR181C	YBR189W	YCL059C	YCR031C	YCR057C	YDL014W	YDL148C	YDL153C	YDR324C	YDR339C	YDR398W	YDR449C	YEL026W	YER082C	YGL123W	YGR090W	YGR128C	YHR148W	YHR196W	YJL069C	YJL109C	YJL191W	YJR002W	YKL099C	YLL011W	YLR129W	YLR186W	YLR197W	YLR222C	YLR409C	YML093W	YMR093W	YMR128W	YMR229C	YNL075W	YNL096C	YOR004W	YOR078W	YOR096W	YOR310C	YPL081W	YPL090C	YPL126W	YPR137W	YPR144C
YGR063C	YML010W
YDR137W	YDR211W	YGR083C	YKR026C	YLR039C	YLR291C	YOR260W
YDR180W	YER147C
YGR086C	YPL004C
YGR262C	YJL184W	YKR038C	YKR095W-A	YML036W
YBL008W	YBR195C	YBR215W	YER030W	YJL115W	YJR140C	YML102W	YOL012C	YOR038C	YPR018W
YDR279W	YLR154C	YNL072W
YCR092C	YOL090W
YMR167W	YNL082W
YMR167W	YPL164C
YAL013W	YBR095C	YDL076C	YDR207C	YIL084C	YKL185W	YMR263W	YNL097C	YNL330C	YOL004W	YPL139C	YPL181W
YMR075W	YNL330C	YOL004W	YPL139C	YPR023C
YFL024C	YHR090C	YOR244W
YDR298C	YKL016C	YPL078C
Q0080	Q0085	Q0130	YDR298C	YDR322C-A	YDR377W	YKL016C	YLR295C	YML081C-A	YOL077W-A	YPL078C	YPR020W
YAL010C	YLL006W	YOL009C
YDR004W	YDR076W
YDR311W	YDR460W	YER171W	YGR258C	YIL143C	YLR005W	YPL122C	YPR056W
YBL052C	YJR082C	YOR064C	YPL129W	YPR031W
YDL084W	YDR138W	YDR381W	YHR167W	YML062C	YNL139C	YNL253W
YER072W	YFL004W	YJL012C	YPL019C
YAL002W	YDR495C	YLR148W	YLR396C	YMR231W	YPL045W
YCR086W	YDR439W	YER106W	YPL204W
YBR228W	YLR135W
YAR002W	YBL079W	YBR111W-A	YDL088C	YDL116W	YDL207W	YDR159W	YDR192C	YDR395W	YDR424C	YER105C	YER107C	YER110C	YFR002W	YGL016W	YGL086W	YGL092W	YGL100W	YGL172W	YGL238W	YGL241W	YGR119C	YGR218W	YHR015W	YIL063C	YIL115C	YIL149C	YJL030W	YJL039C	YJL041W	YJL061W	YJR042W	YJR132W	YKL057C	YKL068W	YKL186C	YKR082W	YKR095W	YLR018C	YLR208W	YLR335W	YLR347C	YML031W	YML103C	YML107C	YMR047C	YMR129W	YMR153W	YMR255W	YMR273C
YAL033W	YBL018C	YBR167C	YBR257W	YGR030C	YHR062C	YIR015W	YNL221C	YNL282W
YBL023C	YBR060C	YBR202W	YEL032W	YGL201C	YHR118C	YJL194W	YJR046W	YLL004W	YLR103C	YLR274W	YML065W	YNL261W	YPR019W	YPR162C
YBL035C	YGL207W	YIR008C	YKL017C	YKL045W	YML069W	YNL102W
YER145C	YMR058W
YGL116W	YJL013C	YJL030W	YOR026W
YBR154C	YDL140C	YDR404C	YGL070C	YHR143W-A	YIL021W	YJL140W	YOL005C	YOR151C	YOR210W	YOR224C	YPR187W
YBR154C	YDL150W	YDR045C	YHR143W-A	YJL011C	YKL144C	YKR025W	YNL113W	YNL151C	YNR003C	YOR116C	YOR207C	YOR210W	YOR224C	YPR110C	YPR187W	YPR190C
YBR198C	YCR042C	YDR145W	YDR167W	YER148W	YGL112C	YGR274C	YML015C	YML098W	YML114C	YMR005W	YMR227C	YMR236W	YOL086W-A	YPL011C	YPL129W
YDR176W	YDR448W	YGR252W	YOR023C	YPL254W
YCL031C	YGR090W	YLR223C	YOR039W	YPR104C
YDL108W	YDR079C-A	YDR311W	YDR460W	YER171W	YIL143C	YLR005W	YPL122C	YPR025C	YPR056W
YBL084C	YDL008W	YDR118W	YDR260C	YFR036W	YGL003C	YGL116W	YGL240W	YGR225W	YHR166C	YIR025W	YKL022C	YLR102C	YLR127C	YNL172W	YOR249C
YAL032C	YBL026W	YBL074C	YBR065C	YBR119W	YBR188C	YBR237W	YDL030W	YDL043C	YDL084W	YDL087C	YDL098C	YDL209C	YDR088C	YDR163W	YDR235W	YDR240C	YDR243C	YDR364C	YDR378C	YDR416W	YDR473C	YDR482C	YEL026W	YER013W	YER029C	YER112W	YER146W	YER172C	YFL017W-A	YFR005C	YGL120C	YGL128C	YGL174W	YGR006W	YGR013W	YGR074W	YGR075C	YGR091W	YGR129W	YGR278W	YHR086W	YHR156C	YHR165C	YIL061C	YIR005W	YIR009W	YJL203W	YJR022W	YJR050W
YBL074C	YDR243C	YER029C	YER172C	YFL017W-A	YGR006W	YGR074W	YHR156C	YHR165C	YKL173W	YLR147C	YLR275W	YOR159C	YPR082C	YPR182W
YBR119W	YDL087C	YDR235W	YDR240C	YER029C	YFL017W-A	YGR013W	YGR074W	YHR086W	YIL061C	YKL012W	YLR147C	YLR275W	YLR298C	YML046W	YNL210W	YOR159C	YPR182W
YDL030W	YDL043C	YIR005W	YIR009W	YJL203W	YML049C	YMR240C	YMR288W	YNL138W-A	YNL286W	YOR319W	YPL213W	YPR094W
YBL026W	YDR378C	YER112W	YER146W	YJR022W	YLR438C-A	YMR268C	YNL147W
TLC1	YIL009C-A	YLR233C	YLR318W
YBL026W	YDL014W	YDL208W	YDR378C	YEL026W	YER112W	YER127W	YER146W	YHR034C	YHR072W-A	YHR089C	YHR148W	YLL011W	YLR175W	YLR197W	YLR438C-A	YNL147W	YNR054C	YOR310C	YPR137W
YGR082W	YKL195W	YMR203W	YNL070W	YNL121C	YNL131W	YOR045W	YPR133W-A
YER017C	YMR089C
YBL099W	YJR121W
YBR039W	YDL004W	YPL271W
YBL038W	YBR122C	YBR268W	YBR282W	YCR003W	YCR046C	YCR071C	YDL202W	YDR115W	YDR116C	YDR237W	YDR322W	YDR405W	YDR462W	YEL050C	YGL125W	YGR076C	YGR220C	YHR147C	YJL063C	YJL096W	YKL138C	YKL167C	YKL170W	YKR006C	YKR085C	YLR312W-A	YLR439W	YML009C	YML025C	YMR024W	YMR193W	YMR225C	YMR286W	YNL005C	YNL177C	YNL185C	YNL252C	YNL284C	YNR022C	YOR150W	YPL173W	YPL183W-A	YPR100W
YBL090W	YBR146W	YBR251W	YDL045W-A	YDR041W	YDR175C	YDR337W	YDR347W	YDR494W	YER050C	YFR049W	YGL129C	YGR084C	YGR165W	YGR215W	YHL004W	YIL093C	YJR101W	YJR113C	YKL003C	YKL155C	YMR158W	YMR188C	YNL081C	YNL137C	YNL306W	YNR036C	YNR037C	YOR158W	YPL013C	YPL118W	YPR166C
YJL099W	YKR027W	YLR330W	YMR237W	YOR299W
YDR137W	YLR039C
YBR170C	YDL126C	YGR048W
YDR057W	YJL034W	YLR207W
YAL035W	YBL027W	YBL072C	YBL087C	YBL092W	YBR031W	YBR048W	YBR084C-A	YBR101C	YBR181C	YBR189W	YBR191W	YBR267W	YCR031C	YCR077C	YDL040C	YDL061C	YDL075W	YDL081C	YDL082W	YDL083C	YDL130W	YDL133C-A	YDL136W	YDL184C	YDL191W	YDR012W	YDR025W	YDR064W	YDR091C	YDR101C	YDR252W	YDR283C	YDR382W	YDR418W	YDR447C	YDR450W	YDR471W	YDR500C	YEL054C	YER056C-A	YER074W	YER102W	YER117W	YER131W	YFL034C-A	YFR009W	YFR031C-A	YFR032C-A	YGL030W
YBR170C	YDL126C	YIL030C	YML013W	YMR264W
YBR201W	YDR057W	YLR207W	YML029W	YOL013C
YFL036W	YMR228W
YAL005C	YDL143W	YDR171W	YDR188W	YDR212W	YIL142W	YJL008C	YJL014W	YJL111W	YJR064W	YLL024C
YBL041W	YBR082C	YDL007W	YDL020C	YDL097C	YDL147W	YDR059C	YDR069C	YDR177W	YDR363W-A	YDR394W	YDR427W	YEL037C	YER012W	YER021W	YER094C	YFL007W	YFR004W	YFR010W	YFR050C	YFR052W	YGL011C	YGL048C	YGL058W	YGR135W	YGR184C	YGR232W	YGR253C	YHL030W	YHR027C	YHR052W	YHR200W	YIL075C	YJL001W	YKL145W	YLR421C	YML092C	YMR314W	YOL038W	YOR117W	YOR157C	YOR259C	YOR261C	YOR362C	YPR103W	YPR108W
YBL041W	YER012W	YER094C	YFL007W	YFR050C	YGL011C	YGR135W	YGR253C	YJL001W	YML092C	YMR314W	YOL038W	YOR157C	YOR362C	YPR103W
YAL003W	YAL035W	YBL027W	YBL028C	YBL038W	YBL072C	YBL087C	YBL090W	YBL092W	YBR031W	YBR048W	YBR079C	YBR084C-A	YBR101C	YBR118W	YBR122C	YBR146W	YBR160W	YBR181C	YBR189W	YBR191W	YBR251W	YBR267W	YBR268W	YBR282W	YCR003W	YCR031C	YCR046C	YCR071C	YCR072C	YCR077C	YDL014W	YDL040C	YDL045W-A	YDL061C	YDL069C	YDL075W	YDL081C	YDL082W	YDL083C	YDL110C	YDL130W	YDL133C-A	YDL136W	YDL184C	YDL191W	YDL202W	YDR012W	YDR025W	YDR026C
YJL124C	YKL204W	YOR276W
YMR125W	YPL178W
YAL043C	YDR195W	YDR228C	YDR301W	YER133W	YGL044C	YGR156W	YJR093C	YKL018W	YKL059C	YKR002W	YLR115W	YLR277C	YMR061W	YNL222W	YNL317W	YOL123W	YOR179C	YOR250C	YPR107C
YER025W	YJR007W	YPL237W
YDR211W	YGR083C	YKR026C	YLR291C	YOR260W
YBR079C	YDR429C	YLR192C	YMR012W	YMR146C	YMR309C	YOR361C
YAL003W	YBR118W	YKL081W	YPL048W	YPR080W
YBL063W	YEL061C	YGL216W	YMR198W	YPL155C	YPL253C
YBR126C	YDR074W	YML100W	YMR261C
YBR221C	YER178W	YGR193C	YNL071W
TLC1	YLR318W
YDR437W	YGR216C	YNL038W	YPL076W	YPL096C-A	YPL175W
YAL034W-A	YBR107C	YBR211C	YBR233W-A	YCL029C	YDL028C	YDR016C	YDR201W	YDR254W	YDR318W	YDR320C-A	YEL061C	YER018C	YER106W	YGL061C	YGR113W	YGR140W	YGR179C	YGR188C	YIL144W	YIR010W	YJL030W	YJR089W	YJR112W	YJR135C	YKL052C	YKL089W	YKL138C-A	YKR037C	YKR083C	YLR045C	YLR381W	YMR094W	YMR117C	YMR168C	YOL069W	YOR026W	YOR195W	YPL018W	YPL209C	YPL233W	YPL268W	YPR046W
YBR275C	YDL042C	YDL220C	YDR082W	YDR227W	YGR099W	YLR010C	YLR150W	YLR442C	YLR453C	YNL216W
YIL034C	YKL007W
YDL003W	YFL008W	YIL026C	YJL074C	YPR007C
YDL007W	YDR394W	YGL048C	YHR027C	YHR200W	YIL075C	YKL145W	YOR117W	YOR259C
YDL097C	YDL147W	YDR363W-A	YDR427W	YER021W	YFR004W	YFR052W	YLR421C	YOR261C	YPR108W
YAL011W	YBR231C	YDR190C	YDR334W	YDR485C	YFL039C	YGR002C	YJL081C	YLR085C	YLR385C	YML041C	YNL107W	YPL235W
YCL008C	YGR206W	YLR119W	YPL065W
YJR102C	YLR417W	YPL002C
YKL002W	YKL041W	YLR025W	YMR077C
YDR121W	YGL133W	YJL065C	YOR304W
YBR211C	YDR318W	YGR179C	YPL018W
YAL034W-A	YIR010W	YJR112W	YPL233W
YBR094W	YBR212W	YCR077C	YDL160C	YDR206W	YDR404C	YEL015W	YGL173C	YHL034C	YJL124C	YJL140W	YLR270W	YML091C	YNL118C	YOL149W	YOR173W
YFR030W	YJR137C
YAL010C	YHR083W	YMR060C	YNL026W
YIL022W	YJL104W	YJR045C	YKR065C	YLR008C	YNL328C	YOR232W
YHR023W
YBR289W	YDR073W	YFL049W	YGR275W	YHL025W	YJL176C	YMR033W	YNR023W	YOR290C	YPL016W	YPL129W	YPR034W
YMR053C	YNL309W	YOL004W
YBL006C	YCR020W-B	YCR052W	YDR303C	YFR037C	YGR056W	YGR275W	YHR056C	YIL126W	YKR008W	YLR033W	YLR321C	YLR357W	YML127W	YMR033W	YMR091C	YPR034W
YBR245C	YFR013W	YLR095C	YMR044W
YBR193C	YBR253W	YER022W	YGR104C	YHR041C	YHR058C	YMR112C
YAL021C	YBR279W	YDR138W	YGL244W	YLR418C	YOL145C	YOR123C
YGL105W	YGL245W	YGR264C
YBR229C	YDR221W
YBR143C	YDR172W
YEL037C	YER162C
YBR114W	YJR052W	YKL112W	YPL046C
YGL011C	YGR135W	YGR253C	YML092C	YMR314W	YOL038W	YOR362C
YBL041W	YER012W	YER094C	YFR050C	YJL001W	YOR157C	YPR103W
YDR148C	YFL018C	YIL125W
YCL009C	YMR108W
YBL084C	YBR114W	YBR170C	YBR201W	YBR280C	YDL008W	YDL013W	YDL126C	YDL132W	YDL190C	YDR054C	YDR057W	YDR118W	YDR131C	YDR219C	YDR260C	YDR306C	YDR328C	YER116C	YER125W	YFL009W	YFR036W	YGL003C	YGL116W	YGL240W	YGR003W	YGR225W	YHR166C	YIL030C	YIL046W	YIR025W	YJL047C	YJL149W	YJR052W	YJR090C	YKL022C	YKL059C	YLL036C	YLR097C	YLR102C	YLR127C	YLR207W	YLR224W	YML013W	YML029W	YML088W	YML111W	YMR264W	YMR275C	YNL172W
YER090W	YKL211C
YJR109C	YOR303W
YBR195C	YML102W	YPR018W
YDL077C	YDR080W
YHR060W	YKL119C
YKL159C	YKL190W	YLR433C	YML057W
YIL033C	YJL164C	YKL166C	YPL203W
YER123W	YHR135C	YNL154C	YPL204W
YGL019W	YIL035C	YOR039W	YOR061W
YDL143W	YDR188W	YDR212W	YIL142W	YJL008C	YJL014W	YJL111W	YJR064W	YNL212W	YOR281C
YAL040C	YBR160W	YDL155W	YGR108W	YGR109C	YLR210W	YMR199W	YPL256C	YPR119W	YPR120C
YBR135W	YBR160W	YDL127W	YDL179W	YER059W	YGL134W	YGL215W	YHR071W	YIL050W	YNL289W	YOL001W	YPL031C	YPL219W	YPL256C
YDL108W	YPR025C
YCR081W	YDR443C	YNL025C	YPL042C
YJL006C	YKL139W	YML112W
YBR102C	YDR166C	YER008C	YGL233W	YIL068C	YJL085W	YLR166C	YPR055W
YKL182W	YPL231W
YEL003W	YFL023W	YGR078C	YJL179W	YLR200W	YML094W	YNL153C
YDL090C	YKL019W
YGL155W	YKL019W
YJL031C	YOR370C	YPR176C
YCR034W	YGR032W	YLR342W
YGR143W	YPR159W
YAL044C	YDR019C	YFL018C	YMR189W
YCR024C-A	YEL017C-A	YGL008C	YPL036W
YBR127C	YDL184W-B	YDL185W	YEL027W	YEL051W	YGR020C	YHR026W	YHR039C-A	YKL080W	YLR447C	YMR054W	YOR270C	YOR332W	YPL234C	YPR036W
YEL056W	YPL001W
YDL076C	YIL084C	YMR075W	YMR128W	YMR263W	YNL097C	YNL330C	YOL004W	YPL139C	YPL181W	YPR023C
YNL037C	YOR136W
YBL078C	YGL206C	YGR167W	YNL223W
YBL050W	YBR080C
YKL196C	YLR093C
YBR254C	YDR108W	YDR246W	YDR407C	YDR472W	YGR166W	YKR068C	YML077W	YMR218C	YOR115C
YKL041W	YLR025W	YPR173C
YAL002W	YDL077C	YDR080W	YLR148W	YLR396C	YMR231W	YPL045W
YBR234C	YDL029W	YIL062C	YJR065C	YKL013C	YLR370C	YLR429W	YNR035C
YGR238C	YHR158C
YJR060W	YKL049C	YKL089W
YBR115C	YGL154C
YGR082W	YHR117W	YMR060C	YMR203W	YNL070W	YNL121C	YNL131W	YOR045W	YPR133W-A
YGR033C	YIL022W	YJL104W	YJL143W	YJR045C	YKR065C	YLR008C	YNL328C	YNR017W	YOR232W	YPL063W
YAL009W	YHR004C
YCL037C	YDL229W	YDR515W	YER176W	YGR072W	YGR178C	YHR077C	YJL080C	YLR022C	YML028W	YMR080C	YNL085W	YNL209W	YOR046C	YOR198C
YBL079W	YDL148C	YDR192C	YER105C	YER107C	YIL115C	YKL068W	YKR082W	YLR335W	YML103C	YMR047C	YMR129W	YOR098C
YFR002W	YGL172W	YGR119C	YJL041W
YER107C	YFR002W	YIL115C	YJL041W	YJL061W	YMR047C
YDL116W	YGL092W	YGL100W	YJR042W	YKL057C	YLR208W
YBL002W	YBL003C	YBR009C	YBR010W	YDR224C	YDR225W	YKL049C	YKR048C	YNL030W	YNL031C	YPL127C
YFL022C	YLR060W	YPR047W
YGR240C	YMR205C
YEL059C-A	YMR035W	YMR150C
YHR024C	YLR163C
YDL020C	YDR069C	YGR270W
YDL040C	YHR013C	YOR253W
YAL038W	YOR347C
YBR221C	YDR430C	YER178W	YFL018C	YGR193C	YNL071W
YCR052W	YFR037C	YGR056W	YIL126W	YKR008W	YLR321C	YLR357W	YMR033W	YOR213C	YPR034W
YBR060C	YHR118C	YLL004W	YML065W	YNL261W	YPR162C
YBR060C	YDL017W	YDR052C	YHR118C	YLL004W	YML065W	YNL261W	YPR162C
YBL023C	YBR060C	YBR202W	YDR013W	YDR489W	YEL032W	YGL113W	YGL201C	YHR118C	YJL072C	YJL090C	YJL194W	YKL108W	YLL004W	YLR103C	YLR274W	YML065W	YNL261W	YOL146W	YPR019W	YPR162C
YDR013W	YDR489W	YJL072C	YOL146W
YBL023C	YBR060C	YBR202W	YBR278W	YDL102W	YEL032W	YGL201C	YHR118C	YJL090C	YJR006W	YJR043C	YLL004W	YLR103C	YLR274W	YML065W	YNL261W	YNL262W	YPR019W	YPR162C	YPR175W
RNA_TLC1	YIL009C-A	YLR233C	YLR318W
YDR178W	YKL141W	YKL148C	YLL041C
Q0105	YBL045C	YDR529C	YEL024W	YFR033C	YGR183C	YHR001W-A	YJL166W	YOR065W	YPR191W
Q0045	Q0250	Q0275	YDL067C	YGL187C	YGL191W	YHR051W	YIL111W	YLR038C	YLR395C	YMR256C	YNL052W
Q0080	Q0085	Q0130	YBL099W	YBR039W	YDL004W	YDL130W-A	YDL181W	YDR298C	YDR322C-A	YDR377W	YGR008C	YJR121W	YKL016C	YLR295C	YML081C-A	YOL077W-A	YPL078C	YPL271W	YPR020W
YDL085W	YDL174C	YGR207C	YIL155C	YKL085W	YKL148C	YML054C	YML120C	YMR145C	YNR001C	YOR356W	YOR374W	YPL262W	YPR004C
YER070W	YGR180C	YIL066C	YJL026W
YDL069C	YDR197W	YHL038C	YJL209W
YBR188C	YDR473C	YDR482C
Q0120	YBR120C	YDL044C	YDR194C	YGR222W	YHR005C-A	YIR021W	YJL133W	YKR052C	YLR382C	YMR023C	YOR334W	YPR134W
YDL132W	YDR054C	YDR328C	YFL009W	YOR057W
YBR280C	YDL132W	YDR054C	YDR131C	YDR328C	YFL009W	YIL046W	YJL149W	YJR090C	YLR097C	YML088W	YOL133W	YOR080W
YDL132W	YDR054C	YDR328C	YIL046W
YDR028C	YER054C	YER133W	YKL193C	YMR311C	YOR178C
YDR179C	YJR084W
YDR422C	YDR477W	YER027C	YGL115W	YGL208W	YJL089W
YBL016W	YDL159W	YDR103W	YGR040W	YLR362W
YDL003W	YDR180W	YFL008W	YIL026C	YJL074C	YPR007C
YDR113C	YGR098C
YGL061C	YGR113W
YAL047C	YBR109C	YDR356W	YER018C	YGL093W	YKL042W	YMR117C	YNL188W	YNL225C	YOR257W	YOR373W	YPL124W	YPL255W
YBL034C	YBR211C	YCL029C	YDR201W	YHR129C	YIL144W	YKR037C	YKR054C	YLR045C	YMR065W	YMR198W	YMR294W	YOL069W	YPR141C
YGR244C	YOR142W
YDR285W	YGL249W	YIL072W	YLR263W	YNL088W
YBL080C	YBR120C	YDL069C	YDR197W	YER153C	YGR222W	YLR067C	YLR203C	YMR064W	YMR257C	YMR282C	YNR045W	YPL029W
Q0140	YCR046C	YKL142W	YNL137C
YBR154C	YDL108W	YDR156W	YDR311W	YDR460W	YER171W	YHR143W-A	YIL143C	YJL148W	YJR063W	YLR005W	YNL113W	YNL248C	YOR210W	YOR224C	YOR340C	YOR341W	YPL122C	YPR010C	YPR025C	YPR056W	YPR110C	YPR187W
YJL006C	YKL139W	YML112W
YBR154C	YDL150W	YDR005C	YDR045C	YHR143W-A	YJL011C	YKL144C	YKR025W	YNL113W	YNL151C	YNR003C	YOR116C	YOR207C	YOR210W	YOR224C	YPR110C	YPR187W	YPR190C
YER148W	YGR246C	YNL039W
YAL001C	YBR123C	YDR362C	YGR047C	YOR110W	YPL007C
YBL021C	YGL237C	YKL109W	YOR358W
YGL130W	YPL228W
YBL014C	YBL025W	YER148W	YJL025W	YKL125W	YLR141W	YML043C	YMR270C	YOR295W
YBL025W	YLR141W	YMR270C	YOR295W
YKL058W	YOR194C
YKL028W	YKR062W
YGR005C	YGR186W	YPL129W
YDL232W	YEL002C	YGL022W	YGL226C-A	YJL002C	YML019W	YMR149W	YOR085W	YOR103C
YIR022W	YJR010C-A	YLR066W	YML055W
YDL092W	YDR292C	YKL122C	YML105C	YPL210C	YPL243W	YPR088C
YDR292C	YKL154W
YLR288C	YPL194W
YCR002C	YDL225W	YDR218C	YGR059W	YHR107C	YJR076C	YLR314C
YBL007C	YBR200W	YBR234C	YCL040W	YCR088W	YDL029W	YDL178W	YDR129C	YDR388W	YGR080W	YHR179W	YIL034C	YIL138C	YIR006C	YKL007W	YLL050C	YLR319C	YLR337C	YLR429W	YMR092C	YNL079C	YNL138W	YNL243W	YOR122C	YOR181W
YAL029C	YBR172C	YHR023W	YKL079W	YKL129C	YMR109W	YOR326W
YFL037W	YLR212C	YML085C	YML124C
YBL034C	YBL078C	YCL029C	YER016W	YJL042W	YLR045C	YLR175W	YMR138W	YNL126W	YNL223W	YOR058C	YOR265W	YOR272W	YPL241C
YBL063W	YEL061C	YGL005C	YGL216W	YHR156C	YMR198W	YPL155C	YPR141C
YDR424C	YDR488C	YKR054C	YMR299C
YDR106W	YHR129C	YMR294W	YPL174C
YDR176W	YDR448W	YGR252W	YHR099W	YOL148C	YPL254W
YAL001C	YAL013W	YAL021C	YBL014C	YBL021C	YBL025W	YBL052C	YBR081C	YBR095C	YBR103W	YBR111W-A	YBR123C	YBR198C	YCL010C	YCR033W	YCR042C	YCR081W	YCR093W	YDL076C	YDL108W	YDL165W	YDR079C-A	YDR145W	YDR155C	YDR167W	YDR176W	YDR207C	YDR295C	YDR310C	YDR311W	YDR359C	YDR362C	YDR392W	YDR443C	YDR448W	YDR460W	YEL018W	YEL056W	YER068W	YER148W	YER164W	YER171W	YFL024C	YFL028C	YFL039C	YGL066W	YGL112C	YGL194C	YGL237C	YGL252C
YFL024C	YFL039C	YHR090C	YHR099W	YJL081C	YML007W	YNL027W	YOR244W	YPR023C
YBL037W	YDR153C	YGL206C	YGR167W	YHL019C	YJL207C	YJR005W	YJR058C	YJR125C	YKL135C	YLR170C	YOL062C	YPL259C	YPR029C
YBL037W	YJR005W	YJR058C	YOL062C
YBR288C	YGR261C	YJL024C	YPL195W
YER157W	YGL005C	YGL223C	YGR120C	YML071C	YNL041C	YNL051W	YPR105C
YDL145C	YDL192W	YDR238C	YFR051C	YGL137W	YIL076W	YNL287W	YPL010W
YAL007C	YAL042W	YAR002C-A	YDL195W	YGL200C	YIL109C	YLR208W	YML012W	YPL085W	YPL218W	YPR181C
YHR012W	YJL053W	YJL154C	YOR069W	YOR132W
YOR069W	YOR132W
YDR468C	YDR498C	YLR026C	YMR183C	YOL018C	YOR036W	YOR075W	YPL232W
YGL212W	YOR106W
YAL030W	YHL031C	YIL004C	YLR078C	YLR093C	YLR268W	YMR197C	YOR327C
YDR328C	YGR140W	YMR094W	YMR168C
YBR107C	YDR318W	YGR179C	YJR135C	YLR381W	YPL018W	YPR046W
YJR135C	YLR381W	YPR046W
YAL034W-A	YBR107C	YBR211C	YBR233W-A	YCL029C	YCR086W	YDL028C	YDR016C	YDR201W	YDR254W	YDR318W	YDR320C-A	YDR328C	YDR383C	YDR439W	YEL061C	YER016W	YER018C	YER106W	YFR046C	YGL061C	YGR063C	YGR113W	YGR140W	YGR179C	YGR188C	YIL144W	YIR010W	YJL030W	YJR060W	YJR089W	YJR112W	YJR135C	YKL049C	YKL052C	YKL089W	YKL138C-A	YKR037C	YKR083C	YLR045C	YLR315W	YLR381W	YMR094W	YMR117C	YMR168C	YOL069W	YOR026W	YOR073W	YOR195W	YPL018W
YER018C	YIL144W	YMR117C	YOL069W
YBR107C	YDR254W
YBR091C	YDL217C	YEL020W-A	YHR005C-A	YJL054W
YJL143W	YNR017W
YBR091C	YEL020W-A	YGR181W	YHR005C-A	YJR135W-A
YER017C	YLR450W	YMR089C
YBL041W	YBR173C	YER012W	YER094C	YFR050C	YGL011C	YGR135W	YGR253C	YJL001W	YML092C	YMR314W	YOL038W	YOR157C	YOR362C	YPR103W
YDL007W	YDL097C	YDL147W	YDR394W	YDR427W	YER021W	YFR004W	YFR052W	YGL048C	YGR232W	YHR027C	YHR200W	YIL075C	YKL145W	YOR117W	YOR259C	YOR261C	YPR108W
YBR278W	YDR121W	YJL090C	YNL262W	YPR175W
YIL139C	YPL167C
YNL088W	YOL006C
YAR007C	YJL173C	YNL312W
YBR087W	YER173W	YJR068W	YNL290W	YOL094C	YOR217W
YER176W	YHR164C
YBL035C	YIR008C	YKL045W	YNL102W	YNR052C
YDL102W	YJR006W	YJR043C
YDR228C	YGL044C	YMR061W	YOL123W	YOR250C
Q08553	YAL043C	YDR046C	YDR195W	YDR228C	YDR301W	YER165W	YGL044C	YJR093C	YKL059C	YLR115W	YLR277C	YMR061W	YNL222W	YNL317W	YOR250C	YPR107C
YAL043C	YJR093C	YLR277C
YCR035C	YDL111C	YDR280W	YGR095C	YGR158C	YGR195W	YHR069C	YHR081W	YNL232W	YNL251C	YOL021C	YOL142W	YOR001W	YOR076C
SNRNA_NME1	YAL033W	YBL018C	YBR167C	YBR257W	YGR030C	YHR062C	YNL221C	YNL282W
YDL014W	YEL026W	YLR197W	YOR310C
RNA_RNASE-P	YAL033W	YBL018C	YBR167C	YBR257W	YGR030C	YHR062C	YIR015W	YNL221C	YNL282W
YBL074C	YBR055C	YBR142W	YBR152W	YBR237W	YDL209C	YDR088C	YDR163W	YDR243C	YDR364C	YER013W	YER112W	YER172C	YGL120C	YGL128C	YGR006W	YGR074W	YGR075C	YGR091W	YGR278W	YHR165C	YIL061C	YKL012W	YKL074C	YKL078W	YKR086W	YLR147C	YLR298C	YML046W	YMR268C	YNR011C	YOR148C	YOR159C	YPL178W	YPR057W	YPR178W
YJL203W	YLL036C	YPR101W
YDL030W	YDL043C	YER029C	YFL017W-A	YGR074W	YIR005W	YJL106W	YJL203W	YLR147C	YLR275W	YLR382C	YML049C	YMR240C	YMR288W	YNL286W	YOL133W	YOR319W	YPL213W	YPR182W
YCR018C	YDL014W	YDR324C	YDR398W	YDR432W	YDR449C	YDR478W	YER082C	YGR128C	YGR159C	YHL034C	YHR065C	YHR089C	YHR196W	YJL109C	YKL099C	YLL008W	YLR222C	YLR223C	YMR239C	YMR302C	YNL221C	YNR052C	YOR048C
YAR008W	YDL048C	YDR463W	YHR006W	YJL087C	YKL205W	YLR105C	YLR375W	YMR059W	YOL102C	YPL083C
YMR287C	YPL029W
YHR005C	YJR086W	YOR212W
YHR172W	YLR212C	YNL126W
YEL034W	YJR047C
YER165W	YGR162W	YOL139C
YER025W	YJR007W	YMR146C	YMR309C	YNL244C	YOR361C	YPL237W	YPR041W
P38286	YDR211W	YER025W	YGR083C	YJR007W	YKR026C	YLR291C	YNL265C	YOR101W	YOR260W	YPL237W
YBR079C	YDR429C	YMR146C	YMR309C	YNL062C	YNL244C	YOR361C
YGL049C	YGR162W	YJL138C	YKR059W	YOL139C
YGL049C	YGR162W	YOR276W
YAL003W	YBR118W	YKL081W	YKR084C	YPL048W	YPR080W
YDR385W	YOR133W
YAL003W	YAL032C	YAL033W	YAL035W	YBL004W	YBL018C	YBL026W	YBL027W	YBL028C	YBL038W	YBL072C	YBL074C	YBL087C	YBL090W	YBL092W	YBR031W	YBR048W	YBR055C	YBR065C	YBR079C	YBR084C-A	YBR094W	YBR101C	YBR118W	YBR119W	YBR122C	YBR146W	YBR152W	YBR160W	YBR167C	YBR181C	YBR188C	YBR189W	YBR191W	YBR212W	YBR233W	YBR237W	YBR247C	YBR251W	YBR257W	YBR267W	YBR268W	YBR282W	YCL037C	YCL059C	YCR003W	YCR020C-A	YCR031C	YCR046C	YCR057C
YAL035W	YBL072C	YBR048W	YBR181C	YBR189W	YCR031C	YCR077C	YDL061C	YDL083C	YDR025W	YDR064W	YDR447C	YDR450W	YER074W	YER102W	YER131W	YGL123W	YGL189C	YGR027C	YGR054W	YGR118W	YGR214W	YHL015W	YHR021C	YHR203C	YIL069C	YJL136C	YJL190C	YJL191W	YJR123W	YJR145C	YKL156W	YKR057W	YLR048W	YLR167W	YLR264W	YLR287C-A	YLR333C	YLR367W	YLR388W	YLR441C	YML024W	YML026C	YML063W	YMR116C	YMR143W	YMR230W	YNL007C	YNL096C	YNL178W
YBL038W	YBL090W	YBR122C	YBR146W	YBR251W	YBR268W	YBR282W	YCR003W	YCR046C	YCR071C	YDL045W-A	YDL069C	YDL202W	YDR041W	YDR115W	YDR116C	YDR175C	YDR237W	YDR322W	YDR337W	YDR347W	YDR405W	YDR462W	YDR494W	YEL050C	YER050C	YFR049W	YGL068W	YGL125W	YGL129C	YGR076C	YGR084C	YGR165W	YGR215W	YGR220C	YHL004W	YHR147C	YIL093C	YJL063C	YJL096W	YJR101W	YJR113C	YKL003C	YKL138C	YKL142W	YKL155C	YKL167C	YKL170W	YKR006C	YKR085C
Q0140	YBL090W	YBR146W	YBR251W	YDL045W-A	YDR041W	YDR175C	YDR337W	YDR347W	YER050C	YFR049W	YGL129C	YGR084C	YGR165W	YGR215W	YHL004W	YHR075C	YIL093C	YJR101W	YJR113C	YKL003C	YKL155C	YMR158W	YMR188C	YNL137C	YNL306W	YNR037C	YOR158W	YPL013C	YPL118W	YPR166C
YML095C	YMR201C	YPL022W
YBR114W	YEL037C	YER162C	YJR052W
YDL108W	YDR311W	YDR460W	YER171W	YGR258C	YIL143C	YLR005W	YPL122C	YPR025C
YBR114W	YGR003W	YJR052W	YNL230C	YPL046C
YDR004W	YDR076W	YER095W	YGL163C	YML032C
YMR106C	YMR284W
YGL090W	YLR265C	YOR005C
YDR369C	YMR224C	YNL250W
YCR092C	YNL082W	YOL090W
YDR097C	YOL090W
YGR252W	YOL148C
YDR176W	YDR448W	YGR252W	YHR099W	YOL148C	YPL254W
YBR081C	YBR111W-A	YBR198C	YCL010C	YDR145W	YDR167W	YDR176W	YDR392W	YDR448W	YER164W	YGL066W	YGL112C	YGR252W	YHR099W	YLR055C	YMR223W	YMR236W	YOL148C	YPL047W	YPL254W
YBR081C	YDR392W	YDR448W	YGL112C	YHR099W
YAL051W	YOR363C
YAL021C	YCR093W	YDL160C	YDL165W	YER068W	YFL028C	YGR092W	YIL038C	YIL106W	YJR122W	YKR036C	YNR052C	YPR072W
YDR173C	YML099C	YMR042W	YMR043W
YBL103C	YOL067C
YBR112C	YCR084C
YMR053C	YNL309W	YNL330C	YOL004W
YIR017C	YJR060W	YNL103W
YIR017C	YNL103W	YPL038W
YDR253C	YIR017C	YNL103W
YDR397C	YER159C
YDR207C	YJR094C
YDR252W	YHR193C	YPL037C
YAL021C	YCR093W	YDL165W	YER068W	YFL028C	YGR134W	YIL038C	YKR036C	YNL278W	YNL288W	YNR052C	YPR072W
YBR289W	YDR073W	YHL025W	YJL176C	YML007W	YMR033W	YNL027W	YNR023W	YOR290C	YPL016W	YPL129W	YPR034W
YER111C	YLR182W
YDL056W	YLR182W
YDR009W	YML051W	YPL248C
YNL199C	YPL075W
YBR154C	YDL140C	YDR404C	YGL070C	YHR143W-A	YIL021W	YJL140W	YLR418C	YOL005C	YOR151C	YOR210W	YOR224C	YPR187W
YBL093C	YBR193C	YBR253W	YDL005C	YDR308C	YER022W	YER179W	YGL025C	YGL151W	YGR104C	YHR041C	YHR058C	YLR071C	YMR112C	YNL236W	YNR010W	YOL051W	YOL135C	YOR174W	YPL129W	YPR168W
TFIID	YAL034C	YBR198C	YCR042C	YDR145W	YDR167W	YGL112C	YGR274C	YML015C	YML098W	YML114C	YMR005W	YMR227C	YMR236W	YPL011C	YPL129W
YBR283C	YDR086C	YER019C-A	YER087C-B	YLR378C
YBR171W	YDR086C	YER087C-B	YLR292C	YLR378C	YOR254C	YPL094C
YBR171W	YLR292C	YOR254C	YPL094C
YAL007C	YAR002C-A	YGL200C	YML012W
YAL011W	YAR003W	YBL006C	YBL008W	YBR175W	YBR195C	YBR215W	YBR231C	YBR245C	YBR258C	YBR289W	YCR020W-B	YCR052W	YDL002C	YDL042C	YDR073W	YDR121W	YDR190C	YDR191W	YDR227W	YDR303C	YDR334W	YDR469W	YDR485C	YER030W	YFL013C	YFL039C	YFL049W	YFR013W	YFR028C	YFR037C	YGL133W	YGL150C	YGR002C	YGR056W	YGR275W	YHL025W	YHR056C	YHR119W	YIL126W	YJL065C	YJL076W	YJL081C	YJL115W	YJL176C	YJR140C	YKL018W	YKR008W	YKR101W	YLR015W
YDL003W	YFL008W	YIL026C	YJL074C
YBL097W	YDR325W	YFR031C	YLR086W	YLR272C
YGL206C	YGR167W
YCR002C	YDL225W	YHR107C	YJR076C	YLR314C
P40563	YIL034C	YKL007W
YDR027C	YDR484W	YJL029C	YKR020W
YBR254C	YDR108W	YDR246W	YDR472W	YKR068C	YML077W	YOR115C
YHL002W	YNR006W
YBR162C	YCR012W	YDL192W	YDR238C	YER122C	YFR051C	YGL137W	YIL076W	YNL287W	YOR207C	YPL010W
YBR097W	YLR240W	YLR360W	YPL120W
YHR208W	YJR148W
YER081W	YHR215W	YIL074C
YJL031C	YPR176C
YBR126C	YDR074W	YER155C	YMR261C
YDR062W	YMR296C
YBL045C	YDL074C	YDL189W	YPR191W
YBR106W	YDR245W	YEL036C	YGL055W	YGL167C	YGR231C	YJL183W	YJR075W	YPL050C
YDL216C	YDR179C	YIL071C	YJR084W	YMR025W	YOL117W
YPL003W	YPR066W
YBL041W	YER012W	YER094C	YFR050C	YGL011C	YGR135W	YGR253C	YJL001W	YML092C	YMR308C	YMR314W	YOL038W	YOR157C	YOR362C	YPR103W
YDL007W	YDL020C	YDL097C	YDL147W	YDR394W	YDR427W	YER021W	YFR004W	YFR010W	YFR052W	YGL048C	YGL141W	YHL030W	YHR027C	YHR200W	YIL075C	YKL145W	YLR421C	YOR117W	YOR259C	YOR261C	YPR108W
YAL021C	YBR279W	YDR138W	YER164W	YGL207W	YGL244W	YGR063C	YGR116W	YHR167W	YLR418C	YML010W	YML062C	YML069W	YNL139C	YNL230C	YOL145C	YOR123C	YPL046C	YPR133C
YBL093C	YBR193C	YBR253W	YCR081W	YDL005C	YDR308C	YDR443C	YER022W	YGL025C	YGL127C	YGL151W	YGR104C	YHR041C	YHR058C	YLR071C	YMR112C	YNL025C	YNL236W	YNR010W	YOL051W	YOL135C	YOR174W	YPL042C	YPR070W	YPR168W
YBR154C	YDL140C	YDR404C	YGL070C	YGR005C	YHR143W-A	YIL021W	YJL140W	YML010W	YOL005C	YOR151C	YOR210W	YOR224C	YPR187W
YBR154C	YDR156W	YHR143W-A	YJL148W	YJR063W	YNL113W	YNL248C	YOR210W	YOR224C	YOR340C	YOR341W	YPR010C	YPR110C	YPR187W
LUC1	LUC3	LUC4	LUC5	YDL087C	YDR235W	YER029C	YFL017W-A	YGR074W	YIL061C	YJL106W	YKL012W	YLR147C	YLR275W	YLR298C	YML046W	YPR182W
P39998	YNL118C	YOL149W
YGL094C	YKL025C
YAL033W	YBL018C	YBR167C	YBR257W	YDR478W	YGR030C	YHR062C	YLR145W	YNL221C	YNL282W
YGL213C	YLR398C	YPR189W
YIL033C	YJL164C	YPL203W
YDR477W	YGL115W	YGL208W
YAR003W	YBR175W	YBR258C	YDR469W	YHR119W	YKL018W	YLR015W	YPL138C
YBL084C	YDL108W	YDR311W	YDR460W	YER171W	YIL143C	YLR005W	YNL135C	YPL122C	YPR025C	YPR056W
YGR200C	YHR187W	YLR384C	YMR312W	YPL086C	YPL101W
YGL133W	YOL086C	YOR304W
YCR020C-A	YEL053C	YPR051W
MRPS2	P28817	P53732	P53937	Q0140	YBL090W	YBR146W	YBR251W	YDL045W-A	YDR041W	YDR175C	YDR337W	YDR347W	YER050C	YFR049W	YGL129C	YGR084C	YGR165W	YGR215W	YHL004W	YIL093C	YJR101W	YJR113C	YKL003C	YKL155C	YMR158W	YMR188C	YNL137C	YNL306W	YNR037C	YOR158W	YPL013C	YPL118W	YPR166C
YBR079C	YDR429C	YLR192C	YMR146C	YMR309C	YNL244C	YOR361C	YPR041W	YPR086W
YFL022C	YLR060W
YAL013W	YBR095C	YBR103W	YCR033W	YDL076C	YDR155C	YDR207C	YDR295C	YDR310C	YGL194C	YIL084C	YIL112W	YKL185W	YKR029C	YMR053C	YMR075W	YMR263W	YNL021W	YNL097C	YNL309W	YNL330C	YOL004W	YOL068C	YOR279C	YPL139C	YPL181W	YPR023C	YPR068C	YPR179C
YBL037W	YDL145C	YDL195W	YDR153C	YDR238C	YDR517W	YER122C	YFR051C	YGL137W	YGL206C	YGR057C	YGR167W	YHL019C	YHR035W	YHR098C	YIL076W	YIL109C	YJL207C	YJR005W	YJR058C	YJR125C	YKL135C	YKL176C	YLR170C	YLR208W	YNL049C	YNL287W	YOL062C	YPL010W	YPL085W	YPL218W	YPL259C	YPR029C	YPR181C
YDL145C	YDR238C	YER122C	YFR051C	YGL137W	YIL076W	YNL287W	YPL010W
YDL195W	YDR517W	YHR035W	YHR098C	YIL109C	YLR208W	YNL049C	YPL085W	YPL218W	YPR181C
YAL021C	YBL093C	YBR154C	YBR193C	YBR198C	YBR236C	YBR253W	YBR279W	YCR042C	YDL005C	YDL108W	YDL115C	YDL140C	YDR079C-A	YDR138W	YDR145W	YDR167W	YDR308C	YDR311W	YDR404C	YDR460W	YER022W	YER148W	YER171W	YGL025C	YGL070C	YGL112C	YGL127C	YGL244W	YGR005C	YGR097W	YGR104C	YGR186W	YGR274C	YHR041C	YHR058C	YHR143W-A	YIL021W	YIL143C	YJL140W	YKL028W	YKL058W	YKR062W	YLR005W	YLR071C	YLR418C	YML015C	YML098W	YML114C	YMR005W
YNL004W	YNL016W
YBL026W	YBL074C	YBR055C	YBR119W	YBR152W	YDL030W	YDL043C	YDL087C	YDL098C	YDR235W	YDR240C	YDR243C	YDR378C	YDR473C	YEL026W	YER029C	YER112W	YER127W	YER146W	YER172C	YFL017W-A	YGR006W	YGR013W	YGR074W	YGR075C	YGR091W	YHR086W	YHR156C	YHR165C	YIL061C	YIR005W	YIR009W	YJL203W	YJR022W	YKL012W	YKL173W	YLR147C	YLR275W	YLR298C	YLR438C-A	YML046W	YML049C	YMR240C	YMR268C	YMR288W	YNL138W-A	YNL147W	YNL210W	YNL286W	YOR159C
RPM1	YML091C
YBR247C	YCR057C	YDL148C	YDR060W	YDR087C	YER126C	YGR081C	YGR103W	YJL010C	YKL143W	YLR002C	YLR022C	YLR221C	YNL178W	YNR038W	YOR056C	YOR206W	YPL093W	YPR144C
YCR057C	YDL148C	YDR060W	YGR081C	YGR103W	YJL010C	YOR206W	YPR144C
YDR060W	YER126C	YGR103W	YLR002C	YLR022C	YLR221C	YNR038W	YOR206W	YPL093W
YBR247C	YDL148C	YDR087C	YGR081C	YJL010C	YKL143W	YNL178W	YPR144C
YDR060W	YOR206W
YLR002C	YOR206W
YDL148C	YPR144C
YBR195C	YDL042C	YDR191W	YDR227W	YFR028C	YJL076W	YKR101W	YLR442C	YOL068C	YOR025W	YPL015C	YPL126W
YDL077C	YDR080W	YLR148W	YLR396C	YMR231W	YPL045W
YHR012W	YJL053W	YJL154C
YDL105W	YDR288W	YEL019C	YER038C	YLR007W	YLR383W	YML023C	YOL034W
YGL207W	YML069W
YER149C	YLL021W	YLR313C	YLR319C	YNL271C
YKL186C	YPL169C
YBR004C	YDR245W	YEL036C	YJL183W	YJR075W	YML115C	YNL158W	YPL050C
YBL023C	YBR202W	YEL032W	YGL201C	YLR274W	YPR019W
YBR091C	YDL217C	YJL054W	YOR297C
YDR331W	YDR434W	YHR188C	YLR088W	YLR459W
YGR254W	YHR174W	YMR323W	YOR393W	YPL281C
YFL037W	YML085C	YML124C
YGR032W	YLR342W	YMR306W	YPR165W
YAL016W	YDL134C	YDL188C	YGL190C	YOR014W	YPL152W
YBL026W	YBR055C	YBR152W	YDL098C	YDR378C	YDR473C	YEL026W	YER029C	YER112W	YER146W	YER172C	YFL017W-A	YGR006W	YGR074W	YGR075C	YGR091W	YHR165C	YJR022W	YKL173W	YLR147C	YLR275W	YLR438C-A	YNL147W	YOR159C	YOR308C	YPR082C	YPR178W	YPR182W
YBR081C	YBR198C	YDR145W	YDR167W	YDR176W	YDR392W	YDR448W	YER164W	YGL066W	YGL112C	YGL252C	YGR252W	YHR099W	YMR223W	YMR236W	YOL148C	YPL254W
YBR045C	YBR050C	YDR028C	YER054C	YER133W	YLR273C	YOR178C
YCR035C	YDL111C	YDR280W	YGR095C	YGR158C	YGR195W	YHR069C	YNL232W	YOL021C	YOL142W
YBR098W	YDR386W
YDL002C	YDR190C	YFL013C	YFL039C	YGL150C	YJL081C	YLR052W	YNL059C	YOR141C	YOR189W	YPL129W	YPL235W
YFL009W	YIL046W
YDR359C	YEL018W	YFL024C	YFL039C	YGR002C	YHR090C	YHR099W	YJL081C	YJR082C	YNL107W	YNL136W	YOR244W	YPR023C
YDR202C	YDR328C	YJR033C
YAR008W	YLR105C	YMR059W	YPL083C
YAL030W	YGR009C	YPL232W
YLR246W	YOL110W
YDR092W	YGL087C
YBR087W	YCL016C	YHR191C	YJR068W	YMR078C	YNL290W	YOL094C
YBR087W	YJR068W	YNL290W	YOL094C	YOR144C
YCL005W-A	YEL027W	YHR026W	YLR447C	YMR054W	YOR270C	YPL234C
YOL076W	YPR131C
YLR234W	YMR190C	YPL024W
YHR089C	YLR175W
YBR127C	YDL185W	YEL051W	YGR020C	YHR039C-A	YKL080W	YOR332W	YPR036W
YDL017W	YDR052C
YAL029C	YOR326W
YDL175C	YIL079C	YJL050W	YOL115W
YDR390C	YPR180W
YJL125C	YNL062C
YDR422C	YDR477W	YER027C	YGL115W	YGL208W
YDL100C	YER083C	YGL020C
YHR186C	YJR066W	YKL203C	YNL006W	YPL180W
YER093C	YIL105C	YJL058C	YKL203C	YMR068W	YNL006W	YNL047C	YOL078W
YCL044C	YPR024W
YBR070C	YGL047W
YDR240C	YGR074W	YHR086W	YIL061C	YKL074C	YLR116W	YLR147C	YLR298C	YML046W	YMR125W	YPL178W
YBL004W	YBR181C	YBR189W	YCL059C	YCR031C	YCR057C	YDL014W	YDL148C	YDL153C	YDR324C	YDR339C	YDR398W	YDR449C	YEL026W	YER082C	YGL123W	YGR090W	YGR128C	YHR148W	YHR196W	YJL069C	YJL109C	YJL191W	YJR002W	YKL099C	YLL011W	YLR129W	YLR186W	YLR197W	YLR222C	YLR409C	YML093W	YMR093W	YMR128W	YMR229C	YNL075W	YNL096C	YOR004W	YOR078W	YOR096W	YOR310C	YPL081W	YPL090C	YPL126W	YPR137W	YPR144C
YGR063C	YML010W
YDR137W	YDR211W	YGR083C	YKR026C	YLR039C	YLR291C	YOR260W
YDR180W	YER147C
YGR086C	YPL004C
YGR262C	YJL184W	YKR038C	YKR095W-A	YML036W
YBL008W	YBR195C	YBR215W	YER030W	YJL115W	YJR140C	YML102W	YOL012C	YOR038C	YPR018W
YDR279W	YLR154C	YNL072W
YCR092C	YOL090W
YMR167W	YNL082W
YMR167W	YPL164C
YAL013W	YBR095C	YDL076C	YDR207C	YIL084C	YKL185W	YMR263W	YNL097C	YNL330C	YOL004W	YPL139C	YPL181W
YMR075W	YNL330C	YOL004W	YPL139C	YPR023C
YFL024C	YHR090C	YOR244W
YDR298C	YKL016C	YPL078C
[truncated: 360 more rows]
[truncated: 509 more columns]

[truncated: 2 more sheets: 去冗786_剩余745, All_Complex_745_name]
