# Supplementary material for: Identification of Essential Proteins Based on a New Combination of Local Interaction Density and Protein Complexes
Source: PLoS One. 2015 Jun 30;10(6):e0131418. doi: 10.1371/journal.pone.0131418 (PMC4488326; doi:10.1371/journal.pone.0131418)
Supplement: S2 Excel — (XLS) [file pone.0131418.s002.xls]

## Sheet: essential proteins
YAL001C
YAL003W
YAL012W
YAL025C
YAL032C
YAL033W
YAL034C-B
YAL034W-A
YAL035C-A
YAL035W
YAL038W
YAL041W
YAL043C
YAR007C
YAR008W
YAR019C
YBL003C
YBL004W
YBL014C
YBL018C
YBL020W
YBL023C
YBL026W
YBL030C
YBL034C
YBL035C
YBL040C
YBL041W
YBL050W
YBL073W
YBL074C
YBL076C
YBL077W
YBL084C
YBL092W
YBL097W
YBL102W
YBL105C
YBR002C
YBR004C
YBR009C
YBR011C
YBR024W
YBR029C
YBR038W
YBR049C
YBR055C
YBR058C-A
YBR060C
YBR070C
YBR079C
YBR080C
YBR087W
YBR088C
YBR089C-A
YBR089W
YBR091C
YBR102C
YBR106W
YBR109C
YBR110W
YBR112C
YBR121C
YBR123C
YBR124W
YBR135W
YBR136W
YBR140C
YBR142W
YBR143C
YBR152W
YBR153W
YBR154C
YBR155W
YBR158W
YBR160W
YBR167C
YBR168W
YBR190W
YBR192W
YBR193C
YBR196C
YBR198C
YBR200W
YBR202W
YBR211C
YBR233W-A
YBR234C
YBR236C
YBR237W
YBR243C
YBR247C
YBR252W
YBR253W
YBR254C
YBR256C
YBR257W
YBR265W
YCL003W
YCL004W
YCL017C
YCL028W
YCL031C
YCL041C
YCL043C
YCL052C
YCL053C
YCL054W
YCL059C
YCL067C
YCR012W
YCR013C
YCR035C
YCR039C
YCR042C
YCR052W
YCR054C
YCR057C
YCR072C
YCR088W
YCR093W
YCR096C
YDL003W
YDL004W
YDL007W
YDL008W
YDL013W
YDL014W
YDL015C
YDL016C
YDL017W
YDL028C
YDL029W
YDL030W
YDL031W
YDL043C
YDL045C
YDL055C
YDL058W
YDL060W
YDL064W
YDL067C
YDL084W
YDL087C
YDL089W
YDL092W
YDL097C
YDL098C
YDL102W
YDL103C
YDL105W
YDL108W
YDL111C
YDL120W
YDL126C
YDL132W
YDL139C
YDL140C
YDL141W
YDL143W
YDL145C
YDL147W
YDL148C
YDL150W
YDL152W
YDL153C
YDL155W
YDL163W
YDL164C
YDL165W
YDL166C
YDL193W
YDL195W
YDL196W
YDL205C
YDL207W
YDL208W
YDL209C
YDL212W
YDL217C
YDL220C
YDL221W
YDL232W
YDL235C
YDR002W
YDR013W
YDR016C
YDR021W
YDR023W
YDR037W
YDR041W
YDR044W
YDR045C
YDR047W
YDR050C
YDR052C
YDR053W
YDR054C
YDR060W
YDR062W
YDR064W
YDR081C
YDR082W
YDR086C
YDR087C
YDR088C
YDR091C
YDR113C
YDR118W
YDR123C
YDR130C
YDR141C
YDR145W
YDR151C
YDR160W
YDR164C
YDR166C
YDR167W
YDR168W
YDR170C
YDR172W
YDR177W
YDR180W
YDR182W
YDR187C
YDR188W
YDR189W
YDR190C
YDR196C
YDR201W
YDR208W
YDR211W
YDR212W
YDR224C
YDR226W
YDR228C
YDR231C
YDR232W
YDR233C
YDR235W
YDR236C
YDR238C
YDR240C
YDR241W
YDR243C
YDR246W
YDR267C
YDR280W
YDR288W
YDR292C
YDR299W
YDR301W
YDR302W
YDR303C
YDR308C
YDR311W
YDR320C-A
YDR323C
YDR324C
YDR325W
YDR327W
YDR328C
YDR331W
YDR339C
YDR341C
YDR353W
YDR355C
YDR356W
YDR361C
YDR362C
YDR364C
YDR365C
YDR367W
YDR373W
YDR376W
YDR378C
YDR381W
YDR389W
YDR390C
YDR394W
YDR395W
YDR396W
YDR397C
YDR398W
YDR404C
YDR407C
YDR412W
YDR413C
YDR416W
YDR420W
YDR427W
YDR429C
YDR432W
YDR434W
YDR437W
YDR449C
YDR454C
YDR460W
YDR464W
YDR468C
YDR470C
YDR472W
YDR473C
YDR478W
YDR487C
YDR489W
YDR498C
YDR499W
YDR505C
YDR510W
YDR526C
YDR527W
YDR531W
YDR532C
YEL002C
YEL019C
YEL020W-A
YEL026W
YEL032W
YEL034W
YEL035C
YEL044W
YEL055C
YEL058W
YER003C
YER005W
YER006W
YER008C
YER009W
YER012W
YER013W
YER016W
YER018C
YER019C-A
YER021W
YER022W
YER023W
YER025W
YER026C
YER029C
YER036C
YER038C
YER043C
YER048W-A
YER060W
YER070W
YER074W-A
YER082C
YER093C
YER094C
YER104W
YER106W
YER112W
YER125W
YER126C
YER127W
YER133W
YER136W
YER146W
YER147C
YER148W
YER157W
YER159C
YER165W
YER168C
YER171W
YER172C
YFL002C
YFL005W
YFL008W
YFL009W
YFL017C
YFL017W-A
YFL018W-A
YFL022C
YFL023W
YFL024C
YFL029C
YFL034C-B
YFL035C
YFL035C-A
YFL037W
YFL038C
YFL039C
YFL045C
YFR002W
YFR003C
YFR004W
YFR005C
YFR027W
YFR028C
YFR029W
YFR031C
YFR037C
YFR042W
YFR050C
YFR051C
YFR052W
YGL001C
YGL003C
YGL008C
YGL011C
YGL014W
YGL018C
YGL022W
YGL029W
YGL030W
YGL040C
YGL044C
YGL047W
YGL048C
YGL055W
YGL061C
YGL065C
YGL068W
YGL069C
YGL073W
YGL074C
YGL075C
YGL084C
YGL091C
YGL092W
YGL093W
YGL097W
YGL098W
YGL099W
YGL102C
YGL103W
YGL106W
YGL111W
YGL112C
YGL113W
YGL116W
YGL120C
YGL122C
YGL123W
YGL128C
YGL130W
YGL137W
YGL142C
YGL145W
YGL150C
YGL155W
YGL166W
YGL169W
YGL171W
YGL172W
YGL180W
YGL189C
YGL201C
YGL207W
YGL213C
YGL225W
YGL233W
YGL236C
YGL238W
YGL239C
YGL245W
YGL247W
YGR002C
YGR005C
YGR009C
YGR013W
YGR024C
YGR029W
YGR030C
YGR046W
YGR047C
YGR048W
YGR060W
YGR065C
YGR073C
YGR074W
YGR075C
YGR082W
YGR083C
YGR090W
YGR091W
YGR094W
YGR095C
YGR098C
YGR099W
YGR103W
YGR113W
YGR114C
YGR115C
YGR116W
YGR119C
YGR120C
YGR128C
YGR140W
YGR145W
YGR147C
YGR155W
YGR156W
YGR158C
YGR159C
YGR172C
YGR175C
YGR179C
YGR185C
YGR186W
YGR190C
YGR191W
YGR195W
YGR198W
YGR211W
YGR216C
YGR218W
YGR244C
YGR245C
YGR246C
YGR251W
YGR253C
YGR264C
YGR265W
YGR267C
YGR274C
YGR277C
YGR278W
YGR280C
YGR294W
YHL015W
YHR005C
YHR005C-A
YHR007C
YHR009C
YHR014W
YHR019C
YHR020W
YHR023W
YHR024C
YHR027C
YHR036W
YHR040W
YHR042W
YHR052W
YHR058C
YHR062C
YHR065C
YHR068W
YHR069C
YHR070W
YHR072W
YHR072W-A
YHR074W
YHR082C
YHR083W
YHR084W
YHR085W
YHR086W
YHR088W
YHR089C
YHR098C
YHR099W
YHR101C
YHR102W
YHR107C
YHR118C
YHR122W
YHR128W
YHR143W-A
YHR148W
YHR164C
YHR165C
YHR166C
YHR169W
YHR170W
YHR172W
YHR186C
YHR188C
YHR190W
YHR196W
YHR197W
YHR199C-A
YIL003W
YIL004C
YIL019W
YIL021W
YIL022W
YIL026C
YIL031W
YIL046W
YIL048W
YIL051C
YIL061C
YIL062C
YIL063C
YIL068C
YIL075C
YIL078W
YIL083C
YIL091C
YIL104C
YIL106W
YIL109C
YIL115C
YIL118W
YIL126W
YIL129C
YIL137C
YIL142W
YIL143C
YIL144W
YIL147C
YIL150C
YIL171W
YIR004W
YIR006C
YIR008C
YIR010W
YIR011C
YIR012W
YIR015W
YIR022W
YJL001W
YJL002C
YJL005W
YJL008C
YJL009W
YJL010C
YJL011C
YJL012C
YJL014W
YJL015C
YJL018W
YJL019W
YJL025W
YJL026W
YJL031C
YJL032W
YJL033W
YJL034W
YJL035C
YJL039C
YJL041W
YJL050W
YJL054W
YJL061W
YJL069C
YJL072C
YJL074C
YJL076W
YJL081C
YJL085W
YJL086C
YJL087C
YJL090C
YJL091C
YJL097W
YJL104W
YJL109C
YJL111W
YJL123C
YJL125C
YJL143W
YJL156C
YJL157C
YJL164C
YJL167W
YJL173C
YJL174W
YJL184W
YJL194W
YJL195C
YJL198W
YJL202C
YJL203W
YJR002W
YJR003C
YJR006W
YJR007W
YJR012C
YJR013W
YJR016C
YJR017C
YJR022W
YJR023C
YJR041C
YJR042W
YJR045C
YJR046W
YJR049C
YJR057W
YJR064W
YJR065C
YJR067C
YJR068W
YJR072C
YJR076C
YJR089W
YJR093C
YJR095W
YJR112W
YJR123W
YJR135C
YJR136C
YJR141W
YKL004W
YKL006C-A
YKL012W
YKL013C
YKL014C
YKL018W
YKL019W
YKL021C
YKL022C
YKL024C
YKL028W
YKL033W
YKL035W
YKL036C
YKL037W
YKL042W
YKL045W
YKL049C
YKL052C
YKL058W
YKL059C
YKL060C
YKL078W
YKL082C
YKL083W
YKL088W
YKL089W
YKL095W
YKL099C
YKL101W
YKL104C
YKL108W
YKL111C
YKL112W
YKL122C
YKL125W
YKL138C-A
YKL139W
YKL141W
YKL144C
YKL145W
YKL152C
YKL153W
YKL154W
YKL165C
YKL166C
YKL172W
YKL173W
YKL180W
YKL182W
YKL186C
YKL189W
YKL192C
YKL193C
YKL195W
YKL196C
YKL203C
YKL205W
YKL210W
YKR002W
YKR004C
YKR008W
YKR022C
YKR025W
YKR037C
YKR038C
YKR062W
YKR063C
YKR068C
YKR071C
YKR075C
YKR079C
YKR081C
YKR083C
YKR086W
YLL003W
YLL004W
YLL008W
YLL011W
YLL018C
YLL031C
YLL034C
YLL035W
YLL036C
YLL037W
YLL050C
YLR002C
YLR005W
YLR007W
YLR008C
YLR009W
YLR010C
YLR013W
YLR022C
YLR026C
YLR027C
YLR029C
YLR033W
YLR045C
YLR051C
YLR059C
YLR060W
YLR066W
YLR071C
YLR075W
YLR076C
YLR078C
YLR086W
YLR088W
YLR097C
YLR099W-A
YLR100W
YLR101C
YLR103C
YLR105C
YLR106C
YLR115W
YLR116W
YLR117C
YLR127C
YLR129W
YLR132C
YLR140W
YLR141W
YLR145W
YLR147C
YLR153C
YLR163C
YLR166C
YLR167W
YLR175W
YLR182W
YLR186W
YLR195C
YLR196W
YLR197W
YLR198C
YLR208W
YLR212C
YLR215C
YLR220W
YLR222C
YLR223C
YLR229C
YLR230W
YLR240W
YLR243W
YLR249W
YLR259C
YLR272C
YLR274W
YLR275W
YLR276C
YLR277C
YLR291C
YLR293C
YLR298C
YLR305C
YLR310C
YLR311C
YLR314C
YLR316C
YLR317W
YLR321C
YLR323C
YLR336C
YLR339C
YLR340W
YLR347C
YLR355C
YLR359W
YLR371W
YLR375W
YLR378C
YLR379W
YLR383W
YLR397C
YLR403W
YLR409C
YLR424W
YLR430W
YLR438C-A
YLR440C
YLR454W
YLR457C
YLR458W
YLR459W
YML010W
YML015C
YML023C
YML025C
YML031W
YML043C
YML046W
YML049C
YML064C
YML065W
YML068W
YML069W
YML077W
YML085C
YML091C
YML092C
YML093W
YML098W
YML105C
YML114C
YML125C
YML126C
YML127W
YML128C
YML130C
YMR001C
YMR005W
YMR013C
YMR028W
YMR032W
YMR033W
YMR043W
YMR047C
YMR049C
YMR059W
YMR061W
YMR070W
YMR071C
YMR076C
YMR079W
YMR093W
YMR094W
YMR108W
YMR112C
YMR113W
YMR117C
YMR128W
YMR131C
YMR134W
YMR146C
YMR149W
YMR164C
YMR168C
YMR179W
YMR185W
YMR197C
YMR198W
YMR200W
YMR203W
YMR208W
YMR211W
YMR212C
YMR213W
YMR218C
YMR220W
YMR227C
YMR229C
YMR235C
YMR236W
YMR239C
YMR240C
YMR260C
YMR268C
YMR270C
YMR276W
YMR277W
YMR281W
YMR288W
YMR290C
YMR290W-A
YMR296C
YMR298W
YMR301C
YMR308C
YMR309C
YMR314W
YNL002C
YNL006W
YNL007C
YNL020C
YNL024C-A
YNL026W
YNL028W
YNL036W
YNL038W
YNL039W
YNL044W
YNL048W
YNL059C
YNL061W
YNL062C
YNL075W
YNL088W
YNL102W
YNL103W
YNL110C
YNL112W
YNL113W
YNL114C
YNL118C
YNL124W
YNL126W
YNL131W
YNL132W
YNL137C
YNL138W
YNL138W-A
YNL147W
YNL149C
YNL150W
YNL151C
YNL152W
YNL158W
YNL161W
YNL162W
YNL163C
YNL172W
YNL178W
YNL181W
YNL182C
YNL188W
YNL189W
YNL197C
YNL207W
YNL216W
YNL221C
YNL222W
YNL225C
YNL232W
YNL240C
YNL241C
YNL243W
YNL244C
YNL245C
YNL246W
YNL247W
YNL251C
YNL256W
YNL258C
YNL260C
YNL261W
YNL262W
YNL263C
YNL267W
YNL272C
YNL282W
YNL287W
YNL290W
YNL306W
YNL308C
YNL310C
YNL312W
YNL313C
YNL317W
YNR003C
YNR011C
YNR016C
YNR017W
YNR026C
YNR035C
YNR038W
YNR043W
YNR046W
YNR052C
YNR053C
YNR054C
YOL005C
YOL010W
YOL021C
YOL022C
YOL026C
YOL034W
YOL038W
YOL040C
YOL066C
YOL069W
YOL077C
YOL078W
YOL094C
YOL097C
YOL100W
YOL102C
YOL120C
YOL123W
YOL127W
YOL130W
YOL133W
YOL134C
YOL135C
YOL139C
YOL142W
YOL144W
YOL146W
YOL149W
YOR004W
YOR020C
YOR036W
YOR046C
YOR048C
YOR056C
YOR057W
YOR060C
YOR063W
YOR074C
YOR075W
YOR076C
YOR077W
YOR095C
YOR098C
YOR102W
YOR103C
YOR106W
YOR110W
YOR116C
YOR117W
YOR119C
YOR122C
YOR143C
YOR145C
YOR146W
YOR148C
YOR149C
YOR151C
YOR157C
YOR159C
YOR160W
YOR166C
YOR168W
YOR169C
YOR174W
YOR176W
YOR181W
YOR194C
YOR203W
YOR204W
YOR206W
YOR207C
YOR210W
YOR217W
YOR218C
YOR224C
YOR229W
YOR232W
YOR233W
YOR236W
YOR244W
YOR249C
YOR250C
YOR254C
YOR256C
YOR257W
YOR259C
YOR260W
YOR261C
YOR262W
YOR271C
YOR272W
YOR278W
YOR281C
YOR282W
YOR287C
YOR293W
YOR294W
YOR295W
YOR297C
YOR310C
YOR319W
YOR326W
YOR329C
YOR335C
YOR336W
YOR340C
YOR341W
YOR353C
YOR361C
YOR362C
YOR370C
YOR372C
YOR373W
YPL007C
YPL010W
YPL011C
YPL012W
YPL016W
YPL020C
YPL028W
YPL043W
YPL044C
YPL045W
YPL063W
YPL075W
YPL076W
YPL082C
YPL083C
YPL085W
YPL093W
YPL094C
YPL115C
YPL117C
YPL122C
YPL124W
YPL125W
YPL126W
YPL128C
YPL131W
YPL137C
YPL142C
YPL143W
YPL146C
YPL151C
YPL153C
YPL160W
YPL169C
YPL175W
YPL190C
YPL203W
YPL204W
YPL207W
YPL209C
YPL210C
YPL211W
YPL213W
YPL217C
YPL218W
YPL228W
YPL231W
YPL233W
YPL235W
YPL237W
YPL238C
YPL242C
YPL243W
YPL251W
YPL252C
YPL255W
YPL266W
YPL268W
YPR010C
YPR015C
YPR016C
YPR019W
YPR025C
YPR033C
YPR034W
YPR035W
YPR040W
YPR041W
YPR048W
YPR055W
YPR056W
YPR082C
YPR085C
YPR086W
YPR088C
YPR094W
YPR101W
YPR103W
YPR104C
YPR105C
YPR107C
YPR108W
YPR110C
YPR111W
YPR112C
YPR113W
YPR120C
YPR124W
YPR125W
YPR133C
YPR136C
YPR137W
YPR142C
YPR143W
YPR144C
YPR161C
YPR162C
YPR165W
YPR168W
YPR169W
YPR175W
YPR176C
YPR177C
YPR178W
YPR180W
YPR181C
YPR182W
YPR183W
YPR186C
YPR187W
YPR190C

## Sheet: non-essential proteins
Q0045
Q0080
Q0085
Q0105
Q0250
Q0255
Q0275
RNA_170
snRNA_RNA161
snRNA_SNR10
snRNA_SNR11
snRNA_SNR13
snRNA_SNR189
snRNA_SNR190
snRNA_SNR3
snRNA_SNR31
snRNA_SNR32
snRNA_SNR33
snRNA_SNR34
snRNA_SNR35
snRNA_SNR36
snRNA_SNR37
snRNA_SNR38
snRNA_SNR4
snRNA_SNR40
snRNA_SNR42
snRNA_SNR44
snRNA_SNR46
snRNA_SNR49
snRNA_SNR5
snRNA_SNR8
snRNA_SNR9
snRNA_U18
snRNA_U24
YAL002W
YAL005C
YAL007C
YAL008W
YAL009W
YAL010C
YAL011W
YAL013W
YAL014C
YAL015C
YAL016W
YAL017W
YAL018C
YAL019W
YAL020C
YAL021C
YAL022C
YAL023C
YAL024C
YAL026C
YAL027W
YAL028W
YAL029C
YAL030W
YAL031C
YAL034C
YAL036C
YAL037W
YAL039C
YAL040C
YAL042W
YAL044C
YAL046C
YAL048C
YAL049C
YAL051W
YAL053W
YAL054C
YAL055W
YAL056W
YAL058W
YAL059W
YAL060W
YAL061W
YAL062W
YAL063C
YAL064C-A
YAL065C
YAL066W
YAL067C
YAL068C
YAR002C-A
YAR002W
YAR003W
YAR014C
YAR015W
YAR018C
YAR020C
YAR023C
YAR027W
YAR028W
YAR029W
YAR031W
YAR033W
YAR035W
YAR042W
YAR047C
YAR050W
YAR060C
YAR062W
YAR064W
YAR066W
YAR068W
YAR069C
YAR070C
YAR071W
YAR073W
YBL001C
YBL002W
YBL005W
YBL006C
YBL007C
YBL008W
YBL009W
YBL010C
YBL011W
YBL013W
YBL015W
YBL016W
YBL017C
YBL019W
YBL021C
YBL022C
YBL024W
YBL025W
YBL027W
YBL028C
YBL029W
YBL031W
YBL032W
YBL033C
YBL036C
YBL037W
YBL038W
YBL039C
YBL042C
YBL043W
YBL044W
YBL045C
YBL046W
YBL047C
YBL048W
YBL049W
YBL051C
YBL052C
YBL054W
YBL055C
YBL056W
YBL057C
YBL058W
YBL059W
YBL060W
YBL061C
YBL063W
YBL064C
YBL066C
YBL067C
YBL068W
YBL069W
YBL071W-A
YBL072C
YBL075C
YBL078C
YBL079W
YBL080C
YBL081W
YBL082C
YBL085W
YBL086C
YBL087C
YBL088C
YBL089W
YBL090W
YBL091C
YBL091C-A
YBL095W
YBL098W
YBL099W
YBL101C
YBL103C
YBL104C
YBL106C
YBL107C
YBR001C
YBR003W
YBR005W
YBR006W
YBR007C
YBR008C
YBR010W
YBR012C
YBR013C
YBR014C
YBR015C
YBR016W
YBR017C
YBR018C
YBR019C
YBR020W
YBR021W
YBR022W
YBR023C
YBR025C
YBR026C
YBR027C
YBR028C
YBR030W
YBR031W
YBR032W
YBR033W
YBR034C
YBR035C
YBR036C
YBR037C
YBR039W
YBR040W
YBR041W
YBR042C
YBR043C
YBR044C
YBR045C
YBR046C
YBR047W
YBR048W
YBR050C
YBR052C
YBR053C
YBR054W
YBR056W
YBR057C
YBR058C
YBR059C
YBR061C
YBR062C
YBR063C
YBR065C
YBR066C
YBR067C
YBR068C
YBR069C
YBR071W
YBR072W
YBR073W
YBR074W
YBR076W
YBR077C
YBR078W
YBR081C
YBR082C
YBR083W
YBR084C-A
YBR084W
YBR085C-A
YBR085W
YBR086C
YBR092C
YBR093C
YBR094W
YBR095C
YBR096W
YBR097W
YBR098W
YBR101C
YBR103W
YBR104W
YBR105C
YBR107C
YBR108W
YBR111C
YBR114W
YBR115C
YBR117C
YBR118W
YBR119W
YBR120C
YBR122C
YBR125C
YBR127C
YBR128C
YBR129C
YBR130C
YBR131W
YBR132C
YBR133C
YBR137W
YBR138C
YBR139W
YBR141C
YBR144C
YBR145W
YBR146W
YBR147W
YBR148W
YBR149W
YBR150C
YBR151W
YBR157C
YBR161W
YBR162C
YBR162W-A
YBR163W
YBR164C
YBR165W
YBR166C
YBR169C
YBR171W
YBR172C
YBR173C
YBR175W
YBR176W
YBR177C
YBR179C
YBR180W
YBR181C
YBR182C
YBR183W
YBR184W
YBR185C
YBR186W
YBR187W
YBR188C
YBR189W
YBR191W
YBR194W
YBR195C
YBR197C
YBR199W
YBR201W
YBR203W
YBR204C
YBR205W
YBR207W
YBR208C
YBR209W
YBR210W
YBR212W
YBR213W
YBR214W
YBR215W
YBR216C
YBR217W
YBR218C
YBR220C
YBR221C
YBR222C
YBR223C
YBR225W
YBR227C
YBR228W
YBR229C
YBR230C
YBR231C
YBR233W
YBR235W
YBR238C
YBR239C
YBR240C
YBR241C
YBR242W
YBR244W
YBR245C
YBR246W
YBR248C
YBR249C
YBR250W
YBR251W
YBR255W
YBR258C
YBR259W
YBR260C
YBR261C
YBR262C
YBR263W
YBR264C
YBR267W
YBR268W
YBR269C
YBR270C
YBR271W
YBR272C
YBR273C
YBR274W
YBR275C
YBR276C
YBR278W
YBR279W
YBR280C
YBR281C
YBR282W
YBR283C
YBR284W
YBR285W
YBR286W
YBR287W
YBR288C
YBR289W
YBR290W
YBR291C
YBR292C
YBR293W
YBR294W
YBR295W
YBR296C
YBR297W
YBR298C
YBR299W
YBR301W
YCL001W
YCL001W-A
YCL002C
YCL005W
YCL005W-A
YCL008C
YCL009C
YCL010C
YCL011C
YCL014W
YCL016C
YCL018W
YCL024W
YCL025C
YCL026C-A
YCL027W
YCL029C
YCL030C
YCL032W
YCL033C
YCL034W
YCL035C
YCL036W
YCL037C
YCL038C
YCL039W
YCL040W
YCL044C
YCL045C
YCL047C
YCL048W
YCL049C
YCL050C
YCL051W
YCL055W
YCL056C
YCL057W
YCL058C
YCL061C
YCL063W
YCL064C
YCL066W
YCL069W
YCR001W
YCR002C
YCR003W
YCR004C
YCR005C
YCR006C
YCR007C
YCR008W
YCR009C
YCR010C
YCR011C
YCR014C
YCR015C
YCR016W
YCR017C
YCR018C
YCR019W
YCR020C
YCR020C-A
YCR020W-B
YCR021C
YCR022C
YCR023C
YCR024C
YCR024C-A
YCR025C
YCR026C
YCR027C
YCR028C
YCR028C-A
YCR030C
YCR031C
YCR032W
YCR033W
YCR034W
YCR036W
YCR037C
YCR038C
YCR043C
YCR044C
YCR045C
YCR046C
YCR047C
YCR048W
YCR051W
YCR053W
YCR059C
YCR060W
YCR061W
YCR063W
YCR065W
YCR066W
YCR067C
YCR068W
YCR069W
YCR071C
YCR073C
YCR073W-A
YCR075C
YCR076C
YCR077C
YCR079W
YCR081W
YCR082W
YCR083W
YCR084C
YCR085W
YCR086W
YCR087C-A
YCR089W
YCR090C
YCR091W
YCR092C
YCR094W
YCR095C
YCR097W
YCR098C
YCR100C
YCR101C
YCR102C
YCR102W-A
YCR104W
YCR105W
YCR106W
YCR107W
YDL001W
YDL002C
YDL005C
YDL006W
YDL010W
YDL012C
YDL018C
YDL019C
YDL020C
YDL021W
YDL022W
YDL024C
YDL025C
YDL027C
YDL033C
YDL035C
YDL036C
YDL037C
YDL039C
YDL040C
YDL042C
YDL044C
YDL045W-A
YDL046W
YDL047W
YDL048C
YDL049C
YDL051W
YDL052C
YDL053C
YDL054C
YDL056W
YDL057W
YDL059C
YDL061C
YDL063C
YDL065C
YDL066W
YDL069C
YDL070W
YDL072C
YDL073W
YDL074C
YDL075W
YDL076C
YDL077C
YDL078C
YDL079C
YDL080C
YDL081C
YDL082W
YDL083C
YDL085W
YDL086W
YDL090C
YDL091C
YDL093W
YDL095W
YDL099W
YDL100C
YDL101C
YDL104C
YDL106C
YDL107W
YDL109C
YDL110C
YDL112W
YDL113C
YDL114W
YDL115C
YDL116W
YDL117W
YDL119C
YDL121C
YDL122W
YDL123W
YDL124W
YDL125C
YDL127W
YDL128W
YDL129W
YDL130W
YDL130W-A
YDL131W
YDL133C-A
YDL133W
YDL134C
YDL135C
YDL136W
YDL137W
YDL138W
YDL142C
YDL144C
YDL146W
YDL149W
YDL154W
YDL156W
YDL157C
YDL159W
YDL160C
YDL161W
YDL167C
YDL168W
YDL169C
YDL170W
YDL171C
YDL173W
YDL174C
YDL175C
YDL176W
YDL177C
YDL178W
YDL179W
YDL180W
YDL181W
YDL182W
YDL183C
YDL184C
YDL185W
YDL185W1
YDL185W2
YDL186W
YDL188C
YDL189W
YDL190C
YDL191W
YDL192W
YDL194W
YDL197C
YDL198C
YDL199C
YDL200C
YDL201W
YDL202W
YDL203C
YDL204W
YDL206W
YDL210W
YDL211C
YDL213C
YDL214C
YDL215C
YDL216C
YDL218W
YDL219W
YDL222C
YDL223C
YDL224C
YDL225W
YDL226C
YDL227C
YDL229W
YDL230W
YDL231C
YDL233W
YDL234C
YDL236W
YDL237W
YDL238C
YDL239C
YDL240W
YDL241W
YDL242W
YDL243C
YDR001C
YDR003W
YDR004W
YDR005C
YDR006C
YDR007W
YDR009W
YDR010C
YDR011W
YDR014W
YDR014W-A
YDR017C
YDR018C
YDR019C
YDR020C
YDR022C
YDR024W
YDR025W
YDR026C
YDR027C
YDR028C
YDR029W
YDR030C
YDR031W
YDR032C
YDR033W
YDR034C
YDR035W
YDR036C
YDR040C
YDR042C
YDR043C
YDR046C
YDR049W
YDR051C
YDR055W
YDR056C
YDR057W
YDR058C
YDR059C
YDR061W
YDR063W
YDR065W
YDR067C
YDR068W
YDR069C
YDR070C
YDR071C
YDR072C
YDR073W
YDR074W
YDR075W
YDR076W
YDR077W
YDR078C
YDR079W
YDR080W
YDR083W
YDR084C
YDR085C
YDR089W
YDR090C
YDR092W
YDR093W
YDR096W
YDR097C
YDR098C
YDR099W
YDR100W
YDR101C
YDR102C
YDR103W
YDR104C
YDR105C
YDR107C
YDR108W
YDR109C
YDR110W
YDR111C
YDR115W
YDR116C
YDR117C
YDR119W
YDR121W
YDR122W
YDR124W
YDR125C
YDR126W
YDR127W
YDR128W
YDR129C
YDR131C
YDR132C
YDR134C
YDR135C
YDR137W
YDR138W
YDR139C
YDR140W
YDR142C
YDR143C
YDR144C
YDR146C
YDR147W
YDR148C
YDR150W
YDR152W
YDR153C
YDR155C
YDR156W
YDR158W
YDR159W
YDR161W
YDR162C
YDR163W
YDR165W
YDR169C
YDR171W
YDR173C
YDR174W
YDR175C
YDR176W
YDR178W
YDR179C
YDR179W-A
YDR181C
YDR183W
YDR184C
YDR185C
YDR186C
YDR191W
YDR192C
YDR194C
YDR195W
YDR197W
YDR198C
YDR200C
YDR202C
YDR204W
YDR205W
YDR206W
YDR207C
YDR210W
YDR213W
YDR214W
YDR215C
YDR216W
YDR217C
YDR218C
YDR219C
YDR221W
YDR222W
YDR223W
YDR225W
YDR227W
YDR229W
YDR234W
YDR237W
YDR239C
YDR242W
YDR244W
YDR245W
YDR247W
YDR248C
YDR249C
YDR250C
YDR251W
YDR252W
YDR253C
YDR254W
YDR255C
YDR256C
YDR257C
YDR258C
YDR259C
YDR260C
YDR261C
YDR262W
YDR263C
YDR264C
YDR265W
YDR266C
YDR268W
YDR270W
YDR272W
YDR273W
YDR274C
YDR275W
YDR276C
YDR277C
YDR278C
YDR279W
YDR281C
YDR282C
YDR283C
YDR284C
YDR285W
YDR286C
YDR287W
YDR289C
YDR291W
YDR293C
YDR294C
YDR295C
YDR296W
YDR297W
YDR298C
YDR304C
YDR305C
YDR306C
YDR307W
YDR309C
YDR310C
YDR312W
YDR313C
YDR314C
YDR315C
YDR316W
YDR317W
YDR318W
YDR319C
YDR320C
YDR321W
YDR322C-A
YDR322W
YDR326C
YDR330W
YDR332W
YDR333C
YDR334W
YDR335W
YDR336W
YDR337W
YDR338C
YDR342C
YDR343C
YDR344C
YDR345C
YDR346C
YDR347W
YDR348C
YDR349C
YDR350C
YDR351W
YDR352W
YDR354W
YDR357C
YDR358W
YDR359C
YDR363W
YDR363W-A
YDR368W
YDR369C
YDR370C
YDR371W
YDR372C
YDR374C
YDR375C
YDR377W
YDR379W
YDR380W
YDR382W
YDR383C
YDR384C
YDR385W
YDR386W
YDR387C
YDR388W
YDR391C
YDR392W
YDR393W
YDR399W
YDR400W
YDR402C
YDR403W
YDR405W
YDR406W
YDR408C
YDR409W
YDR410C
YDR411C
YDR414C
YDR415C
YDR418W
YDR419W
YDR421W
YDR422C
YDR423C
YDR424C
YDR425W
YDR428C
YDR430C
YDR435C
YDR436W
YDR438W
YDR439W
YDR440W
YDR441C
YDR443C
YDR444W
YDR446W
YDR447C
YDR448W
YDR450W
YDR451C
YDR453C
YDR456W
YDR457W
YDR458C
YDR459C
YDR461W
YDR462W
YDR463W
YDR465C
YDR466W
YDR469W
YDR471W
YDR475C
YDR476C
YDR477W
YDR479C
YDR480W
YDR481C
YDR482C
YDR483W
YDR484W
YDR485C
YDR486C
YDR488C
YDR490C
YDR492W
YDR493W
YDR494W
YDR495C
YDR496C
YDR497C
YDR500C
YDR501W
YDR502C
YDR503C
YDR504C
YDR506C
YDR507C
YDR508C
YDR511W
YDR512C
YDR513W
YDR514C
YDR515W
YDR516C
YDR517W
YDR518W
YDR519W
YDR520C
YDR522C
YDR523C
YDR524C
YDR525W
YDR525W-A
YDR528W
YDR529C
YDR530C
YDR533C
YDR534C
YDR535C
YDR536W
YDR538W
YDR539W
YDR540C
YDR541C
YEL001C
YEL003W
YEL004W
YEL005C
YEL006W
YEL007W
YEL008W
YEL009C
YEL010W
YEL011W
YEL012W
YEL013W
YEL014C
YEL015W
YEL016C
YEL017C-A
YEL017W
YEL018W
YEL020C
YEL021W
YEL022W
YEL023C
YEL024W
YEL025C
YEL027W
YEL028W
YEL029C
YEL030W
YEL031W
YEL036C
YEL037C
YEL038W
YEL039C
YEL040W
YEL041W
YEL042W
YEL043W
YEL045C
YEL046C
YEL047C
YEL048C
YEL049W
YEL050C
YEL051W
YEL052W
YEL053C
YEL054C
YEL056W
YEL057C
YEL059C-A
YEL059W
YEL060C
YEL061C
YEL062W
YEL063C
YEL064C
YEL065W
YEL066W
YEL068C
YEL069C
YEL070W
YEL071W
YEL072W
YER001W
YER002W
YER004W
YER007C-A
YER007W
YER010C
YER011W
YER014W
YER015W
YER017C
YER019W
YER020W
YER024W
YER027C
YER028C
YER030W
YER031C
YER032W
YER033C
YER034W
YER035W
YER037W
YER039C
YER039C-A
YER040W
YER041W
YER042W
YER044C
YER044C-A
YER045C
YER046W
YER047C
YER048C
YER049W
YER050C
YER051W
YER052C
YER053C
YER054C
YER055C
YER056C
YER056C-A
YER057C
YER058W
YER059W
YER060W-A
YER061C
YER062C
YER063W
YER064C
YER065C
YER066W
YER067W
YER068W
YER069W
YER071C
YER072W
YER073W
YER074W
YER075C
YER076C
YER077C
YER078C
YER079W
YER080W
YER081W
YER083C
YER084W
YER085C
YER086W
YER087C-B
YER087W
YER088C
YER089C
YER090W
YER091C
YER091C-A
YER092W
YER093C-A
YER095W
YER096W
YER098W
YER099C
YER100W
YER101C
YER103W
YER105C
YER107C
YER109C
YER110C
YER111C
YER113C
YER114C
YER115C
YER116C
YER117W
YER118C
YER119C
YER120W
YER121W
YER122C
YER123W
YER124C
YER128W
YER129W
YER130C
YER131W
YER132C
YER134C
YER135C
YER137C
YER139C
YER140W
YER141W
YER142C
YER143W
YER144C
YER145C
YER149C
YER150W
YER151C
YER152C
YER153C
YER154W
YER155C
YER156C
YER158C
YER161C
YER162C
YER163C
YER164W
YER166W
YER167W
YER169W
YER170W
YER173W
YER174C
YER175C
YER176W
YER177W
YER178W
YER179W
YER180C
YER180C-A
YER182W
YER183C
YER184C
YER185W
YER186C
YER187W
YER188W
YFL001W
YFL003C
YFL004W
YFL007W
YFL010C
YFL010W-A
YFL011W
YFL012W
YFL013C
YFL014W
YFL015C
YFL016C
YFL018C
YFL019C
YFL020C
YFL021W
YFL025C
YFL026W
YFL027C
YFL028C
YFL030W
YFL031W
YFL033C
YFL034C-A
YFL034W
YFL036W
YFL040W
YFL041W
YFL042C
YFL044C
YFL046W
YFL047W
YFL048C
YFL049W
YFL050C
YFL051C
YFL052W
YFL053W
YFL054C
YFL055W
YFL056C
YFL063W
YFR001W
YFR006W
YFR007W
YFR008W
YFR009W
YFR010W
YFR011C
YFR012W
YFR013W
YFR014C
YFR015C
YFR016C
YFR017C
YFR018C
YFR019W
YFR020W
YFR021W
YFR022W
YFR023W
YFR024C-A
YFR025C
YFR026C
YFR030W
YFR031C-A
YFR032C
YFR032C-A
YFR033C
YFR034C
YFR035C
YFR036W
YFR038W
YFR039C
YFR040W
YFR041C
YFR043C
YFR044C
YFR045W
YFR046C
YFR047C
YFR048W
YFR049W
YFR053C
YFR054C
YFR055W
YFR057W
YGL002W
YGL004C
YGL005C
YGL006W
YGL009C
YGL010W
YGL012W
YGL013C
YGL015C
YGL016W
YGL017W
YGL019W
YGL020C
YGL021W
YGL023C
YGL025C
YGL026C
YGL027C
YGL028C
YGL031C
YGL032C
YGL035C
YGL036W
YGL037C
YGL038C
YGL039W
YGL041C
YGL043W
YGL045W
YGL049C
YGL050W
YGL051W
YGL053W
YGL054C
YGL056C
YGL057C
YGL058W
YGL059W
YGL060W
YGL062W
YGL063W
YGL064C
YGL066W
YGL067W
YGL070C
YGL071W
YGL076C
YGL077C
YGL078C
YGL079W
YGL080W
YGL081W
YGL082W
YGL083W
YGL085W
YGL086W
YGL087C
YGL089C
YGL090W
YGL094C
YGL095C
YGL096W
YGL100W
YGL101W
YGL104C
YGL105W
YGL107C
YGL110C
YGL114W
YGL115W
YGL117W
YGL119W
YGL121C
YGL124C
YGL125W
YGL126W
YGL127C
YGL129C
YGL131C
YGL133W
YGL134W
YGL135W
YGL136C
YGL138C
YGL139W
YGL140C
YGL141W
YGL143C
YGL144C
YGL146C
YGL147C
YGL148W
YGL151W
YGL153W
YGL154C
YGL156W
YGL157W
YGL158W
YGL159W
YGL160W
YGL161C
YGL162W
YGL163C
YGL164C
YGL167C
YGL170C
YGL173C
YGL174W
YGL175C
YGL176C
YGL178W
YGL179C
YGL181W
YGL184C
YGL185C
YGL187C
YGL190C
YGL191W
YGL194C
YGL195W
YGL196W
YGL197W
YGL198W
YGL200C
YGL202W
YGL203C
YGL205W
YGL206C
YGL208W
YGL209W
YGL210W
YGL211W
YGL212W
YGL215W
YGL216W
YGL219C
YGL220W
YGL221C
YGL222C
YGL223C
YGL224C
YGL226C-A
YGL226W
YGL227W
YGL228W
YGL229C
YGL230C
YGL231C
YGL232W
YGL234W
YGL237C
YGL240W
YGL241W
YGL242C
YGL243W
YGL244W
YGL246C
YGL248W
YGL249W
YGL250W
YGL251C
YGL252C
YGL253W
YGL254W
YGL255W
YGL256W
YGL257C
YGL258W
YGL259W
YGL260W
YGL261C
YGL262W
YGL263W
YGR001C
YGR003W
YGR004W
YGR006W
YGR007W
YGR008C
YGR010W
YGR012W
YGR014W
YGR015C
YGR016W
YGR017W
YGR019W
YGR020C
YGR021W
YGR023W
YGR026W
YGR027C
YGR028W
YGR031W
YGR032W
YGR033C
YGR034W
YGR035C
YGR036C
YGR037C
YGR038W
YGR040W
YGR041W
YGR042W
YGR043C
YGR044C
YGR049W
YGR052W
YGR053C
YGR054W
YGR055W
YGR056W
YGR058W
YGR059W
YGR061C
YGR062C
YGR063C
YGR066C
YGR067C
YGR068C
YGR070W
YGR071C
YGR072W
YGR076C
YGR077C
YGR078C
YGR079W
YGR080W
YGR081C
YGR084C
YGR085C
YGR086C
YGR087C
YGR088W
YGR089W
YGR092W
YGR093W
YGR096W
YGR097W
YGR100W
YGR101W
YGR102C
YGR104C
YGR105W
YGR106C
YGR108W
YGR109C
YGR110W
YGR111W
YGR112W
YGR117C
YGR118W
YGR121C
YGR122W
YGR123C
YGR124W
YGR125W
YGR126W
YGR127W
YGR129W
YGR130C
YGR131W
YGR132C
YGR133W
YGR134W
YGR135W
YGR136W
YGR138C
YGR141W
YGR142W
YGR143W
YGR144W
YGR146C
YGR148C
YGR149W
YGR150C
YGR152C
YGR153W
YGR154C
YGR157W
YGR161C
YGR162W
YGR163W
YGR165W
YGR166W
YGR167W
YGR168C
YGR169C
YGR170W
YGR171C
YGR173W
YGR174C
YGR177C
YGR178C
YGR181W
YGR183C
YGR184C
YGR187C
YGR188C
YGR189C
YGR192C
YGR193C
YGR194C
YGR196C
YGR197C
YGR199W
YGR200C
YGR201C
YGR202C
YGR203W
YGR204W
YGR205W
YGR206W
YGR207C
YGR208W
YGR209C
YGR210C
YGR212W
YGR213C
YGR214W
YGR215W
YGR217W
YGR220C
YGR221C
YGR222W
YGR223C
YGR224W
YGR225W
YGR227W
YGR229C
YGR230W
YGR231C
YGR232W
YGR233C
YGR234W
YGR235C
YGR236C
YGR237C
YGR238C
YGR239C
YGR240C
YGR241C
YGR243W
YGR247W
YGR248W
YGR249W
YGR250C
YGR252W
YGR254W
YGR256W
YGR257C
YGR258C
YGR260W
YGR261C
YGR262C
YGR263C
YGR266W
YGR268C
YGR269W
YGR270W
YGR271W
YGR273C
YGR275W
YGR276C
YGR279C
YGR281W
YGR282C
YGR283C
YGR284C
YGR285C
YGR286C
YGR287C
YGR288W
YGR289C
YGR291C
YGR292W
YGR295C
YHL002W
YHL003C
YHL004W
YHL006C
YHL007C
YHL008C
YHL009C
YHL010C
YHL011C
YHL012W
YHL013C
YHL014C
YHL016C
YHL017W
YHL019C
YHL020C
YHL021C
YHL022C
YHL023C
YHL024W
YHL025W
YHL026C
YHL027W
YHL028W
YHL029C
YHL030W
YHL031C
YHL032C
YHL033C
YHL034C
YHL035C
YHL036W
YHL037C
YHL038C
YHL039W
YHL040C
YHL041W
YHL042W
YHL043W
YHL044W
YHL045W
YHL046C
YHL047C
YHR001W
YHR001W-A
YHR002W
YHR003C
YHR004C
YHR006W
YHR008C
YHR010W
YHR011W
YHR012W
YHR013C
YHR015W
YHR016C
YHR017W
YHR018C
YHR021C
YHR021W-A
YHR022C
YHR025W
YHR028C
YHR029C
YHR030C
YHR031C
YHR032W
YHR033W
YHR034C
YHR035W
YHR037W
YHR038W
YHR039C
YHR039C-A
YHR041C
YHR043C
YHR044C
YHR045W
YHR046C
YHR047C
YHR048W
YHR049W
YHR050W
YHR051W
YHR053C
YHR055C
YHR057C
YHR059W
YHR060W
YHR061C
YHR064C
YHR067W
YHR071W
YHR073W
YHR075C
YHR076W
YHR077C
YHR078W
YHR079C
YHR079C-A
YHR080C
YHR081W
YHR087W
YHR091C
YHR092C
YHR094C
YHR095W
YHR096C
YHR097C
YHR100C
YHR103W
YHR104W
YHR105W
YHR106W
YHR108W
YHR109W
YHR110W
YHR111W
YHR112C
YHR113W
YHR114W
YHR115C
YHR116W
YHR117W
YHR119W
YHR120W
YHR121W
YHR123W
YHR124W
YHR126C
YHR127W
YHR129C
YHR130C
YHR131C
YHR132C
YHR132W-A
YHR133C
YHR134W
YHR135C
YHR136C
YHR137W
YHR138C
YHR139C
YHR139C-A
YHR140W
YHR142W
YHR143W
YHR144C
YHR146W
YHR147C
YHR150W
YHR151C
YHR152W
YHR153C
YHR154W
YHR155W
YHR156C
YHR157W
YHR158C
YHR159W
YHR160C
YHR161C
YHR162W
YHR163W
YHR167W
YHR168W
YHR171W
YHR174W
YHR175W
YHR176W
YHR177W
YHR179W
YHR180W
YHR181W
YHR182W
YHR184W
YHR185C
YHR187W
YHR189W
YHR191C
YHR193C
YHR194W
YHR195W
YHR198C
YHR199C
YHR200W
YHR201C
YHR202W
YHR203C
YHR204W
YHR206W
YHR207C
YHR208W
YHR209W
YHR210C
YHR212C
YHR213W
YHR214W
YHR214W-A
YHR215W
YIL001W
YIL002C
YIL005W
YIL006W
YIL007C
YIL008W
YIL009C-A
YIL009W
YIL010W
YIL011W
YIL012W
YIL013C
YIL014C-A
YIL014W
YIL015W
YIL016W
YIL017C
YIL018W
YIL020C
YIL023C
YIL024C
YIL025C
YIL027C
YIL028W
YIL029C
YIL030C
YIL032C
YIL033C
YIL034C
YIL035C
YIL036W
YIL037C
YIL038C
YIL039W
YIL040W
YIL041W
YIL042C
YIL043C
YIL044C
YIL045W
YIL047C
YIL049W
YIL050W
YIL052C
YIL053W
YIL054W
YIL055C
YIL056W
YIL057C
YIL058W
[truncated: 2,394 more rows]
