# Supplementary material for: Identification of Essential Proteins Based on a New Combination of Local Interaction Density and Protein Complexes
Source: PLoS One. 2015 Jun 30;10(6):e0131418. doi: 10.1371/journal.pone.0131418 (PMC4488326; doi:10.1371/journal.pone.0131418)
Supplement: S1 Text — (TXT) [file pone.0131418.s003.txt]

Q0050 YER142C
Q0080 YBL099W
Q0080 YJR121W
Q0085 YBL099W
Q0085 YDR298C
Q0085 YDR377W
Q0085 YJR121W
Q0085 YKL016C
Q0085 YML081C-A
Q0085 YPL078C
Q0130 YBL099W
Q0130 YJR121W
Q0250 YBR024W
Q0250 YBR037C
Q0250 YER154W
Q0275 YER154W
R0020C YBL056W
R0020C YBR217W
R0020C YDR523C
R0030W YOR101W
R0030W YOR351C
YAL001C YBR123C
YAL002W YCL018W
YAL002W YDR171W
YAL002W YGL206C
YAL002W YKR026C
YAL002W YLR148W
YAL002W YLR396C
YAL002W YMR231W
YAL002W YPL045W
YAL003W YBR118W
YAL003W YKL081W
YAL003W YML064C
YAL004W YGL181W
YAL004W YML109W
YAL005C YAR002W
YAL005C YCL028W
YAL005C YDR192C
YAL005C YHR069C
YAL005C YLR310C
YAL005C YLR335W
YAL005C YLR347C
YAL005C YNL007C
YAL005C YNL064C
YAL005C YNL077W
YAL005C YOR098C
YAL005C YOR151C
YAL005C YOR160W
YAL005C YPL240C
YAL005C YPR010C
YAL007C YAR002C-A
YAL007C YBR036C
YAL007C YBR183W
YAL007C YCL025C
YAL007C YDL054C
YAL007C YDR087C
YAL007C YDR101C
YAL007C YDR127W
YAL007C YEL002C
YAL007C YEL063C
YAL007C YER110C
YAL007C YGL200C
YAL007C YGR060W
YAL007C YHR026W
YAL007C YHR110W
YAL007C YHR140W
YAL007C YJL117W
YAL007C YLR342W
YAL007C YML012W
YAL007C YMR290C
YAL007C YNL130C
YAL007C YPL076W
YAL007C YPL211W
YAL007C YPL264C
YAL007C YPR201W
YAL009W YDL040C
YAL009W YDR211W
YAL009W YHR004C
YAL009W YJL176C
YAL009W YLR310C
YAL009W YLR342W
YAL010C YFL048C
YAL010C YJL066C
YAL010C YMR203W
YAL010C YPL235W
YAL011W YBL007C
YAL011W YDL181W
YAL011W YDR225W
YAL011W YDR334W
YAL011W YER081W
YAL011W YGR002C
YAL011W YHR158C
YAL011W YIR018W
YAL011W YNL107W
YAL011W YOL012C
YAL011W YOR127W
YAL011W YOR269W
YAL012W YBR055C
YAL012W YJR091C
YAL012W YMR101C
YAL012W YMR300C
YAL012W YPL149W
YAL013W YGL061C
YAL013W YNL330C
YAL014C YER133W
YAL014C YIL034C
YAL015C YBR020W
YAL015C YBR127C
YAL015C YCL018W
YAL015C YCL064C
YAL015C YDL029W
YAL015C YDL059C
YAL015C YDR214W
YAL015C YEL030W
YAL015C YEL060C
YAL015C YFL037W
YAL015C YFL039C
YAL015C YGR282C
YAL015C YJL066C
YAL015C YJL088W
YAL015C YJR045C
YAL015C YJR068W
YAL015C YJR077C
YAL015C YML085C
YAL015C YMR012W
YAL015C YMR058W
YAL015C YMR146C
YAL015C YMR214W
YAL015C YNL037C
YAL015C YPR110C
YAL016W YAL024C
YAL016W YDL134C
YAL016W YDL188C
YAL016W YDR482C
YAL016W YFR024C-A
YAL016W YFR040W
YAL016W YGL190C
YAL016W YGR161C
YAL016W YGR281W
YAL016W YHR082C
YAL016W YHR135C
YAL016W YHR158C
YAL016W YJL020C
YAL016W YLR191W
YAL016W YML109W
YAL016W YMR109W
YAL016W YMR273C
YAL016W YNL127W
YAL016W YNR032W
YAL016W YOL113W
YAL016W YOR014W
YAL016W YPL152W
YAL017W YCL027W
YAL017W YDR099W
YAL017W YDR190C
YAL017W YER054C
YAL017W YER133W
YAL017W YFR053C
YAL017W YGL112C
YAL017W YKL035W
YAL017W YLR258W
YAL017W YMR205C
YAL017W YOL045W
YAL017W YPR160W
YAL018C YBR036C
YAL018C YBR290W
YAL018C YCL025C
YAL018C YDL017W
YAL018C YDR331W
YAL018C YHR026W
YAL018C YHR114W
YAL018C YLL028W
YAL018C YLR034C
YAL018C YLR264W
YAL018C YMR001C
YAL019W YBL088C
YAL019W YBR084W
YAL019W YBR160W
YAL019W YDL117W
YAL019W YJL124C
YAL019W YOL045W
YAL021C YBL099W
YAL021C YBR020W
YAL021C YBR072W
YAL021C YBR127C
YAL021C YCL018W
YAL021C YCL028W
YAL021C YCR093W
YAL021C YDL165W
YAL021C YDR171W
YAL021C YDR188W
YAL021C YDR190C
YAL021C YDR443C
YAL021C YER068W
YAL021C YFL028C
YAL021C YFL037W
YAL021C YFL039C
YAL021C YGL048C
YAL021C YGL178W
YAL021C YGL195W
YAL021C YGR086C
YAL021C YGR092W
YAL021C YGR134W
YAL021C YGR155W
YAL021C YGR184C
YAL021C YJL130C
YAL021C YJR121W
YAL021C YKR036C
YAL021C YLL013C
YAL021C YLR180W
YAL021C YLR259C
YAL021C YML085C
YAL021C YMR214W
YAL021C YNL025C
YAL021C YNL064C
YAL021C YNL071W
YAL021C YNL288W
YAL021C YNR052C
YAL021C YOR027W
YAL021C YPL042C
YAL021C YPR072W
YAL022C YBR159W
YAL022C YDR497C
YAL022C YGL132W
YAL022C YHR140W
YAL022C YJR117W
YAL023C YAR027W
YAL024C YBR160W
YAL024C YHR030C
YAL024C YHR158C
YAL024C YIR009W
YAL025C YJR044C
YAL025C YOR005C
YAL025C YOR267C
YAL026C YAL053W
YAL026C YDL192W
YAL026C YPL146C
YAL027W YBR196C
YAL027W YCL024W
YAL027W YDR174W
YAL027W YDR381W
YAL027W YDR507C
YAL027W YLR044C
YAL027W YML095C
YAL027W YOL086C
YAL027W YPL022W
YAL028W YBL050W
YAL028W YBR160W
YAL028W YDL239C
YAL028W YLR233C
YAL029C YBR081C
YAL029C YBR109C
YAL029C YBR130C
YAL029C YDR101C
YAL029C YER110C
YAL029C YFL039C
YAL029C YGL106W
YAL029C YGL195W
YAL029C YHR023W
YAL029C YKL130C
YAL029C YLR249W
YAL029C YMR139W
YAL029C YMR186W
YAL029C YMR309C
YAL029C YOL086C
YAL029C YOR181W
YAL030W YDR468C
YAL030W YGR009C
YAL031C YBR160W
YAL031C YCL027W
YAL031C YER133W
YAL032C YBR017C
YAL032C YDL209C
YAL032C YDR364C
YAL032C YDR416W
YAL032C YGL120C
YAL032C YGL128C
YAL032C YGR278W
YAL032C YJL203W
YAL032C YKL095W
YAL032C YKL173W
YAL032C YLL036C
YAL032C YLR117C
YAL032C YLR338W
YAL032C YLR345W
YAL032C YLR423C
YAL032C YML049C
YAL032C YMR213W
YAL032C YMR288W
YAL032C YNL189W
YAL032C YOR036W
YAL032C YPL151C
YAL032C YPL213W
YAL033W YBR167C
YAL033W YJR115W
YAL034C YBR198C
YAL034C YER110C
YAL034C YGR274C
YAL034C YOL004W
YAL034C YOL086C
YAL034W-A YDL028C
YAL034W-A YGL172W
YAL034W-A YGR120C
YAL034W-A YJR091C
YAL034W-A YKL103C
YAL035W YBR084W
YAL035W YDL014W
YAL035W YDR496C
YAL035W YER036C
YAL035W YER142C
YAL035W YGL130W
YAL035W YGR102C
YAL035W YIL018W
YAL035W YIR001C
YAL035W YLR175W
YAL035W YLR241W
YAL035W YLR427W
YAL035W YMR106C
YAL035W YMR309C
YAL035W YNL030W
YAL035W YOR119C
YAL035W YOR361C
YAL035W YPR041W
YAL036C YBR118W
YAL036C YCL018W
YAL036C YCR038C
YAL036C YDL065C
YAL036C YDL126C
YAL036C YDR152W
YAL036C YFL039C
YAL036C YGR162W
YAL036C YGR250C
YAL036C YHR027C
YAL036C YIL075C
YAL036C YJL130C
YAL036C YJL138C
YAL036C YKL152C
YAL036C YMR012W
YAL036C YMR205C
YAL036C YNR022C
YAL036C YPL061W
YAL038W YNL307C
YAL038W YOR226C
YAL040C YBR160W
YAL040C YGL120C
YAL040C YJL013C
YAL040C YJL157C
YAL040C YJR132W
YAL040C YLL021W
YAL040C YLR182W
YAL040C YLR259C
YAL040C YNL064C
YAL040C YNL189W
YAL040C YOR269W
YAL040C YPL014W
YAL041W YBL085W
YAL041W YBR079C
YAL041W YBR200W
YAL041W YDR379W
YAL041W YER114C
YAL041W YGL052W
YAL041W YGL127C
YAL041W YGL233W
YAL041W YGR152C
YAL041W YGR221C
YAL041W YGR268C
YAL041W YHL007C
YAL041W YIL079C
YAL041W YJL008C
YAL041W YJL157C
YAL041W YJL187C
YAL041W YKL130C
YAL041W YKL172W
YAL041W YLL008W
YAL041W YLR206W
YAL041W YLR229C
YAL041W YLR357W
YAL041W YMR298W
YAL041W YNL007C
YAL041W YNL118C
YAL041W YNL175C
YAL041W YOR212W
YAL041W YPL161C
YAL041W YPR129W
YAL042W YDL239C
YAL042W YML067C
YAL042W YML130C
YAL043C YDR195W
YAL043C YDR228C
YAL043C YDR301W
YAL043C YDR311W
YAL043C YER133W
YAL043C YGR156W
YAL043C YJL033W
YAL043C YJR093C
YAL043C YKL018W
YAL043C YKL059C
YAL043C YKR002W
YAL043C YLR115W
YAL043C YLR277C
YAL043C YMR061W
YAL043C YMR182C
YAL043C YNL222W
YAL043C YNL317W
YAL043C YOR179C
YAL043C YPR107C
YAL045C YDR328C
YAL045C YJR063W
YAL047C YCL032W
YAL047C YEL061C
YAL047C YGL212W
YAL047C YGR218W
YAL047C YHR158C
YAL047C YHR172W
YAL047C YIL061C
YAL047C YLR045C
YAL047C YLR212C
YAL047C YLR429W
YAL047C YMR001C
YAL047C YMR047C
YAL047C YNL126W
YAL047C YNL188W
YAL047C YPL093W
YAL048C YER114C
YAL049C YDL025C
YAL049C YNL094W
YAL051W YOR363C
YAL053W YER100W
YAL053W YLR083C
YAL053W YLR292C
YAL053W YLR342W
YAL053W YML072C
YAL053W YOR153W
YAL054C YHR041C
YAL054C YLR049C
YAL054C YNL189W
YAL055W YDL065C
YAL055W YDR265W
YAL055W YGR133W
YAL055W YMR026C
YAL055W YOL044W
YAL055W YOR098C
YAL056W YER020W
YAL056W YGL121C
YAL058W YIL120W
YAL058W YOR236W
YAL059W YBR115C
YAL059W YDR395W
YAL059W YER110C
YAL059W YER165W
YAL059W YGL195W
YAL059W YMR186W
YAL059W YMR308C
YAL059W YOL086C
YAL060W YER081W
YAL061W YMR308C
YAL062W YLR267W
YAL062W YNL189W
YAL063C-A YPR154W
YAL064W YHR114W
YAL064W YKR011C
YAL064W YMR149W
YAL064W-B YPR126C
YAL066W YJR091C
YAL067C YER118C
YAL067C YGR260W
YAL067C YHR042W
YAL069W YMR032W
YAR002C-A YGL200C
YAR002C-A YGR132C
YAR002C-A YJR091C
YAR002C-A YML012W
YAR002C-A YNL030W
YAR002W YBR160W
YAR002W YCL027W
YAR002W YDL229W
YAR002W YER110C
YAR002W YER165W
YAR002W YGL097W
YAR002W YLR293C
YAR002W YLR335W
YAR002W YLR347C
YAR002W YMR047C
YAR002W YNL189W
YAR002W YOR133W
YAR003W YBL026W
YAR003W YBL099W
YAR003W YBR175W
YAR003W YBR258C
YAR003W YCL040W
YAR003W YDR069C
YAR003W YDR140W
YAR003W YDR469W
YAR003W YER081W
YAR003W YFR053C
YAR003W YHR119W
YAR003W YIL148W
YAR003W YJL026W
YAR003W YJL141C
YAR003W YJR113C
YAR003W YKL018W
YAR003W YKL035W
YAR003W YLR015W
YAR003W YPL138C
YAR007C YBL099W
YAR007C YBR020W
YAR007C YBR072W
YAR007C YBR089C-A
YAR007C YBR127C
YAR007C YBR136W
YAR007C YBR196C
YAR007C YCR012W
YAR007C YDL007W
YAR007C YDL029W
YAR007C YDR034C
YAR007C YDR097C
YAR007C YDR190C
YAR007C YER078C
YAR007C YER095W
YAR007C YFL037W
YAR007C YFL039C
YAR007C YGL048C
YAR007C YGL206C
YAR007C YHR164C
YAR007C YIR002C
YAR007C YJL034W
YAR007C YJL088W
YAR007C YJL130C
YAR007C YJL173C
YAR007C YKL152C
YAR007C YLR304C
YAR007C YLR347C
YAR007C YML032C
YAR007C YML085C
YAR007C YML124C
YAR007C YMR116C
YAR007C YMR214W
YAR007C YMR234W
YAR007C YNL312W
YAR007C YOL090W
YAR007C YPL240C
YAR008W YBL051C
YAR008W YJR091C
YAR008W YLR105C
YAR008W YMR059W
YAR008W YPL083C
YAR014C YBR186W
YAR014C YCL028W
YAR014C YCL031C
YAR014C YDL070W
YAR014C YDL240W
YAR014C YDR010C
YAR014C YDR085C
YAR014C YDR100W
YAR014C YDR107C
YAR014C YDR122W
YAR014C YDR195W
YAR014C YDR259C
YAR014C YDR277C
YAR014C YDR480W
YAR014C YER032W
YAR014C YER054C
YAR014C YER115C
YAR014C YER133W
YAR014C YER155C
YAR014C YER158C
YAR014C YER167W
YAR014C YFL059W
YAR014C YFR040W
YAR014C YGL237C
YAR014C YGR037C
YAR014C YGR225W
YAR014C YGR285C
YAR014C YHL048W
YAR014C YHR064C
YAR014C YIL045W
YAR014C YIL144W
YAR014C YJL042W
YAR014C YJL187C
YAR014C YJR115W
YAR014C YKR075C
YAR014C YLR096W
YAR014C YLR098C
YAR014C YLR108C
YAR014C YLR245C
YAR014C YLR273C
YAR014C YLR430W
YAR014C YML052W
YAR014C YMR018W
YAR014C YMR026C
YAR014C YMR071C
YAR014C YMR104C
YAR014C YMR116C
YAR014C YMR258C
YAR014C YNL025C
YAR014C YNL044W
YAR014C YNL206C
YAR014C YNL229C
YAR014C YNL333W
YAR014C YOL033W
YAR014C YOL154W
YAR014C YOR047C
YAR014C YOR062C
YAR014C YOR178C
YAR014C YOR229W
YAR014C YOR284W
YAR014C YOR329C
YAR014C YOR355W
YAR014C YOR358W
YAR014C YPL049C
YAR014C YPL204W
YAR018C YBL106C
YAR018C YDL239C
YAR018C YDR216W
YAR018C YGL181W
YAR018C YGR032W
YAR018C YGR285C
YAR018C YHR064C
YAR018C YIL061C
YAR018C YIL070C
YAR018C YJL098W
YAR018C YLR342W
YAR018C YML006C
YAR018C YML064C
YAR018C YMR116C
YAR018C YNL077W
YAR018C YOL054W
YAR018C YOL083W
YAR018C YOR167C
YAR018C YPL093W
YAR019C YBR118W
YAR019C YDL047W
YAR019C YDL126C
YAR019C YDL185W
YAR019C YDR099W
YAR019C YER110C
YAR019C YGR092W
YAR019C YHL007C
YAR019C YHR030C
YAR019C YHR169W
YAR019C YJR045C
YAR019C YML064C
YAR019C YMR205C
YAR019C YNL223W
YAR023C YDL217C
YAR023C YHL048W
YAR027W YAR028W
YAR027W YAR030C
YAR027W YBR106W
YAR027W YBR135W
YAR027W YBR159W
YAR027W YCL073C
YAR027W YDL198C
YAR027W YDR406W
YAR027W YEL041W
YAR027W YEL063C
YAR027W YGL129C
YAR027W YGR014W
YAR027W YGR060W
YAR027W YGR284C
YAR027W YHR048W
YAR027W YIL004C
YAR027W YIL016W
YAR027W YIL111W
YAR027W YIR033W
YAR027W YJL002C
YAR027W YJL093C
YAR027W YJR040W
YAR027W YKL196C
YAR027W YKR105C
YAR027W YLR018C
YAR027W YLR214W
YAR027W YML038C
YAR027W YMR149W
YAR027W YMR264W
YAR027W YMR279C
YAR027W YNL125C
YAR027W YOL030W
YAR027W YOL156W
YAR027W YOR273C
YAR027W YPL094C
YAR027W YPR128C
YAR028W YBR159W
YAR028W YDR331W
YAR028W YGL104C
YAR028W YGR055W
YAR028W YHR026W
YAR028W YJL219W
YAR028W YML067C
YAR028W YML129C
YAR028W YPL264C
YAR028W YPR128C
YAR030C YJR091C
YAR031W YBR069C
YAR031W YBR217W
YAR031W YCL025C
YAR031W YCR030C
YAR031W YDL054C
YAR031W YHR110W
YAR031W YJR015W
YAR031W YJR091C
YAR031W YLL028W
YAR033W YGL051W
YAR033W YGR260W
YAR033W YHL048W
YAR033W YKL174C
YAR033W YLL028W
YAR033W YPL076W
YAR033W YPR198W
YAR035W YDR328C
YAR035W YGR069W
YAR035W YLR295C
YAR035W YLR381W
YAR035W YLR447C
YAR042W YER120W
YAR042W YGR192C
YAR042W YLR191W
YAR042W YLR397C
YAR042W YMR047C
YAR047C YJR063W
YAR064W YBR109C
YAR064W YGL070C
YAR066W YDR074W
YAR066W YLR145W
YAR066W YMR047C
YAR066W YPR086W
YAR068W YMR032W
YAR069C YPL215W
YAR071W YLR453C
YAR073W YDL213C
YAR073W YLR383W
YAR073W YOL115W
YBL001C YDR510W
YBL001C YER067W
YBL001C YNL189W
YBL001C YPL068C
YBL002W YBR114W
YBL002W YBR245C
YBL002W YCR040W
YBL002W YDL213C
YBL002W YDR121W
YBL002W YDR496C
YBL002W YER142C
YBL002W YGL241W
YBL002W YGR054W
YBL002W YGR067C
YBL002W YHR197W
YBL002W YIL035C
YBL002W YIL126W
YBL002W YJL020C
YBL002W YJR090C
YBL002W YKR001C
YBL002W YKR048C
YBL002W YLR074C
YBL002W YMR036C
YBL002W YMR091C
YBL002W YNL068C
YBL002W YNL157W
YBL002W YNL262W
YBL002W YOL006C
YBL002W YOL054W
YBL002W YOL087C
YBL002W YOL108C
YBL002W YOR116C
YBL002W YOR207C
YBL002W YOR304W
YBL002W YPL082C
YBL002W YPR010C
YBL002W YPR175W
YBL002W YPR190C
YBL003C YBR017C
YBL003C YCR057C
YBL003C YDL188C
YBL003C YOL004W
YBL003C YOL054W
YBL003C YPL153C
YBL004W YBL038W
YBL004W YBR143C
YBL004W YBR247C
YBL004W YBR251W
YBL004W YCL059C
YBL004W YCR057C
YBL004W YDL213C
YBL004W YDR060W
YBL004W YDR280W
YBL004W YER082C
YBL004W YER100W
YBL004W YGR090W
YBL004W YGR220C
YBL004W YHR089C
YBL004W YJL095W
YBL004W YKR086W
YBL004W YLR074C
YBL004W YNL030W
YBL004W YNL110C
YBL004W YNL284C
YBL004W YOL139C
YBL004W YPL043W
YBL004W YPR137W
YBL005W YBR200W
YBL005W YCR009C
YBL005W YCR088W
YBL005W YDR176W
YBL005W YDR388W
YBL005W-B YMR032W
YBL006C YDR489W
YBL007C YBL037W
YBL007C YBL047C
YBL007C YBL088C
YBL007C YBL105C
YBL007C YBR059C
YBL007C YBR098W
YBL007C YBR108W
YBL007C YBR136W
YBL007C YBR150C
YBL007C YBR205W
YBL007C YBR250W
YBL007C YCL008C
YBL007C YCL031C
YBL007C YCL034W
YBL007C YCL045C
YBL007C YCR030C
YBL007C YCR088W
YBL007C YCR095C
YBL007C YCR100C
YBL007C YDL002C
YBL007C YDL028C
YBL007C YDL091C
YBL007C YDL117W
YBL007C YDL139C
YBL007C YDL146W
YBL007C YDL203C
YBL007C YDL206W
YBL007C YDR172W
YBL007C YDR271C
YBL007C YDR277C
YBL007C YDR382W
YBL007C YDR388W
YBL007C YDR423C
YBL007C YDR520C
YBL007C YEL068C
YBL007C YER014W
YBL007C YER025W
YBL007C YER027C
YBL007C YER110C
YBL007C YER118C
YBL007C YER133W
YBL007C YER151C
YBL007C YFL010C
YBL007C YFR013W
YBL007C YFR024C-A
YBL007C YGL035C
YBL007C YGL104C
YBL007C YGL181W
YBL007C YGL201C
YBL007C YGL215W
YBL007C YGL237C
YBL007C YGL238W
YBL007C YGR166W
YBL007C YGR227W
YBL007C YGR240C
YBL007C YGR268C
YBL007C YHL002W
YBL007C YHL016C
YBL007C YHR016C
YBL007C YHR114W
YBL007C YIL076W
YBL007C YIL095W
YBL007C YIL144W
YBL007C YIL156W
YBL007C YIL173W
YBL007C YIR003W
YBL007C YIR006C
YBL007C YIR033W
YBL007C YJL004C
YBL007C YJL020C
YBL007C YJL145W
YBL007C YJL151C
YBL007C YJL201W
YBL007C YJR113C
YBL007C YJR115W
YBL007C YKL054C
YBL007C YKL074C
YBL007C YKR022C
YBL007C YKR030W
YBL007C YKR095W
YBL007C YLL005C
YBL007C YLL018C
YBL007C YLR064W
YBL007C YLR078C
YBL007C YLR088W
YBL007C YLR095C
YBL007C YLR106C
YBL007C YLR144C
YBL007C YLR150W
YBL007C YLR191W
YBL007C YLR206W
YBL007C YLR315W
YBL007C YLR337C
YBL007C YLR363W-A
YBL007C YLR430W
YBL007C YML075C
YBL007C YML097C
YBL007C YML109W
YBL007C YML116W
YBL007C YMR109W
YBL007C YMR147W
YBL007C YMR192W
YBL007C YMR253C
YBL007C YMR313C
YBL007C YNL020C
YBL007C YNL084C
YBL007C YNL094W
YBL007C YNL106C
YBL007C YNL116W
YBL007C YNL138W
YBL007C YNL144C
YBL007C YNL152W
YBL007C YNL161W
YBL007C YNL176C
YBL007C YNL229C
YBL007C YNL285W
YBL007C YNR041C
YBL007C YOL028C
YBL007C YOR047C
YBL007C YOR109W
YBL007C YOR181W
YBL007C YOR211C
YBL007C YOR284W
YBL007C YOR322C
YBL007C YOR329C
YBL007C YOR388C
YBL007C YPL012W
YBL007C YPL022W
YBL007C YPL027W
YBL007C YPL084W
YBL007C YPL157W
YBL007C YPL246C
YBL007C YPL249C
YBL007C YPR030W
YBL007C YPR048W
YBL007C YPR091C
YBL007C YPR159W
YBL007C YPR171W
YBL008W YBR289W
YBL008W YCL018W
YBL008W YER082C
YBL008W YGR180C
YBL008W YJL115W
YBL008W YJL176C
YBL008W YOR038C
YBL008W YOR290C
YBL009W YDL053C
YBL009W YER155C
YBL009W YGL127C
YBL009W YGR090W
YBL009W YHR121W
YBL009W YKL203C
YBL009W YLR196W
YBL009W YOL041C
YBL009W YOR017W
YBL009W YOR233W
YBL010C YKR022C
YBL013W YBR160W
YBL014C YHL004W
YBL014C YJL025W
YBL014C YOR158W
YBL015W YJR035W
YBL015W YJR068W
YBL015W YMR059W
YBL015W YPR110C
YBL016W YBL085W
YBL016W YBR083W
YBL016W YDL117W
YBL016W YDL159W
YBL016W YDR103W
YBL016W YDR216W
YBL016W YDR469W
YBL016W YDR480W
YBL016W YER075C
YBL016W YER114C
YBL016W YER167W
YBL016W YFR028C
YBL016W YGL057C
YBL016W YGL158W
YBL016W YGL178W
YBL016W YGR097W
YBL016W YHR005C
YBL016W YHR084W
YBL016W YHR168W
YBL016W YIL169C
YBL016W YJL076W
YBL016W YLR342W
YBL016W YLR362W
YBL016W YML117W
YBL016W YMR295C
YBL016W YNL053W
YBL016W YOL130W
YBL016W YOR119C
YBL016W YPL049C
YBL016W YPR115W
YBL017C YDR432W
YBL017C YLR310C
YBL017C YMR197C
YBL017C YOR181W
YBL017C YPL049C
YBL018C YBR167C
YBL018C YHR041C
YBL019W YEL009C
YBL020W YPR086W
YBL021C YBL075C
YBL021C YCL018W
YBL021C YDL185W
YBL021C YDR502C
YBL021C YER103W
YBL021C YGL237C
YBL021C YHL006C
YBL021C YJR045C
YBL021C YJR121W
YBL021C YML048W
YBL021C YNL064C
YBL021C YOR358W
YBL022C YGR040W
YBL022C YIL061C
YBL022C YLR180W
YBL022C YML029W
YBL022C YOR136W
YBL023C YBR126C
YBL023C YDL017W
YBL023C YDL171C
YBL023C YDR052C
YBL023C YEL032W
YBL023C YIL150C
YBL023C YJL194W
YBL023C YLR103C
YBL023C YLR274W
YBL023C YOR080W
YBL023C YOR196C
YBL023C YPL001W
YBL023C YPR019W
YBL023C YPR120C
YBL024W YBR084W
YBL024W YDR382W
YBL024W YGR237C
YBL024W YNL284C
YBL025W YBR274W
YBL025W YDL113C
YBL025W YDR247W
YBL025W YER178W
YBL025W YFR028C
YBL025W YHR200W
YBL025W YIL141W
YBL025W YJR087W
YBL025W YKL135C
YBL025W YMR270C
YBL026W YBL066C
YBL026W YBL099W
YBL026W YBR019C
YBL026W YBR118W
YBL026W YCL018W
YBL026W YCL064C
YBL026W YCR020C-A
YBL026W YCR066W
YBL026W YCR077C
YBL026W YDL055C
YBL026W YDL097C
YBL026W YDL160C
YBL026W YDL175C
YBL026W YDR166C
YBL026W YDR378C
YBL026W YDR440W
YBL026W YEL015W
YBL026W YER025W
YBL026W YER112W
YBL026W YER146W
YBL026W YFL037W
YBL026W YFL039C
YBL026W YFR053C
YBL026W YGL173C
YBL026W YGL185C
YBL026W YGL234W
YBL026W YGR077C
YBL026W YGR091W
YBL026W YGR158C
YBL026W YGR282C
YBL026W YHR165C
YBL026W YIL048W
YBL026W YIL066C
YBL026W YIL132C
YBL026W YJL008C
YBL026W YJL066C
YBL026W YJL124C
YBL026W YJL157C
YBL026W YJR022W
YBL026W YJR077C
YBL026W YJR121W
YBL026W YLR039C
YBL026W YLR074C
YBL026W YLR120C
YBL026W YLR126C
YBL026W YLR128W
YBL026W YLR147C
YBL026W YLR264W
YBL026W YLR275W
YBL026W YLR438C-A
YBL026W YML085C
YBL026W YMR066W
YBL026W YMR207C
YBL026W YMR237W
YBL026W YMR268C
YBL026W YNL118C
YBL026W YNL147W
YBL026W YNL264C
YBL026W YNL287W
YBL026W YOL102C
YBL026W YOL149W
YBL026W YOR017W
YBL026W YOR043W
YBL026W YOR191W
YBL026W YPL042C
YBL026W YPL115C
YBL026W YPL119C
YBL026W YPL249C-A
YBL026W YPR032W
YBL026W YPR132W
YBL026W YPR184W
YBL027W YDR388W
YBL027W YGR069W
YBL027W YHR114W
YBL027W YJL020C
YBL027W YMR032W
YBL029W YKR036C
YBL030C YBL050W
YBL030C YBR017C
YBL030C YBR109C
YBL030C YBR217W
YBL030C YDL059C
YBL030C YDL132W
YBL030C YDR388W
YBL030C YEL020W-A
YBL030C YER100W
YBL030C YER161C
YBL030C YER171W
YBL030C YFR028C
YBL030C YGL137W
YBL030C YGL237C
YBL030C YGR040W
YBL030C YGR082W
YBL030C YGR262C
YBL030C YHR005C-A
YBL030C YHR133C
YBL030C YHR166C
YBL030C YHR197W
YBL030C YJL173C
YBL030C YKR026C
YBL030C YLR233C
YBL030C YLR268W
YBL030C YML058W
YBL030C YMR059W
YBL030C YMR106C
YBL030C YOR181W
YBL030C YPL150W
YBL030C YPL194W
YBL031W YGR218W
YBL032W YBR084W
YBL032W YFR012W
YBL032W YGL049C
YBL032W YGR162W
YBL032W YLR150W
YBL032W YLR175W
YBL032W YML105C
YBL032W YML117W
YBL032W YMR125W
YBL032W YMR310C
YBL032W YNL005C
YBL032W YNL030W
YBL032W YNL112W
YBL032W YOL139C
YBL032W YPL237W
YBL033C YNL105W
YBL033C YPR172W
YBL034C YDR330W
YBL034C YER177W
YBL034C YFL037W
YBL034C YNL118C
YBL035C YBR084W
YBL035C YBR087W
YBL035C YDL058W
YBL035C YIR008C
YBL035C YKL045W
YBL035C YNL102W
YBL035C YNL290W
YBL035C YNR052C
YBL035C YOL094C
YBL035C YOR217W
YBL036C YBL099W
YBL036C YBR196C
YBL036C YCL040W
YBL036C YDR023W
YBL036C YDR226W
YBL036C YDR342C
YBL036C YDR343C
YBL036C YFR053C
YBL036C YGR087C
YBL036C YMR319C
YBL036C YOL055C
YBL036C YOL078W
YBL036C YPL061W
YBL037W YBL105C
YBL037W YJR005W
YBL037W YJR058C
YBL037W YNL118C
YBL037W YOL062C
YBL038W YCL014W
YBL038W YDR164C
YBL038W YDR237W
YBL038W YDR322W
YBL038W YDR462W
YBL038W YER155C
YBL038W YGR033C
YBL038W YJL005W
YBL038W YJL063C
YBL038W YJL176C
YBL038W YJR138W
YBL038W YKR085C
YBL038W YLR189C
YBL038W YLR439W
YBL038W YML025C
YBL038W YMR024W
YBL038W YNL005C
YBL038W YNL284C
YBL038W YOR150W
YBL038W YOR290C
YBL038W YPR100W
YBL039C YBR017C
YBL039C YDL029W
YBL039C YDL047W
YBL039C YDR260C
YBL039C YDR388W
YBL039C YDR394W
YBL039C YEL056W
YBL039C YER179W
YBL039C YFR004W
YBL039C YGL048C
YBL039C YGL081W
YBL039C YGR262C
YBL039C YHR200W
YBL039C YIL094C
YBL039C YJL138C
YBL039C YJR103W
YBL039C YJR109C
YBL039C YKL196C
YBL039C YKR026C
YBL039C YLR180W
YBL039C YLR291C
YBL039C YMR012W
YBL039C YMR024W
YBL039C YMR117C
YBL039C YNR031C
YBL039C YOL062C
YBL039C YOL126C
YBL039C YOL139C
YBL039C YOR117W
YBL039C YOR151C
YBL039C YOR261C
YBL039C YOR351C
YBL039C YOR388C
YBL039C YPL070W
YBL039C YPL140C
YBL039C YPL259C
YBL039C YPR110C
YBL040C YDR331W
YBL040C YDR414C
YBL040C YEL063C
YBL040C YGR060W
YBL040C YJR010C-A
YBL040C YMR215W
YBL040C YOL020W
YBL040C YPR156C
YBL041W YCR073C
YBL041W YDL020C
YBL041W YDL147W
YBL041W YDL188C
YBL041W YER012W
YBL041W YER105C
YBL041W YHR200W
YBL041W YIL007C
YBL041W YPR103W
YBL042C YER021W
YBL042C YNL121C
YBL043W YBL100W-A
YBL043W YDR099W
YBL044W YJL159W
YBL044W YLR074C
YBL044W YMR304W
YBL045C YDL179W
YBL045C YDR339C
YBL045C YDR388W
YBL045C YGL137W
YBL045C YIL061C
YBL045C YKL095W
YBL045C YLR090W
YBL045C YLR442C
YBL045C YML064C
YBL045C YMR036C
YBL045C YMR047C
YBL045C YMR059W
YBL045C YNL118C
YBL045C YOR125C
YBL045C YPL204W
YBL045C YPR054W
YBL045C YPR191W
YBL046W YDL112W
YBL046W YDR075W
YBL046W YML010W
YBL046W YNL201C
YBL047C YBL105C
YBL047C YBR059C
YBL047C YBR109C
YBL047C YCR030C
YBL047C YDR192C
YBL047C YDR348C
YBL047C YMR066W
YBL047C YNL243W
YBL047C YOL016C
YBL047C YOL054W
YBL047C YOL087C
YBL047C YPL153C
YBL047C YPL204W
YBL049W YBR020W
YBL049W YBR072W
YBL049W YBR118W
YBL049W YCL039W
YBL049W YDL143W
YBL049W YDR255C
YBL049W YER066C-A
YBL049W YGL206C
YBL049W YGL227W
YBL049W YGR172C
YBL049W YHL010C
YBL049W YHR082C
YBL049W YIL017C
YBL049W YIL034C
YBL049W YIL097W
YBL049W YIL142W
YBL049W YJL014W
YBL049W YJL111W
YBL049W YJR091C
YBL049W YLR180W
YBL049W YMR135C
YBL049W YNL064C
YBL050W YBR272C
YBL050W YCR082W
YBL050W YDL133W
YBL050W YDL173W
YBL050W YDR160W
YBL050W YDR189W
YBL050W YDR468C
YBL050W YER101C
YBL050W YER133W
YBL050W YGL095C
YBL050W YGR009C
YBL050W YIL084C
YBL050W YJR063W
YBL050W YKL090W
YBL050W YKL173W
YBL050W YKL196C
YBL050W YLL009C
YBL050W YLR026C
YBL050W YLR093C
YBL050W YLR117C
YBL050W YLR130C
YBL050W YLR268W
YBL050W YLR273C
YBL050W YMR197C
YBL050W YNL204C
YBL050W YOL018C
YBL050W YOL032W
YBL050W YOL036W
YBL050W YOL135C
YBL050W YOR036W
YBL050W YOR106W
YBL050W YOR158W
YBL050W YOR245C
YBL050W YOR307C
YBL050W YPL192C
YBL051C YGL127C
YBL051C YIL151C
YBL051C YJL138C
YBL051C YKR096W
YBL051C YPL204W
YBL051C YPL235W
YBL052C YBR274W
YBL052C YGL207W
YBL052C YNL258C
YBL052C YOR064C
YBL052C YPL129W
YBL053W YEL069C
YBL053W YJR091C
YBL053W YPR165W
YBL054W YNL118C
YBL056W YBR039W
YBL056W YBR097W
YBL056W YBR247C
YBL056W YCL018W
YBL056W YCL064C
YBL056W YCR009C
YBL056W YDL059C
YBL056W YDL060W
YBL056W YDL145C
YBL056W YDR071C
YBL056W YDR076W
YBL056W YDR148C
YBL056W YGL173C
YBL056W YGR205W
YBL056W YGR240C
YBL056W YHL030W
YBL056W YJL088W
YBL056W YJR077C
YBL056W YJR121W
YBL056W YMR246W
YBL056W YNL064C
YBL056W YNL250W
YBL056W YOR020C
YBL056W YOR086C
YBL056W YPL204W
YBL058W YBR114W
YBL058W YBR223C
YBL058W YDL126C
YBL058W YDL190C
YBL058W YKL213C
YBL058W YOR098C
YBL059W YCR099C
YBL059W YJR091C
YBL061C YBR023C
YBL061C YDR247W
YBL061C YEL015W
YBL061C YIL007C
YBL061C YNL233W
YBL063W YIL061C
YBL064C YDR069C
YBL064C YDR488C
YBL064C YLR310C
YBL064C YNR031C
YBL065W YER022W
YBL066C YDR099W
YBL066C YDR247W
YBL066C YEL015W
YBL066C YGR117C
YBL066C YPL026C
YBL066C YPR154W
YBL067C YHL002W
YBL067C YJL203W
YBL068W YHL011C
YBL068W YKL181W
YBL068W YOL061W
YBL071C YCL027W
YBL071C YNL261W
YBL072C YBR135W
YBL072C YDR459C
YBL072C YFL017C
YBL072C YLR140W
YBL072C YMR047C
YBL074C YDL208W
YBL074C YDR283C
YBL074C YHR165C
YBL074C YKL173W
YBL075C YBR017C
YBL075C YBR055C
YBL075C YCR002C
YBL075C YDL047W
YBL075C YDL132W
YBL075C YDL145C
YBL075C YDL225W
YBL075C YDR128W
YBL075C YDR142C
YBL075C YDR328C
YBL075C YGL004C
YBL075C YGL130W
YBL075C YGL190C
YBL075C YGR092W
YBL075C YHR135C
YBL075C YHR186C
YBL075C YHR199C
YBL075C YIL142W
YBL075C YJL128C
YBL075C YKR026C
YBL075C YKR036C
YBL075C YLR291C
YBL075C YLR310C
YBL075C YLR429W
YBL075C YNL007C
YBL075C YNL077W
YBL075C YNL135C
YBL075C YOL133W
YBL075C YOL139C
YBL075C YOR212W
YBL075C YOR250C
YBL075C YPL259C
YBL076C YBR055C
YBL076C YBR058C
YBL076C YBR109C
YBL076C YDL100C
YBL076C YLR016C
YBL076C YNL244C
YBL076C YOR080W
YBL076C YPR110C
YBL078C YHR171W
YBL078C YIL004C
YBL078C YLR093C
YBL078C YNL223W
YBL078C YNR007C
YBL078C YOL083W
YBL078C YOR100C
YBL078C YOR106W
YBL079W YBR200W
YBL079W YGR052W
YBL079W YHR135C
YBL079W YJL061W
YBL079W YKL068W
YBL079W YOR098C
YBL080C YCR106W
YBL080C YMR104C
YBL081W YDL167C
YBL081W YOR167C
YBL082C YKL210W
YBL084C YDL008W
YBL084C YDR118W
YBL084C YFR036W
YBL084C YGL240W
YBL084C YHR166C
YBL084C YKL022C
YBL084C YLR127C
YBL084C YNL172W
YBL084C YOR249C
YBL085W YBR003W
YBL085W YBR102C
YBL085W YBR108W
YBL085W YBR200W
YBL085W YBR238C
YBL085W YCL024W
YBL085W YCL031C
YBL085W YDL155W
YBL085W YDL176W
YBL085W YDR036C
YBL085W YDR085C
YBL085W YDR239C
YBL085W YDR277C
YBL085W YDR329C
YBL085W YDR332W
YBL085W YDR372C
YBL085W YDR480W
YBL085W YER008C
YBL085W YER028C
YBL085W YER032W
YBL085W YER081W
YBL085W YER124C
YBL085W YER155C
YBL085W YER158C
YBL085W YER164W
YBL085W YFR028C
YBL085W YFR034C
YBL085W YGL035C
YBL085W YGL190C
YBL085W YGL201C
YBL085W YGR052W
YBL085W YHL007C
YBL085W YHL014C
YBL085W YIL144W
YBL085W YIR018W
YBL085W YJL155C
YBL085W YJR056C
YBL085W YJR061W
YBL085W YJR138W
YBL085W YKL125W
YBL085W YKL218C
YBL085W YLL040C
YBL085W YLR096W
YBL085W YLR229C
YBL085W YLR314C
YBL085W YML109W
YBL085W YMR032W
YBL085W YMR124W
YBL085W YMR139W
YBL085W YMR244W
YBL085W YMR273C
YBL085W YNL025C
YBL085W YNL078W
YBL085W YNL206C
YBL085W YNL234W
YBL085W YNR016C
YBL085W YOL019W
YBL085W YOL070C
YBL085W YOL135C
YBL085W YOL156W
YBL085W YOR047C
YBL085W YPL038W
YBL085W YPL049C
YBL085W YPL115C
YBL085W YPL158C
YBL086C YJR040W
YBL086C YLR322W
YBL088C YLR025W
YBL088C YLR191W
YBL088C YNL030W
YBL088C YNL265C
YBL088C YPL110C
YBL089W YBR068C
YBL089W YJR091C
YBL089W YLR325C
YBL089W YOR082C
YBL089W YPL022W
YBL090W YBR251W
YBL090W YHL004W
YBL091C YNL290W
YBL092W YDR026C
YBL092W YDR398W
YBL092W YHR197W
YBL093C YBR193C
YBL093C YCR081W
YBL093C YDR308C
YBL093C YDR443C
YBL093C YER022W
YBL093C YGL025C
YBL093C YGL151W
YBL093C YGR104C
YBL093C YHR041C
YBL093C YHR058C
YBL093C YHR147C
YBL093C YKL129C
YBL093C YLR071C
YBL093C YML007W
YBL093C YMR109W
YBL093C YMR112C
YBL093C YNL236W
YBL093C YNR010W
YBL093C YOL051W
YBL093C YOL135C
YBL093C YOR140W
YBL093C YOR174W
YBL093C YPL042C
YBL093C YPR070W
YBL093C YPR168W
YBL094C YJR091C
YBL094C YMR047C
YBL095W YBR162C
YBL095W YLR453C
YBL097W YLR373C
YBL098W YDL226C
YBL099W YBR017C
YBL099W YBR039W
YBL099W YBR088C
YBL099W YBR114W
YBL099W YBR217W
YBL099W YBR223C
YBL099W YBR264C
YBL099W YBR288C
YBL099W YCR001W
YBL099W YCR014C
YBL099W YCR079W
YBL099W YDL004W
YBL099W YDL013W
YBL099W YDL017W
YBL099W YDL029W
YBL099W YDL132W
YBL099W YDL147W
YBL099W YDL164C
YBL099W YDL181W
YBL099W YDL200C
YBL099W YDR075W
YBL099W YDR131C
YBL099W YDR143C
YBL099W YDR200C
YBL099W YDR227W
YBL099W YDR298C
YBL099W YDR322C-A
YBL099W YDR377W
YBL099W YDR419W
YBL099W YDR523C
YBL099W YER059W
YBL099W YER100W
YBL099W YER133W
YBL099W YER142C
YBL099W YER161C
YBL099W YER171W
YBL099W YER173W
YBL099W YFR028C
YBL099W YGL081W
YBL099W YGL131C
YBL099W YGL137W
YBL099W YGL163C
YBL099W YGR040W
YBL099W YGR092W
YBL099W YGR123C
YBL099W YGR240C
YBL099W YGR262C
YBL099W YHR030C
YBL099W YHR135C
YBL099W YHR166C
YBL099W YIL007C
YBL099W YIL066C
YBL099W YJL044C
YBL099W YJL087C
YBL099W YJL098W
YBL099W YJL106W
YBL099W YJL173C
YBL099W YJL180C
YBL099W YJR121W
YBL099W YKL016C
YBL099W YKL193C
YBL099W YKL215C
YBL099W YKR036C
YBL099W YLL019C
YBL099W YLR148W
YBL099W YLR186W
YBL099W YLR222C
YBL099W YLR238W
YBL099W YLR295C
YBL099W YLR320W
YBL099W YLR340W
YBL099W YLR442C
YBL099W YML064C
YBL099W YML081C-A
YBL099W YMR059W
YBL099W YMR106C
YBL099W YMR284W
YBL099W YNL012W
YBL099W YNL061W
YBL099W YNL090W
YBL099W YNL113W
YBL099W YNL182C
YBL099W YNL290W
YBL099W YNL311C
YBL099W YNL315C
YBL099W YOL094C
YBL099W YOL115W
YBL099W YOL133W
YBL099W YOR181W
YBL099W YOR386W
YBL099W YPL078C
YBL099W YPL140C
YBL099W YPL149W
YBL099W YPL150W
YBL099W YPL153C
YBL099W YPL164C
YBL099W YPL204W
YBL099W YPL271W
YBL099W YPR020W
YBL099W YPR110C
YBL099W YPR111W
YBL100C YJL070C
YBL100W-A YGR161W-B
YBL100W-A YJL162C
YBL100W-A YNL229C
YBL100W-A YNL307C
YBL101C YER125W
YBL101C YER177W
YBL101C YJL203W
YBL101C YOL122C
YBL102W YDR414C
YBL102W YFL058W
YBL102W YGR068C
YBL102W YLR083C
YBL102W YLR338W
YBL102W YLR453C
YBL102W YOR036W
YBL103C YDL126C
YBL103C YDR212W
YBL103C YDR448W
YBL103C YFR021W
YBL103C YHR099W
YBL103C YHR186C
YBL103C YIR023W
YBL103C YJL176C
YBL103C YJR066W
YBL103C YLR423C
YBL103C YML091C
YBL103C YMR033W
YBL103C YNL006W
YBL103C YNL076W
YBL103C YNL098C
YBL103C YNR023W
YBL103C YOL067C
YBL103C YOL108C
YBL103C YPL204W
YBL104C YDL132W
YBL104C YDR316W
YBL104C YGL190C
YBL104C YLR096W
YBL104C YNL054W
YBL104C YNL307C
YBL104C YOR080W
YBL104C YPL204W
YBL104C YPL259C
YBL105C YBR045C
YBL105C YBR059C
YBL105C YBR160W
YBL105C YCL027W
YBL105C YCR030C
YBL105C YEL002C
YBL105C YER118C
YBL105C YER165W
YBL105C YFR024C-A
YBL105C YGL022W
YBL105C YGR221C
YBL105C YGR254W
YBL105C YJL002C
YBL105C YJL020C
YBL105C YML109W
YBL105C YMR149W
YBL105C YOL083W
YBL105C YOR231W
YBL105C YPR154W
YBL105C YPR165W
YBL106C YCL017C
YBL106C YGR009C
YBL106C YGR172C
YBL106C YHR098C
YBL106C YHR161C
YBL106C YIL033C
YBL106C YKR030W
YBL106C YLR206W
YBL106C YLR423C
YBL106C YNL094W
YBL106C YOR197W
YBL106C YPL174C
YBL107C YML116W
YBL108W YHR135C
YBL112C YML064C
YBL113C YLR348C
YBR001C YDR099W
YBR001C YHR102W
YBR001C YJL020C
YBR003W YER022W
YBR003W YJR022W
YBR003W YLR310C
YBR004C YLR082C
YBR006W YDR382W
YBR006W YKL023W
YBR007C YOL133W
YBR008C YMR047C
YBR010W YCR084C
YBR010W YDL159W
YBR010W YDL200C
YBR010W YDR224C
YBR010W YDR225W
YBR010W YDR227W
YBR010W YDR440W
YBR010W YDR477W
YBR010W YER142C
YBR010W YGL194C
YBR010W YIL035C
YBR010W YJL081C
YBR010W YJL115W
YBR010W YJL168C
YBR010W YKL103C
YBR010W YKR029C
YBR010W YLR442C
YBR010W YNL030W
YBR010W YPL209C
YBR011C YBR055C
YBR011C YBR109C
YBR011C YBR217W
YBR011C YDL203C
YBR011C YDR129C
YBR011C YGL100W
YBR011C YGL120C
YBR011C YGL237C
YBR011C YHR030C
YBR011C YJR062C
YBR011C YKL108W
YBR011C YLR371W
YBR011C YLR425W
YBR011C YMR267W
YBR011C YNL135C
YBR011C YNL180C
YBR011C YNL244C
YBR011C YPL066W
YBR011C YPL111W
YBR011C YPL153C
YBR011C YPL204W
YBR012C YPL221W
YBR012W-B YLR116W
YBR012W-B YLR373C
YBR012W-B YMR032W
YBR013C YGR292W
YBR014C YBR101C
YBR014C YBR288C
YBR014C YDL100C
YBR014C YJR091C
YBR014C YPR086W
YBR015C YGR260W
YBR017C YBR019C
YBR017C YBR072W
YBR017C YBR120C
YBR017C YBR127C
YBR017C YBR196C
YBR017C YBR205W
YBR017C YBR247C
YBR017C YCL018W
YBR017C YDL063C
YBR017C YDL204W
YBR017C YDL229W
YBR017C YDR002W
YBR017C YDR062W
YBR017C YDR071C
YBR017C YDR127W
YBR017C YDR190C
YBR017C YDR192C
YBR017C YDR216W
YBR017C YDR394W
YBR017C YEL050C
YBR017C YEL051W
YBR017C YEL060C
YBR017C YER110C
YBR017C YER165W
YBR017C YER177W
YBR017C YFL037W
YBR017C YFR030W
YBR017C YFR053C
YBR017C YGL008C
YBR017C YGL105W
YBR017C YGL122C
YBR017C YGL195W
YBR017C YGL256W
YBR017C YGR005C
YBR017C YGR094W
YBR017C YGR119C
YBR017C YGR254W
YBR017C YGR282C
YBR017C YHL007C
YBR017C YHL030W
YBR017C YHL034C
YBR017C YHR020W
YBR017C YHR089C
YBR017C YIL061C
YBR017C YIL094C
YBR017C YIL124W
YBR017C YJL052W
YBR017C YJR009C
YBR017C YJR045C
YBR017C YJR077C
YBR017C YKL009W
YBR017C YKL060C
YBR017C YKL068W
YBR017C YKL104C
YBR017C YKL120W
YBR017C YKL212W
YBR017C YKR046C
YBR017C YLL018C
YBR017C YLR044C
YBR017C YLR259C
YBR017C YLR293C
YBR017C YLR310C
YBR017C YLR355C
YBR017C YML085C
YBR017C YML124C
YBR017C YMR012W
YBR017C YMR047C
YBR017C YMR105C
YBR017C YMR108W
YBR017C YMR145C
YBR017C YMR241W
YBR017C YNL035C
YBR017C YNL037C
YBR017C YNL124W
YBR017C YNL169C
YBR017C YNR069C
YBR017C YOL123W
YBR017C YOR098C
YBR017C YOR141C
YBR017C YOR176W
YBR017C YOR185C
YBR017C YOR259C
YBR017C YOR317W
YBR017C YOR374W
YBR017C YOR375C
YBR017C YPL049C
YBR017C YPL240C
YBR017C YPL266W
YBR018C YDL047W
YBR018C YDL134C
YBR018C YDR128W
YBR018C YDR142C
YBR018C YDR165W
YBR018C YDR398W
YBR018C YER081W
YBR018C YER123W
YBR018C YFR021W
YBR018C YGL137W
YBR018C YGL180W
YBR018C YHR030C
YBR018C YKL108W
YBR018C YLR229C
YBR018C YML115C
YBR018C YMR106C
YBR018C YNL161W
YBR018C YOL062C
YBR018C YOL139C
YBR018C YPL031C
YBR018C YPL259C
YBR018C YPR054W
YBR019C YBR055C
YBR019C YBR155W
YBR019C YBR234C
YBR019C YCL048W
YBR019C YCR009C
YBR019C YDL047W
YBR019C YDL059C
YBR019C YDL225W
YBR019C YDR128W
YBR019C YDR142C
YBR019C YDR143C
YBR019C YDR225W
YBR019C YDR386W
YBR019C YDR398W
YBR019C YEL056W
YBR019C YER017C
YBR019C YER133W
YBR019C YGL100W
YBR019C YGR083C
YBR019C YHL019C
YBR019C YJL092W
YBR019C YJL173C
YBR019C YJR035W
YBR019C YKR026C
YBR019C YLR186W
YBR019C YLR229C
YBR019C YLR291C
YBR019C YLR320W
YBR019C YML064C
YBR019C YML102W
YBR019C YMR049C
YBR019C YMR117C
YBR019C YNL250W
YBR019C YNL290W
YBR019C YOL062C
YBR019C YOL133W
YBR019C YOL139C
YBR019C YOL150C
YBR019C YOR212W
YBR019C YOR351C
YBR019C YPL149W
YBR019C YPL259C
YBR019C YPR110C
YBR020W YBR055C
YBR020W YBR082C
YBR020W YBR198C
YBR020W YBR217W
YBR020W YBR223C
YBR020W YCL018W
YBR020W YCR002C
YBR020W YCR009C
YBR020W YCR066W
YBR020W YCR088W
YBR020W YDL017W
YBR020W YDL043C
YBR020W YDL047W
YBR020W YDL059C
YBR020W YDL156W
YBR020W YDL164C
YBR020W YDL200C
YBR020W YDL225W
YBR020W YDR030C
YBR020W YDR075W
YBR020W YDR076W
YBR020W YDR128W
YBR020W YDR131C
YBR020W YDR142C
YBR020W YDR200C
YBR020W YDR260C
YBR020W YDR267C
YBR020W YDR306C
YBR020W YDR388W
YBR020W YDR394W
YBR020W YDR398W
YBR020W YDR477W
YBR020W YDR523C
YBR020W YEL056W
YBR020W YER081W
YBR020W YER171W
YBR020W YER173W
YBR020W YER179W
YBR020W YFL038C
YBR020W YFR028C
YBR020W YFR031C
YBR020W YGL004C
YBR020W YGL081W
YBR020W YGL137W
YBR020W YGL163C
YBR020W YGL190C
YBR020W YGL237C
YBR020W YGR040W
YBR020W YHR030C
YBR020W YHR199C
YBR020W YJL106W
YBR020W YJL173C
YBR020W YJR090C
YBR020W YKL130C
YBR020W YKL193C
YBR020W YKL210W
YBR020W YKR017C
YBR020W YKR026C
YBR020W YKR036C
YBR020W YLL019C
YBR020W YLR016C
YBR020W YLR044C
YBR020W YLR222C
YBR020W YLR288C
YBR020W YLR291C
YBR020W YLR427W
YBR020W YML032C
YBR020W YML051W
YBR020W YML057W
YBR020W YML064C
YBR020W YML115C
YBR020W YMR059W
YBR020W YMR094W
YBR020W YMR106C
YBR020W YMR117C
YBR020W YMR284W
YBR020W YNL032W
YBR020W YNL061W
YBR020W YNL090W
YBR020W YNL161W
YBR020W YNL250W
YBR020W YNL323W
YBR020W YNR031C
YBR020W YOL100W
YBR020W YOL115W
YBR020W YOL133W
YBR020W YOL139C
YBR020W YOR181W
YBR020W YOR212W
YBR020W YOR276W
YBR020W YPL149W
YBR020W YPL150W
YBR020W YPL164C
YBR020W YPL240C
YBR020W YPR093C
YBR020W YPR110C
YBR021W YHR042W
YBR021W YOR128C
YBR023C YHR123W
YBR023C YJR117W
YBR023C YLR242C
YBR024W YBR037C
YBR024W YHL042W
YBR024W YPR119W
YBR025C YBR055C
YBR025C YBR198C
YBR025C YDR398W
YBR025C YKL081W
YBR025C YMR059W
YBR025C YNL088W
YBR025C YNL207W
YBR025C YOL090W
YBR027C YKL130C
YBR027C YLR353W
YBR027C YMR047C
YBR027C YOR046C
YBR028C YBR084W
YBR028C YCR016W
YBR028C YER015W
YBR028C YHR135C
YBR028C YLR447C
YBR028C YOL041C
YBR029C YCR061W
YBR033W YNL228W
YBR034C YDR249C
YBR034C YER017C
YBR034C YGR165W
YBR034C YGR181W
YBR034C YIL061C
YBR034C YJR022W
YBR034C YMR048W
YBR034C YNL078W
YBR034C YPR132W
YBR035C YDL101C
YBR035C YNL189W
YBR036C YBR106W
YBR036C YBR159W
YBR036C YBR161W
YBR036C YCL052C
YBR036C YCR034W
YBR036C YDL015C
YBR036C YDL212W
YBR036C YDR062W
YBR036C YDR276C
YBR036C YDR307W
YBR036C YEL027W
YBR036C YEL063C
YBR036C YER026C
YBR036C YGL051W
YBR036C YGR284C
YBR036C YHL003C
YBR036C YHR026W
YBR036C YHR110W
YBR036C YHR140W
YBR036C YIL016W
YBR036C YIL114C
YBR036C YJL196C
YBR036C YJL214W
YBR036C YJR117W
YBR036C YKL065C
YBR036C YKL154W
YBR036C YLL048C
YBR036C YLR018C
YBR036C YLR372W
YBR036C YML048W
YBR036C YMR215W
YBR036C YMR306W
YBR036C YNL044W
YBR036C YOR016C
YBR036C YPL076W
YBR036C YPL227C
YBR036C YPL264C
YBR036C YPR198W
YBR037C YPR079W
YBR038W YBR160W
YBR038W YHR123W
YBR038W YNL307C
YBR038W YPL020C
YBR038W YPR106W
YBR039W YBR093C
YBR039W YDL029W
YBR039W YDL047W
YBR039W YDL059C
YBR039W YDL145C
YBR039W YDR523C
YBR039W YER171W
YBR039W YFR028C
YBR039W YGL237C
YBR039W YGR104C
YBR039W YHR197W
YBR039W YIL106W
YBR039W YJR068W
YBR039W YJR121W
YBR039W YKR036C
YBR039W YML058W
YBR039W YMR059W
YBR039W YMR106C
YBR039W YOL087C
YBR039W YPL256C
YBR039W YPR106W
YBR040W YCL040W
YBR040W YHL002W
YBR041W YDL153C
YBR042C YER081W
YBR042C YHR115C
YBR043C YGR074W
YBR043C YGR157W
YBR043C YJL155C
YBR044C YBR221C
YBR044C YDL093W
YBR044C YHR042W
YBR044C YJR022W
YBR044C YKL004W
YBR044C YKL141W
YBR044C YKL148C
YBR044C YLL041C
YBR045C YDR103W
YBR045C YER054C
YBR045C YER133W
YBR045C YMR001C
YBR045C YOR178C
YBR047W YER022W
YBR047W YJL128C
YBR049C YDR130C
YBR049C YDR303C
YBR049C YGL234W
YBR049C YGR274C
YBR049C YKR001C
YBR049C YLR176C
YBR049C YLR357W
YBR049C YMR091C
YBR049C YNL189W
YBR049C YOL006C
YBR049C YPL082C
YBR049C YPR110C
YBR050C YBR109C
YBR050C YDR099W
YBR050C YER133W
YBR050C YNR052C
YBR052C YDR032C
YBR053C YLR310C
YBR054W YBR159W
YBR054W YBR302C
YBR054W YCL038C
YBR054W YDR190C
YBR054W YGL022W
YBR054W YHR072W
YBR054W YJR010C-A
YBR054W YJR091C
YBR054W YKR039W
YBR054W YLR372W
YBR054W YNL048W
YBR054W YNR017W
YBR054W YOR016C
YBR054W YOR040W
YBR054W YOR254C
YBR055C YBR121C
YBR055C YBR126C
YBR055C YBR127C
YBR055C YBR133C
YBR055C YBR149W
YBR055C YBR152W
YBR055C YBR169C
YBR055C YBR196C
YBR055C YCL018W
YBR055C YCL040W
YBR055C YCL043C
YBR055C YCR002C
YBR055C YCR053W
YBR055C YDL064W
YBR055C YDL078C
YBR055C YDL124W
YBR055C YDL126C
YBR055C YDL229W
YBR055C YDR037W
YBR055C YDR099W
YBR055C YDR129C
YBR055C YDR158W
YBR055C YDR283C
YBR055C YDR353W
YBR055C YDR473C
YBR055C YEL034W
YBR055C YER003C
YBR055C YER043C
YBR055C YER091C
YBR055C YER146W
YBR055C YER165W
YBR055C YER172C
YBR055C YFL017W-A
YBR055C YFR053C
YBR055C YGL202W
YBR055C YGL206C
YBR055C YGL245W
YBR055C YGL253W
YBR055C YGR061C
YBR055C YGR074W
YBR055C YGR091W
YBR055C YGR094W
YBR055C YGR155W
YBR055C YGR204W
YBR055C YGR240C
YBR055C YGR254W
YBR055C YHR019C
YBR055C YHR064C
YBR055C YHR165C
YBR055C YHR183W
YBR055C YHR208W
YBR055C YJL034W
YBR055C YJL052W
YBR055C YJL080C
YBR055C YJL138C
YBR055C YJL167W
YBR055C YJR009C
YBR055C YJR022W
YBR055C YJR104C
YBR055C YJR105W
YBR055C YJR139C
YBR055C YKL035W
YBR055C YKL060C
YBR055C YKL081W
YBR055C YKL085W
YBR055C YKL157W
YBR055C YKL210W
YBR055C YLL018C
YBR055C YLL026W
YBR055C YLR044C
YBR055C YLR147C
YBR055C YLR153C
YBR055C YLR259C
YBR055C YLR304C
YBR055C YLR355C
YBR055C YLR432W
YBR055C YLR446W
YBR055C YMR012W
YBR055C YMR105C
YBR055C YMR120C
YBR055C YMR186W
YBR055C YMR205C
YBR055C YNL147W
YBR055C YNR001C
YBR055C YOR120W
YBR055C YOR133W
YBR055C YOR136W
YBR055C YOR159C
YBR055C YOR335C
YBR055C YOR374W
YBR055C YOR375C
YBR055C YPL004C
YBR055C YPL028W
YBR055C YPL061W
YBR055C YPL240C
YBR055C YPR082C
YBR055C YPR160W
YBR055C YPR178W
YBR055C YPR182W
YBR056W YFR007W
YBR057C YCL055W
YBR057C YDR034C
YBR057C YDR206W
YBR057C YGL192W
YBR057C YIL144W
YBR057C YKL098W
YBR057C YKR031C
YBR057C YLR222C
YBR058C YGR268C
YBR058C YMR309C
YBR058C YOL059W
YBR058C YOL064C
YBR058C YOL086C
YBR058C YOL113W
YBR058C YOL132W
YBR058C YOL156W
YBR058C YOR123C
YBR058C-A YGR038W
YBR058C-A YLR350W
YBR058C-A YMR296C
YBR059C YBR118W
YBR059C YCL032W
YBR059C YER144C
YBR059C YER177W
YBR059C YFR014C
YBR059C YGL213C
YBR059C YGR199W
YBR059C YIL095W
YBR059C YIR006C
YBR059C YJL039C
YBR059C YJL098W
YBR059C YJR045C
YBR059C YML014W
YBR059C YMR144W
YBR059C YNL020C
YBR059C YNL243W
YBR059C YOR061W
YBR059C YPR033C
YBR060C YBR160W
YBR060C YHR118C
YBR060C YJL194W
YBR060C YLL004W
YBR060C YLR117C
YBR060C YML065W
YBR060C YNL261W
YBR060C YPR162C
YBR061C YBR300C
YBR061C YDR383C
YBR061C YDR461W
YBR061C YER028C
YBR061C YGR182C
YBR061C YGR195W
YBR061C YGR201C
YBR061C YGR219W
YBR061C YGR235C
YBR061C YGR277C
YBR061C YHL011C
YBR061C YHR008C
YBR061C YHR022C
YBR061C YHR026W
YBR061C YHR058C
YBR061C YHR059W
YBR061C YJL016W
YBR061C YJL097W
YBR061C YJL140W
YBR061C YJL166W
YBR063C YDR369C
YBR064W YJL159W
YBR064W YOR317W
YBR065C YER081W
YBR065C YLL036C
YBR065C YLR117C
YBR065C YMR213W
YBR065C YPL151C
YBR065C YPR182W
YBR066C YDR477W
YBR066C YJR091C
YBR067C YJR091C
YBR067C YNL237W
YBR067C YPR138C
YBR068C YDL212W
YBR068C YDR046C
YBR068C YFR024C-A
YBR068C YJR001W
YBR068C YOR133W
YBR069C YCR034W
YBR069C YDL015C
YBR069C YDL043C
YBR069C YDL199C
YBR069C YDR171W
YBR069C YER110C
YBR069C YFR024C-A
YBR069C YGL051W
YBR069C YGL200C
YBR069C YGR218W
YBR069C YGR284C
YBR069C YHR020W
YBR069C YHR110W
YBR069C YHR114W
YBR069C YJL117W
YBR069C YJR010C-A
YBR069C YJR077C
YBR069C YKL065C
YBR069C YLR044C
YBR069C YLR343W
YBR069C YLR372W
YBR069C YML048W
YBR069C YNL064C
YBR069C YOL109W
YBR069C YOR016C
YBR069C YPL233W
YBR069C YPR198W
YBR070C YJL019W
YBR072W YBR094W
YBR072W YBR103W
YBR072W YBR109C
YBR072W YBR114W
YBR072W YBR160W
YBR072W YBR198C
YBR072W YBR217W
YBR072W YCR002C
YBR072W YCR005C
YBR072W YCR009C
YBR072W YCR077C
YBR072W YCR084C
YBR072W YDL029W
YBR072W YDL047W
YBR072W YDL059C
YBR072W YDL101C
YBR072W YDL145C
YBR072W YDL179W
YBR072W YDL193W
YBR072W YDL200C
YBR072W YDL225W
YBR072W YDL239C
YBR072W YDR128W
YBR072W YDR142C
YBR072W YDR200C
YBR072W YDR227W
YBR072W YDR267C
YBR072W YDR339C
YBR072W YDR398W
YBR072W YDR523C
YBR072W YEL056W
YBR072W YER012W
YBR072W YER059W
YBR072W YER066C-A
YBR072W YER133W
YBR072W YER171W
YBR072W YFL034C-B
YBR072W YFR028C
YBR072W YFR040W
YBR072W YGL004C
YBR072W YGL137W
YBR072W YGL208W
YBR072W YGR083C
YBR072W YGR092W
YBR072W YGR262C
YBR072W YHR030C
YBR072W YHR107C
YBR072W YHR120W
YBR072W YHR135C
YBR072W YHR186C
YBR072W YHR199C
YBR072W YIL007C
YBR072W YIL035C
YBR072W YIL046W
YBR072W YIL066C
YBR072W YIL128W
YBR072W YIL142W
YBR072W YIL147C
YBR072W YJL005W
YBR072W YJL098W
YBR072W YJL157C
YBR072W YJL173C
YBR072W YJR035W
YBR072W YJR053W
YBR072W YJR062C
YBR072W YJR076C
YBR072W YKL103C
YBR072W YKL139W
YBR072W YKL193C
YBR072W YKR026C
YBR072W YKR036C
YBR072W YLL011W
YBR072W YLR097C
YBR072W YLR148W
YBR072W YLR175W
YBR072W YLR196W
YBR072W YLR208W
YBR072W YLR320W
YBR072W YLR442C
YBR072W YML064C
YBR072W YML112W
YBR072W YML115C
YBR072W YMR049C
YBR072W YMR055C
YBR072W YMR106C
YBR072W YMR117C
YBR072W YMR284W
YBR072W YNL128W
YBR072W YNL189W
YBR072W YNL290W
YBR072W YNL317W
YBR072W YNR019W
YBR072W YNR031C
YBR072W YOL062C
YBR072W YOL133W
YBR072W YOR125C
YBR072W YOR212W
YBR072W YOR229W
YBR072W YOR231W
YBR072W YOR269W
YBR072W YOR319W
YBR072W YPL150W
YBR072W YPL169C
YBR072W YPL204W
YBR072W YPL259C
YBR072W YPR054W
YBR072W YPR110C
YBR072W YPR137W
YBR072W YPR178W
YBR073W YBR196C
YBR073W YER179W
YBR073W YGL213C
YBR073W YLR453C
YBR074W YER081W
YBR074W YJR091C
YBR074W YMR083W
YBR076W YJR091C
YBR077C YGR201C
YBR077C YKR007W
YBR077C YMR004W
YBR077C YOR045W
YBR078W YOL133W
YBR079C YBR143C
YBR079C YDL005C
YBR079C YDR091C
YBR079C YDR429C
YBR079C YGL130W
YBR079C YIL071C
YBR079C YIL106W
YBR079C YJR007W
YBR079C YLR192C
YBR079C YML085C
YBR079C YMR146C
YBR079C YMR309C
YBR079C YNL243W
YBR079C YNL244C
YBR079C YOL087C
YBR079C YOR039W
YBR079C YOR361C
YBR079C YPL001W
YBR079C YPL237W
YBR079C YPR016C
YBR079C YPR041W
YBR079C YPR086W
YBR080C YBR217W
YBR080C YGL137W
YBR080C YGR262C
YBR080C YOR036W
YBR081C YBR198C
YBR081C YBR253W
YBR081C YCL010C
YBR081C YDR146C
YBR081C YDR167W
YBR081C YDR176W
YBR081C YDR216W
YBR081C YDR448W
YBR081C YGL066W
YBR081C YGL112C
YBR081C YGL244W
YBR081C YGR252W
YBR081C YHR099W
YBR081C YLR055C
YBR081C YML007W
YBR081C YMR223W
YBR081C YMR236W
YBR081C YOL148C
YBR081C YOR119C
YBR081C YPL254W
YBR081C YPR025C
YBR082C YDR529C
YBR082C YGL206C
YBR082C YJL047C
YBR082C YKL010C
YBR082C YNL071W
YBR082C YOL055C
YBR083W YDR224C
YBR083W YGR040W
YBR083W YHR084W
YBR083W YKL161C
YBR083W YNL030W
YBR083W YPL235W
YBR084W YBR143C
YBR084W YCR008W
YBR084W YDR466W
YBR084W YER123W
YBR084W YFR040W
YBR084W YGL019W
YBR084W YGL099W
YBR084W YGR285C
YBR084W YHR013C
YBR084W YHR089C
YBR084W YIL018W
YBR084W YJR059W
YBR084W YKL135C
YBR084W YNL030W
YBR084W YOR014W
YBR085W YBR217W
YBR085W YCR061W
YBR085W YDL059C
YBR085W YER161C
YBR085W YER171W
YBR085W YGL237C
YBR085W YGR262C
YBR085W YHR002W
YBR085W YHR135C
YBR085W YJL173C
YBR085W YML058W
YBR085W YOR181W
YBR086C YKL212W
YBR086C YNL194C
YBR086C YPR086W
YBR087W YBR088C
YBR087W YER173W
YBR087W YHR191C
YBR087W YJR068W
YBR087W YLR390W
YBR087W YMR078C
YBR087W YMR181C
YBR087W YNL088W
YBR087W YNL290W
YBR087W YOL094C
YBR087W YOR144C
YBR087W YOR217W
YBR088C YBR196C
YBR088C YCL040W
YBR088C YCR092C
YBR088C YDL164C
YBR088C YDR097C
YBR088C YER041W
YBR088C YFR053C
YBR088C YGR155W
YBR088C YHR031C
YBR088C YJL088W
YBR088C YJR043C
YBR088C YJR068W
YBR088C YKL113C
YBR088C YLR035C
YBR088C YML021C
YBR088C YML056C
YBR088C YMR167W
YBR088C YNL071W
YBR088C YNL290W
YBR088C YOL055C
YBR088C YOL094C
YBR088C YOR116C
YBR088C YOR217W
YBR088C YPL140C
YBR089C-A YBR245C
YBR089C-A YFR013W
YBR089C-A YFR037C
YBR089C-A YGL133W
YBR089C-A YIL126W
YBR089C-A YJL026W
YBR089C-A YKR001C
YBR089C-A YLR033W
YBR089C-A YLR321C
YBR089C-A YMR125W
YBR089C-A YNR003C
YBR089C-A YOR110W
YBR089C-A YOR116C
YBR089C-A YOR304W
YBR089C-A YPL082C
YBR089C-A YPL235W
YBR089W YGL070C
YBR090C YER158C
YBR091C YDL217C
YBR091C YHR005C-A
YBR091C YJL054W
YBR091C YKL002W
YBR091C YLR288C
YBR091C YOR297C
YBR093C YCL043C
YBR093C YGR282C
YBR093C YJL066C
YBR093C YJL176C
YBR093C YKR106W
YBR093C YML077W
YBR094W YDL015C
YBR094W YLR264W
YBR094W YOL149W
YBR094W YOR061W
YBR094W YOR167C
YBR094W YPR132W
YBR095C YCR009C
YBR095C YDR143C
YBR095C YIL094C
YBR095C YMR159C
YBR095C YNL189W
YBR095C YNL330C
YBR095C YOL004W
YBR095C YPL149W
YBR096W YIL034C
YBR097W YLR240W
YBR098W YBR160W
YBR098W YDR386W
YBR098W YFR024C-A
YBR098W YHR016C
YBR098W YJL088W
YBR098W YJR045C
YBR098W YJR121W
YBR099C YER133W
YBR099C YJR063W
YBR101C YDR171W
YBR101C YHL021C
YBR101C YJL117W
YBR101C YJL138C
YBR101C YKL171W
YBR101C YLL062C
YBR101C YLR074C
YBR101C YLR194C
YBR101C YMR092C
YBR101C YMR173W
YBR101C YOL011W
YBR101C YPL136W
YBR101C YPR154W
YBR102C YBR160W
YBR102C YDR166C
YBR102C YER008C
YBR102C YGL233W
YBR102C YHR165C
YBR102C YIL061C
YBR102C YIL068C
YBR102C YLR166C
YBR102C YLR423C
YBR102C YML097C
YBR102C YNR046W
YBR102C YPR055W
YBR103W YCL018W
YBR103W YCR033W
YBR103W YCR077C
YBR103W YDL112W
YBR103W YDL185W
YBR103W YDR148C
YBR103W YDR155C
YBR103W YDR227W
YBR103W YEL064C
YBR103W YGL194C
YBR103W YGR239C
YBR103W YGR254W
YBR103W YGR296W
YBR103W YHL004W
YBR103W YIL112W
YBR103W YJR121W
YBR103W YJR141W
YBR103W YKR029C
YBR103W YLR347C
YBR103W YLR409C
YBR103W YML109W
YBR103W YMR061W
YBR103W YMR155W
YBR103W YMR273C
YBR103W YNL064C
YBR103W YNL189W
YBR103W YOL068C
YBR103W YOR319W
YBR105C YCL039W
YBR105C YMR047C
YBR105C YMR061W
YBR106W YBR110W
YBR106W YBR183W
YBR106W YBR243C
YBR106W YBR283C
YBR106W YBR287W
YBR106W YBR290W
YBR106W YBR293W
YBR106W YBR298C
YBR106W YCL025C
YBR106W YCL038C
YBR106W YCR028C
YBR106W YCR037C
YBR106W YCR061W
YBR106W YCR098C
YBR106W YDL015C
YBR106W YDL054C
YBR106W YDL093W
YBR106W YDL128W
YBR106W YDR046C
YBR106W YDR297W
YBR106W YDR307W
YBR106W YDR331W
YBR106W YDR342C
YBR106W YDR414C
YBR106W YDR456W
YBR106W YDR508C
YBR106W YEL002C
YBR106W YEL017C-A
YBR106W YEL027W
YBR106W YEL063C
YBR106W YER056C
YBR106W YER060W-A
YBR106W YFL025C
YBR106W YGL051W
YBR106W YGL054C
YBR106W YGL055W
YBR106W YGL070C
YBR106W YGL104C
YBR106W YGL167C
YBR106W YGL200C
YBR106W YGR060W
YBR106W YGR224W
YBR106W YGR260W
YBR106W YGR289C
YBR106W YHL042W
YBR106W YHL048W
YBR106W YHR026W
YBR106W YHR094C
YBR106W YHR123W
YBR106W YHR133C
YBR106W YHR140W
YBR106W YHR142W
YBR106W YIL048W
YBR106W YIL120W
YBR106W YJL012C
YBR106W YJL059W
YBR106W YJL108C
YBR106W YJL117W
YBR106W YJL196C
YBR106W YJR010C-A
YBR106W YJR015W
YBR106W YJR124C
YBR106W YKL002W
YBR106W YKL146W
YBR106W YKL165C
YBR106W YKR039W
YBR106W YKR106W
YBR106W YLL006W
YBR106W YLL023C
YBR106W YLL028W
YBR106W YLL061W
YBR106W YLR034C
YBR106W YLR378C
YBR106W YML067C
YBR106W YML075C
YBR106W YML123C
YBR106W YMR058W
YBR106W YMR149W
YBR106W YMR215W
YBR106W YMR274C
YBR106W YMR279C
YBR106W YNL048W
YBR106W YNL101W
YBR106W YNL125C
YBR106W YNL130C
YBR106W YNL275W
YBR106W YNL321W
YBR106W YNR013C
YBR106W YNR019W
YBR106W YNR055C
YBR106W YOL020W
YBR106W YOL030W
YBR106W YOL132W
YBR106W YOL156W
YBR106W YPL076W
YBR106W YPL189W
YBR106W YPL264C
YBR106W YPL274W
YBR106W YPR124W
YBR106W YPR156C
YBR106W YPR194C
YBR106W YPR198W
YBR106W YPR201W
YBR107C YBR211C
YBR107C YDR254W
YBR107C YDR318W
YBR107C YDR383C
YBR107C YER081W
YBR107C YGL070C
YBR107C YJR135C
YBR107C YLR381W
YBR107C YPL018W
YBR108W YCR009C
YBR108W YCR088W
YBR108W YDL117W
YBR108W YDR388W
YBR108W YFR024C-A
YBR108W YGR136W
YBR108W YHL002W
YBR108W YHR016C
YBR108W YHR114W
YBR108W YJL020C
YBR108W YLR191W
YBR108W YLR438C-A
YBR108W YMR032W
YBR108W YPR154W
YBR109C YBR118W
YBR109C YBR127C
YBR109C YBR130C
YBR109C YBR196C
YBR109C YBR213W
YBR109C YBR229C
YBR109C YDL028C
YBR109C YDR032C
YBR109C YDR099W
YBR109C YDR155C
YBR109C YDR195W
YBR109C YDR231C
YBR109C YDR292C
YBR109C YDR356W
YBR109C YEL034W
YBR109C YER023W
YBR109C YER177W
YBR109C YFL003C
YBR109C YFL010W-A
YBR109C YFL039C
YBR109C YFR004W
YBR109C YFR014C
YBR109C YFR053C
YBR109C YFR054C
YBR109C YGL043W
YBR109C YGL063W
YBR109C YGL106W
YBR109C YGL141W
YBR109C YGL206C
YBR109C YGL229C
YBR109C YGR034W
YBR109C YGR050C
YBR109C YGR094W
YBR109C YGR144W
YBR109C YGR253C
YBR109C YHR028C
YBR109C YHR179W
YBR109C YIL021W
YBR109C YIL095W
YBR109C YJL187C
YBR109C YJR073C
YBR109C YJR104C
YBR109C YJR121W
YBR109C YKL067W
YBR109C YKL129C
YBR109C YKL152C
YBR109C YKL175W
YBR109C YKL182W
YBR109C YKL210W
YBR109C YKR025W
YBR109C YLL040C
YBR109C YLL050C
YBR109C YLL051C
YBR109C YLR259C
YBR109C YLR433C
YBR109C YLR443W
YBR109C YML057W
YBR109C YML094C-A
YBR109C YMR105C
YBR109C YMR109W
YBR109C YMR111C
YBR109C YMR200W
YBR109C YMR250W
YBR109C YNL053W
YBR109C YNL066W
YBR109C YNL079C
YBR109C YNL202W
YBR109C YNL281W
YBR109C YNR035C
YBR109C YOL016C
YBR109C YOR029W
YBR109C YOR035C
YBR109C YOR326W
YBR109C YOR358W
YBR109C YOR374W
YBR109C YPL242C
YBR109W-A YHR114W
YBR110W YBR159W
YBR110W YBR290W
YBR110W YCL027W
YBR110W YCR034W
YBR110W YDL015C
YBR110W YDL206W
YBR110W YDR307W
YBR110W YDR331W
YBR110W YEL002C
YBR110W YEL017C-A
YBR110W YEL063C
YBR110W YGL200C
YBR110W YGR060W
YBR110W YGR105W
YBR110W YHL048W
YBR110W YHR026W
YBR110W YHR133C
YBR110W YHR140W
YBR110W YHR142W
YBR110W YJR010C-A
YBR110W YKL065C
YBR110W YLL028W
YBR110W YLL061W
YBR110W YLR241W
YBR110W YLR372W
YBR110W YML123C
YBR110W YMR058W
YBR110W YMR215W
YBR110W YPL076W
YBR110W YPL264C
YBR110W YPL274W
YBR110W YPR156C
YBR111W-A YGL066W
YBR111W-A YHR099W
YBR111W-A YMR223W
YBR111W-A YPL047W
YBR112C YBR200W
YBR112C YCR084C
YBR112C YCR096C
YBR112C YDR043C
YBR112C YGL035C
YBR112C YGL162W
YBR112C YHL002W
YBR112C YIL061C
YBR112C YMR240C
YBR112C YNL167C
YBR112C YPL181W
YBR113W YDL043C
YBR114W YBR200W
YBR114W YCL040W
YBR114W YCR028C-A
YBR114W YDR097C
YBR114W YDR453C
YBR114W YFL018C
YBR114W YFR053C
YBR114W YGR192C
YBR114W YGR193C
YBR114W YHR183W
YBR114W YIR009W
YBR114W YJR052W
YBR114W YJR077C
YBR114W YKL112W
YBR114W YKL152C
YBR114W YKR001C
YBR114W YLR044C
YBR114W YLR147C
YBR114W YLR259C
YBR114W YMR190C
YBR114W YMR201C
YBR114W YMR226C
YBR114W YMR315W
YBR114W YNL030W
YBR114W YNL071W
YBR114W YNR001C
YBR114W YOL012C
YBR114W YOL086C
YBR114W YOL097C
YBR114W YOR332W
YBR114W YPL061W
YBR114W YPL154C
YBR115C YGL154C
YBR116C YHR005C
YBR116C YJR063W
YBR117C YIL061C
YBR117C YLR447C
YBR117C YPR074C
YBR118W YBR217W
YBR118W YBR264C
YBR118W YBR288C
YBR118W YCR005C
YBR118W YCR094W
YBR118W YDL017W
YBR118W YDL043C
YBR118W YDL126C
YBR118W YDL164C
YBR118W YDL179W
YBR118W YDL192W
YBR118W YDL220C
YBR118W YDR075W
YBR118W YDR131C
YBR118W YDR192C
YBR118W YDR228C
YBR118W YDR306C
YBR118W YDR386W
YBR118W YDR388W
YBR118W YDR394W
YBR118W YDR477W
YBR118W YDR480W
YBR118W YDR522C
YBR118W YDR523C
YBR118W YEL056W
YBR118W YER012W
YBR118W YER020W
YBR118W YER095W
YBR118W YER133W
YBR118W YER161C
YBR118W YER179W
YBR118W YFL014W
YBR118W YFL038C
YBR118W YFL039C
YBR118W YGL163C
YBR118W YGL190C
YBR118W YGL208W
YBR118W YGR040W
YBR118W YGR104C
YBR118W YGR173W
YBR118W YGR240C
YBR118W YGR280C
YBR118W YHL034C
YBR118W YHR014W
YBR118W YHR111W
YBR118W YHR135C
YBR118W YHR166C
YBR118W YHR183W
YBR118W YHR186C
YBR118W YHR188C
YBR118W YIL046W
YBR118W YIL066C
YBR118W YIL128W
YBR118W YJL106W
YBR118W YJL173C
YBR118W YJL203W
YBR118W YJR062C
YBR118W YJR076C
YBR118W YKL021C
YBR118W YKL081W
YBR118W YKL166C
YBR118W YLR024C
YBR118W YLR074C
YBR118W YLR216C
YBR118W YLR233C
YBR118W YLR249W
YBR118W YLR262C
YBR118W YLR293C
YBR118W YLR306W
YBR118W YLR340W
YBR118W YML064C
YBR118W YML095C
YBR118W YMR022W
YBR118W YMR059W
YBR118W YMR104C
YBR118W YMR106C
YBR118W YMR205C
YBR118W YMR240C
YBR118W YNL061W
YBR118W YNL113W
YBR118W YNL116W
YBR118W YNL135C
YBR118W YNL175C
YBR118W YNL236W
YBR118W YNL271C
YBR118W YNL311C
YBR118W YOL128C
YBR118W YOL133W
YBR118W YOR212W
YBR118W YOR319W
YBR118W YOR339C
YBR118W YOR351C
YBR118W YPL048W
YBR118W YPL111W
YBR118W YPL236C
YBR118W YPR017C
YBR118W YPR110C
YBR118W YPR111W
YBR119W YDR110W
YBR119W YDR235W
YBR119W YDR240C
YBR119W YFL017W-A
YBR119W YGR013W
YBR119W YHR086W
YBR119W YIL034C
YBR119W YIL061C
YBR119W YKL012W
YBR119W YLR223C
YBR119W YLR298C
YBR119W YLR449W
YBR119W YML016C
YBR119W YML046W
YBR119W YMR125W
YBR119W YNL227C
YBR119W YNL277W
YBR119W YPL178W
YBR120C YJR082C
YBR120C YKR026C
YBR121C YLR427W
YBR121C YNL244C
YBR122C YGR220C
YBR122C YJL020C
YBR122C YJR091C
YBR122C YLR447C
YBR122C YNL284C
YBR123C YDR362C
YBR123C YGL133W
YBR123C YGR047C
YBR123C YGR246C
YBR123C YKL068W
YBR123C YOR110W
YBR123C YPL007C
YBR124W YLR288C
YBR125C YDR071C
YBR125C YDR186C
YBR125C YDR247W
YBR125C YDR507C
YBR125C YGL206C
YBR125C YNL189W
YBR125C YPL204W
YBR126C YBR265W
YBR126C YCR079W
YBR126C YDL017W
YBR126C YDR028C
YBR126C YDR074W
YBR126C YDR247W
YBR126C YER112W
YBR126C YFL033C
YBR126C YFR028C
YBR126C YGR092W
YBR126C YIL177C
YBR126C YIR032C
YBR126C YJL138C
YBR126C YJR138W
YBR126C YLL019C
YBR126C YLR411W
YBR126C YML100W
YBR126C YMR106C
YBR126C YMR139W
YBR126C YMR251W
YBR126C YMR261C
YBR126C YNL076W
YBR126C YNL244C
YBR126C YOL133W
YBR126C YOR089C
YBR126C YOR098C
YBR126C YPR035W
YBR127C YBR198C
YBR127C YBR203W
YBR127C YBR217W
YBR127C YBR223C
YBR127C YCR002C
YBR127C YCR009C
YBR127C YCR079W
YBR127C YDL017W
YBR127C YDL029W
YBR127C YDL043C
YBR127C YDL047W
YBR127C YDL059C
YBR127C YDL132W
YBR127C YDL156W
YBR127C YDL164C
YBR127C YDL179W
YBR127C YDL185W
YBR127C YDL200C
YBR127C YDR075W
YBR127C YDR076W
YBR127C YDR092W
YBR127C YDR128W
YBR127C YDR131C
YBR127C YDR138W
YBR127C YDR142C
YBR127C YDR143C
YBR127C YDR200C
YBR127C YDR202C
YBR127C YDR227W
YBR127C YDR260C
YBR127C YDR328C
YBR127C YDR369C
YBR127C YDR388W
YBR127C YDR394W
YBR127C YDR523C
YBR127C YER017C
YBR127C YER125W
YBR127C YER171W
YBR127C YER173W
YBR127C YER179W
YBR127C YFR031C
YBR127C YGL004C
YBR127C YGL137W
YBR127C YGL163C
YBR127C YGL190C
YBR127C YGL208W
YBR127C YGL237C
YBR127C YGR040W
YBR127C YGR067C
YBR127C YGR083C
YBR127C YGR117C
YBR127C YGR188C
YBR127C YHL007C
YBR127C YHR039C-A
YBR127C YHR107C
YBR127C YHR135C
YBR127C YIL046W
YBR127C YIL061C
YBR127C YJL106W
YBR127C YJR007W
YBR127C YJR033C
YBR127C YKL080W
YBR127C YKL193C
YBR127C YKR026C
YBR127C YKR036C
YBR127C YLL011W
YBR127C YLR222C
YBR127C YLR288C
YBR127C YLR314C
YBR127C YLR427W
YBR127C YLR447C
YBR127C YML057W
YBR127C YML064C
YBR127C YML115C
YBR127C YMR054W
YBR127C YMR059W
YBR127C YMR093W
YBR127C YMR094W
YBR127C YMR106C
YBR127C YMR116C
YBR127C YMR117C
YBR127C YMR284W
YBR127C YNL053W
YBR127C YNL061W
YBR127C YNL090W
YBR127C YNL113W
YBR127C YNL135C
YBR127C YNL161W
YBR127C YNL244C
YBR127C YNL250W
YBR127C YNL290W
YBR127C YNR031C
YBR127C YOL062C
YBR127C YOL087C
YBR127C YOL113W
YBR127C YOL115W
YBR127C YOL133W
YBR127C YOR181W
YBR127C YOR212W
YBR127C YOR270C
YBR127C YOR351C
YBR127C YPL140C
YBR127C YPL150W
YBR127C YPL164C
YBR127C YPL194W
YBR127C YPL259C
YBR127C YPR110C
YBR128C YDL185W
YBR128C YDR162C
YBR128C YER081W
YBR128C YHR005C
YBR128C YPL120W
YBR129C YDL059C
YBR129C YLR288C
YBR130C YBR143C
YBR130C YCL040W
YBR130C YFR053C
YBR130C YGL106W
YBR130C YGL206C
YBR130C YHR107C
YBR130C YIL144W
YBR130C YJL071W
YBR130C YJL088W
YBR130C YJR045C
YBR130C YKL130C
YBR130C YLR092W
YBR130C YLR310C
YBR130C YMR047C
YBR130C YOL133W
YBR131W YGL124C
YBR131W YML001W
YBR131W YPL045W
YBR132C YDR388W
YBR132C YFR024C-A
YBR132C YHR016C
YBR132C YHR042W
YBR132C YLR191W
YBR132C YMR032W
YBR133C YCR088W
YBR133C YDL154W
YBR133C YER087W
YBR133C YGL187C
YBR133C YHL007C
YBR133C YJL187C
YBR133C YKL101W
YBR133C YNL094W
YBR134W YOR128C
YBR135W YBR160W
YBR135W YBR252W
YBR135W YBR295W
YBR135W YDL155W
YBR135W YDR078C
YBR135W YDR170W-A
YBR135W YEL034W
YBR135W YER138C
YBR135W YGR108W
YBR135W YGR109C
YBR135W YJL187C
YBR135W YKR091W
YBR135W YLR079W
YBR135W YLR210W
YBR135W YLR226W
YBR135W YMR199W
YBR135W YOL055C
YBR135W YOR080W
YBR135W YPL014W
YBR135W YPL256C
YBR135W YPR119W
YBR135W YPR120C
YBR136W YBR143C
YBR136W YCR004C
YBR136W YDR097C
YBR136W YDR499W
YBR136W YGL245W
YBR136W YIR009W
YBR136W YJL090C
YBR136W YJL173C
YBR136W YJR045C
YBR136W YKL085W
YBR136W YLR025W
YBR136W YLR180W
YBR136W YLR304C
YBR136W YMR012W
YBR136W YNL265C
YBR136W YNL312W
YBR136W YOR027W
YBR136W YPL153C
YBR136W YPR010C
YBR137W YKR083C
YBR137W YML064C
YBR137W YMR047C
YBR137W YNL189W
YBR137W YOR007C
YBR137W YOR127W
YBR138C YBR160W
YBR138C YGL181W
YBR138C YIL046W
YBR139W YBR280C
YBR139W YDR328C
YBR139W YOR381W
YBR140C YJL005W
YBR140C YLR310C
YBR140C YMR139W
YBR140C YNL098C
YBR140C YPL204W
YBR141C YDR372C
YBR141C YER059W
YBR141C YGL091C
YBR142W YDR060W
YBR142W YDR170C
YBR142W YDR466W
YBR142W YDR496C
YBR142W YGL111W
YBR142W YGL195W
YBR142W YHR052W
YBR142W YHR066W
YBR142W YJL005W
YBR142W YJL095W
YBR142W YKL014C
YBR142W YLL019C
YBR142W YLR398C
YBR142W YMR012W
YBR142W YMR049C
YBR142W YMR163C
YBR142W YMR290C
YBR142W YNL002C
YBR142W YNL061W
YBR142W YOL041C
YBR142W YOR272W
YBR142W YPL043W
YBR142W YPL093W
YBR142W YPL141C
YBR143C YDL058W
YBR143C YDR172W
YBR143C YER081W
YBR143C YER110C
YBR143C YER161C
YBR143C YHL030W
YBR143C YIL129C
YBR143C YJL016W
YBR143C YLR371W
YBR143C YLR386W
YBR143C YLR429W
YBR143C YMR012W
YBR143C YMR080C
YBR143C YPL043W
YBR143C YPL083C
YBR143C YPR010C
YBR144C YDR034C
YBR144C YMR047C
YBR145W YDR034C
YBR145W YDR499W
YBR145W YMR047C
YBR146W YBR251W
YBR146W YDR036C
YBR146W YHL004W
YBR146W YIL070C
YBR149W YDL211C
YBR149W YNL128W
YBR150C YDR388W
YBR150C YPR110C
YBR152W YDL030W
YBR152W YDL043C
YBR152W YDL098C
YBR152W YDR473C
YBR152W YER029C
YBR152W YER172C
YBR152W YGR075C
YBR152W YGR091W
YBR152W YIR009W
YBR152W YJL203W
YBR152W YJR091C
YBR152W YKL173W
YBR152W YML049C
YBR152W YMR240C
YBR152W YMR288W
YBR152W YOR308C
YBR152W YPL213W
YBR152W YPR178W
YBR154C YDL140C
YBR154C YDR404C
YBR154C YER071C
YBR154C YER125W
YBR154C YFL023W
YBR154C YGL070C
YBR154C YIL021W
YBR154C YJL140W
YBR154C YJR063W
YBR154C YKL144C
YBR154C YLR384C
YBR154C YNR003C
YBR154C YOR116C
YBR154C YOR151C
YBR154C YOR224C
YBR154C YOR341W
YBR154C YPL203W
YBR154C YPR110C
YBR155W YDR463W
YBR155W YEL030W
YBR155W YER081W
YBR155W YER177W
YBR155W YGR187C
YBR155W YGR234W
YBR155W YJR032W
YBR155W YJR045C
YBR155W YJR091C
YBR155W YJR121W
YBR155W YLL026W
YBR155W YLR355C
YBR155W YMR186W
YBR155W YPL240C
YBR156C YGL061C
YBR156C YGR113W
YBR156C YPL209C
YBR157C YGL070C
YBR158W YDR111C
YBR158W YGR163W
YBR158W YGR285C
YBR158W YHR064C
YBR159W YBR183W
YBR159W YBR283C
YBR159W YBR290W
YBR159W YBR293W
YBR159W YBR298C
YBR159W YBR302C
YBR159W YCL025C
YBR159W YCR011C
YBR159W YCR024C-A
YBR159W YDL015C
YBR159W YDL054C
YBR159W YDL206W
YBR159W YDL210W
YBR159W YDR046C
YBR159W YDR297W
YBR159W YDR307W
YBR159W YDR331W
YBR159W YDR414C
YBR159W YDR468C
YBR159W YDR508C
YBR159W YEL002C
YBR159W YEL017C-A
YBR159W YEL063C
YBR159W YFL048C
YBR159W YFL062W
YBR159W YGL055W
YBR159W YGL104C
YBR159W YGL200C
YBR159W YGR060W
YBR159W YGR172C
YBR159W YGR191W
YBR159W YGR260W
YBR159W YGR295C
YBR159W YHL042W
YBR159W YHL048W
YBR159W YHR026W
YBR159W YHR110W
YBR159W YHR123W
YBR159W YHR133C
YBR159W YHR140W
YBR159W YHR142W
YBR159W YIL005W
YBR159W YIL120W
YBR159W YIR022W
YBR159W YJL196C
YBR159W YJL214W
YBR159W YJL219W
YBR159W YJL222W
YBR159W YJR010C-A
YBR159W YJR015W
YBR159W YJR161C
YBR159W YKL008C
YBR159W YKL146W
YBR159W YKL165C
YBR159W YKL212W
YBR159W YKR039W
YBR159W YKR106W
YBR159W YLL023C
YBR159W YLL028W
YBR159W YLL043W
YBR159W YLL061W
YBR159W YLR004C
YBR159W YLR056W
YBR159W YLR080W
YBR159W YLR083C
YBR159W YLR241W
YBR159W YLR292C
YBR159W YLR378C
YBR159W YML048W
YBR159W YML067C
YBR159W YML075C
YBR159W YML123C
YBR159W YMR058W
YBR159W YMR149W
YBR159W YMR215W
YBR159W YMR279C
YBR159W YNL048W
YBR159W YNL101W
YBR159W YNL130C
YBR159W YNL279W
YBR159W YNR013C
YBR159W YNR019W
YBR159W YNR070W
YBR159W YOL132W
YBR159W YOL156W
YBR159W YPL076W
YBR159W YPL189W
YBR159W YPL264C
YBR159W YPL274W
YBR159W YPR003C
YBR159W YPR124W
YBR159W YPR156C
YBR159W YPR194C
YBR159W YPR198W
YBR159W YPR201W
YBR160W YBR200W
YBR160W YCL014W
YBR160W YCL027W
YBR160W YCL040W
YBR160W YCL051W
YBR160W YCR065W
YBR160W YDL025C
YBR160W YDL089W
YBR160W YDL106C
YBR160W YDL113C
YBR160W YDL155W
YBR160W YDL189W
YBR160W YDL239C
YBR160W YDR001C
YBR160W YDR027C
YBR160W YDR052C
YBR160W YDR093W
YBR160W YDR097C
YBR160W YDR113C
YBR160W YDR123C
YBR160W YDR130C
YBR160W YDR146C
YBR160W YDR171W
YBR160W YDR212W
YBR160W YDR217C
YBR160W YDR223W
YBR160W YDR227W
YBR160W YDR285W
YBR160W YDR348C
YBR160W YDR356W
YBR160W YDR379W
YBR160W YDR389W
YBR160W YDR439W
YBR160W YDR501W
YBR160W YDR507C
YBR160W YEL032W
YBR160W YEL065W
YBR160W YER008C
YBR160W YER032W
YBR160W YER041W
YBR160W YER059W
YBR160W YER120W
YBR160W YER129W
YBR160W YER158C
YBR160W YER167W
YBR160W YFL029C
YBR160W YFL037W
YBR160W YFR015C
YBR160W YFR027W
YBR160W YFR030W
YBR160W YFR046C
YBR160W YFR053C
YBR160W YGL003C
YBR160W YGL075C
YBR160W YGL097W
YBR160W YGL116W
YBR160W YGL124C
YBR160W YGL178W
YBR160W YGL206C
YBR160W YGL216W
YBR160W YGL235W
YBR160W YGR014W
YBR160W YGR035C
YBR160W YGR092W
YBR160W YGR108W
YBR160W YGR109C
YBR160W YGR186W
YBR160W YGR221C
YBR160W YGR238C
YBR160W YGR270W
YBR160W YGR296W
YBR160W YHL022C
YBR160W YHL035C
YBR160W YHL050C
YBR160W YHR027C
YBR160W YHR098C
YBR160W YHR118C
YBR160W YHR149C
YBR160W YHR158C
YBR160W YHR159W
YBR160W YHR164C
YBR160W YIL031W
YBR160W YIL050W
YBR160W YIL075C
YBR160W YIL101C
YBR160W YIL106W
YBR160W YIL112W
YBR160W YIL122W
YBR160W YIL131C
YBR160W YIL140W
YBR160W YIR023W
YBR160W YIR031C
YBR160W YJL008C
YBR160W YJL060W
YBR160W YJL076W
YBR160W YJL084C
YBR160W YJL092W
YBR160W YJL157C
YBR160W YJL187C
YBR160W YJL194W
YBR160W YJR033C
YBR160W YJR054W
YBR160W YJR059W
YBR160W YJR083C
YBR160W YJR090C
YBR160W YJR091C
YBR160W YJR092W
YBR160W YKL014C
YBR160W YKL043W
YBR160W YKL048C
YBR160W YKL108W
YBR160W YKL116C
YBR160W YKL129C
YBR160W YKL185W
YBR160W YKR077W
YBR160W YKR078W
YBR160W YKR089C
YBR160W YKR090W
YBR160W YKR091W
YBR160W YKR095W
YBR160W YLL003W
YBR160W YLL021W
YBR160W YLR006C
YBR160W YLR035C
YBR160W YLR045C
YBR160W YLR079W
YBR160W YLR086W
YBR160W YLR096W
YBR160W YLR131C
YBR160W YLR180W
YBR160W YLR182W
YBR160W YLR183C
YBR160W YLR187W
YBR160W YLR190W
YBR160W YLR210W
YBR160W YLR219W
YBR160W YLR223C
YBR160W YLR238W
YBR160W YLR259C
YBR160W YLR278C
YBR160W YLR319C
YBR160W YLR394W
YBR160W YLR401C
YBR160W YLR425W
YBR160W YLR430W
YBR160W YLR457C
YBR160W YML027W
YBR160W YML034W
YBR160W YML065W
YBR160W YML085C
YBR160W YML119W
YBR160W YMR001C
YBR160W YMR005W
YBR160W YMR012W
YBR160W YMR036C
YBR160W YMR129W
YBR160W YMR199W
YBR160W YMR205C
YBR160W YNL042W
YBR160W YNL058C
YBR160W YNL064C
YBR160W YNL068C
YBR160W YNL071W
YBR160W YNL102W
YBR160W YNL257C
YBR160W YNL271C
YBR160W YNL278W
YBR160W YNL298W
YBR160W YNL309W
YBR160W YNL321W
YBR160W YNL339C
YBR160W YNR047W
YBR160W YOL036W
YBR160W YOL058W
YBR160W YOL070C
YBR160W YOL100W
YBR160W YOR001W
YBR160W YOR014W
YBR160W YOR037W
YBR160W YOR058C
YBR160W YOR066W
YBR160W YOR075W
YBR160W YOR081C
YBR160W YOR083W
YBR160W YOR098C
YBR160W YOR104W
YBR160W YOR127W
YBR160W YOR151C
YBR160W YOR177C
YBR160W YOR178C
YBR160W YOR188W
YBR160W YOR195W
YBR160W YOR315W
YBR160W YOR372C
YBR160W YPL014W
YBR160W YPL070W
YBR160W YPL115C
YBR160W YPL155C
YBR160W YPL194W
YBR160W YPL209C
YBR160W YPL235W
YBR160W YPL250C
YBR160W YPL255W
YBR160W YPL256C
YBR160W YPL267W
YBR160W YPR018W
YBR160W YPR030W
YBR160W YPR111W
YBR160W YPR119W
YBR160W YPR120C
YBR160W YPR141C
YBR160W YPR171W
YBR160W YPR174C
YBR160W YPR175W
YBR161W YEL042W
YBR161W YJR001W
YBR161W YJR091C
YBR162C YBR192W
YBR162C YDR238C
YBR162C YER086W
YBR162C YGR249W
YBR162C YMR214W
YBR162C YNL217W
YBR162C YNL287W
YBR162C YOL028C
YBR162C YPR155C
YBR162W-A YIL027C
YBR162W-A YLR090W
YBR162W-A YML108W
YBR163W YDR388W
YBR166C YBR217W
YBR166C YLR447C
YBR167C YBR257W
YBR167C YGL070C
YBR167C YGR030C
YBR167C YHR062C
YBR167C YNL221C
YBR167C YNL282W
YBR168W YER081W
YBR169C YCR002C
YBR169C YCR009C
YBR169C YDL005C
YBR169C YDL225W
YBR169C YGL190C
YBR169C YGL206C
YBR169C YHR199C
YBR169C YJL098W
YBR169C YJL128C
YBR169C YKL130C
YBR169C YKL139W
YBR169C YNL007C
YBR169C YNL127W
YBR170C YDL126C
YBR170C YDL190C
YBR170C YDR259C
YBR170C YER081W
YBR170C YGR048W
YBR170C YLR044C
YBR171W YCL057W
YBR171W YER053C
YBR171W YHL042W
YBR171W YHR041C
YBR171W YLR292C
YBR171W YLR378C
YBR171W YML064C
YBR171W YOR254C
YBR171W YPL076W
YBR171W YPL094C
YBR171W YPL227C
YBR172C YCL027W
YBR172C YKL074C
YBR172C YLR116W
YBR173C YGL011C
YBR173C YIL034C
YBR173C YKR086W
YBR173C YPR103W
YBR174C YJR091C
YBR175W YBR258C
YBR175W YDL126C
YBR175W YDR138W
YBR175W YDR171W
YBR175W YDR469W
YBR175W YGR249W
YBR175W YHR027C
YBR175W YHR064C
YBR175W YHR119W
YBR175W YHR177W
YBR175W YIL160C
YBR175W YKL018W
YBR175W YLR015W
YBR175W YLR259C
YBR175W YLR403W
YBR175W YMR190C
YBR175W YOL045W
YBR175W YOR047C
YBR175W YPL029W
YBR175W YPL138C
YBR175W YPR086W
YBR176W YGL070C
YBR176W YGL127C
YBR176W YLR291C
YBR176W YLR347C
YBR176W YML064C
YBR176W YNL189W
YBR176W YPL070W
YBR177C YHR114W
YBR178W YHR122W
YBR179C YDR142C
YBR179C YHR041C
YBR180W YDR034C
YBR180W YHR042W
YBR182C YKL129C
YBR183W YBR290W
YBR183W YCR034W
YBR183W YDL212W
YBR183W YDR039C
YBR183W YDR276C
YBR183W YDR331W
YBR183W YDR506C
YBR183W YER087C-B
YBR183W YFL041W
YBR183W YFL048C
YBR183W YGR060W
YBR183W YGR284C
YBR183W YHL048W
YBR183W YHR140W
YBR183W YIL016W
YBR183W YJL117W
YBR183W YJR117W
YBR183W YKL065C
YBR183W YKL154W
YBR183W YLR018C
YBR183W YLR372W
YBR183W YML048W
YBR183W YML067C
YBR183W YMR149W
YBR183W YNL101W
YBR183W YNL169C
YBR183W YOL132W
YBR183W YOR016C
YBR183W YOR254C
YBR183W YPL076W
YBR183W YPL227C
YBR184W YER171W
YBR184W YJR091C
YBR184W YNL225C
YBR185C YJR063W
YBR186W YGL127C
YBR186W YLR373C
YBR187W YCR061W
YBR187W YGL137W
YBR187W YJR063W
YBR187W YNR032W
YBR187W YPR171W
YBR188C YDR416W
YBR188C YGL070C
YBR188C YIL034C
YBR188C YLL036C
YBR188C YLR117C
YBR190W YLR117C
YBR192W YER078C
YBR192W YHR114W
YBR193C YBR253W
YBR193C YDL005C
YBR193C YEL037C
YBR193C YER012W
YBR193C YER022W
YBR193C YER148W
YBR193C YGL127C
YBR193C YGR104C
YBR193C YHR041C
YBR193C YLR295C
YBR193C YMR047C
YBR193C YOL051W
YBR193C YOL135C
YBR193C YOR264W
YBR193C YPR086W
YBR194W YPR152C
YBR195C YHR004C
YBR195C YKR029C
YBR195C YLR259C
YBR195C YLR418C
YBR195C YML102W
YBR195C YMR066W
YBR195C YOR100C
YBR195C YOR308C
YBR195C YPL022W
YBR195C YPR018W
YBR196C YBR203W
YBR196C YBR223C
YBR196C YCL039W
YBR196C YCR002C
YBR196C YCR009C
YBR196C YCR079W
YBR196C YCR088W
YBR196C YDL029W
YBR196C YDL043C
YBR196C YDL132W
YBR196C YDL175C
YBR196C YDL200C
YBR196C YDL213C
YBR196C YDR030C
YBR196C YDR092W
YBR196C YDR113C
YBR196C YDR131C
YBR196C YDR146C
YBR196C YDR164C
YBR196C YDR217C
YBR196C YDR227W
YBR196C YDR316W
YBR196C YDR369C
YBR196C YDR388W
YBR196C YDR436W
YBR196C YER017C
YBR196C YER095W
YBR196C YER116C
YBR196C YER125W
YBR196C YER133W
YBR196C YER171W
YBR196C YER173W
YBR196C YER179W
YBR196C YFR028C
YBR196C YGL003C
YBR196C YGL004C
YBR196C YGL163C
YBR196C YGL190C
YBR196C YGL229C
YBR196C YGL237C
YBR196C YGR040W
YBR196C YGR067C
YBR196C YGR092W
YBR196C YGR123C
YBR196C YGR188C
YBR196C YHL007C
YBR196C YHR030C
YBR196C YHR107C
YBR196C YHR120W
YBR196C YHR135C
YBR196C YHR166C
YBR196C YIL007C
YBR196C YIL046W
YBR196C YIL061C
YBR196C YIL113W
YBR196C YJL069C
YBR196C YJL128C
YBR196C YJL138C
YBR196C YJL173C
YBR196C YJL187C
YBR196C YJR007W
YBR196C YJR035W
YBR196C YJR062C
YBR196C YJR090C
YBR196C YKL048C
YBR196C YKL130C
YBR196C YKL189W
YBR196C YKR017C
YBR196C YKR026C
YBR196C YKR055W
YBR196C YLL019C
YBR196C YLL050C
YBR196C YLR186W
YBR196C YLR222C
YBR196C YLR262C
YBR196C YLR288C
YBR196C YLR314C
YBR196C YML095C
YBR196C YMR049C
YBR196C YMR059W
YBR196C YMR094W
YBR196C YMR106C
YBR196C YMR291W
YBR196C YNL032W
YBR196C YNL053W
YBR196C YNL088W
YBR196C YNL135C
YBR196C YNL182C
YBR196C YNL183C
YBR196C YNL189W
YBR196C YNL244C
YBR196C YNL250W
YBR196C YNL260C
YBR196C YNL290W
YBR196C YNL323W
YBR196C YNR047W
YBR196C YOL100W
YBR196C YOL113W
YBR196C YOL128C
YBR196C YOR212W
YBR196C YOR276W
YBR196C YOR339C
YBR196C YOR351C
YBR196C YOR353C
YBR196C YPL022W
YBR196C YPL074W
YBR196C YPL150W
YBR196C YPL153C
YBR196C YPL164C
YBR196C YPL204W
YBR196C YPL262W
YBR196C YPR110C
YBR197C YKL002W
YBR197C YLR288C
YBR197C YNR037C
YBR198C YCL018W
YBR198C YCR042C
YBR198C YDL143W
YBR198C YDR145W
YBR198C YDR148C
YBR198C YDR167W
YBR198C YDR176W
YBR198C YDR212W
YBR198C YDR216W
YBR198C YDR259C
YBR198C YDR448W
YBR198C YEL009C
YBR198C YER148W
YBR198C YER160C
YBR198C YFL037W
YBR198C YGL048C
YBR198C YGL066W
YBR198C YGL112C
YBR198C YGL234W
YBR198C YGR220C
YBR198C YGR274C
YBR198C YHR020W
YBR198C YHR041C
YBR198C YHR099W
YBR198C YHR137W
YBR198C YIL142W
YBR198C YJL008C
YBR198C YJL014W
YBR198C YJL111W
YBR198C YJR064W
YBR198C YJR072C
YBR198C YKL081W
YBR198C YLR259C
YBR198C YML015C
YBR198C YML061C
YBR198C YML098W
YBR198C YMR236W
YBR198C YOL055C
YBR198C YOR119C
YBR198C YOR308C
YBR198C YPL011C
YBR198C YPR072W
YBR198C YPR154W
YBR199W YDL132W
YBR199W YDR384C
YBR199W YOL132W
YBR200W YBR289W
YBR200W YCL005W
YBR200W YCL031C
YBR200W YDL028C
YBR200W YDL086W
YBR200W YDL146W
YBR200W YDR103W
YBR200W YDR177W
YBR200W YDR239C
YBR200W YDR242W
YBR200W YDR243C
YBR200W YDR277C
YBR200W YDR306C
YBR200W YDR368W
YBR200W YEL043W
YBR200W YER114C
YBR200W YFL039C
YBR200W YGL190C
YBR200W YGL233W
YBR200W YGR134W
YBR200W YGR152C
YBR200W YHL007C
YBR200W YIL060W
YBR200W YIL156W
YBR200W YIR003W
YBR200W YJL079C
YBR200W YJL157C
YBR200W YJL187C
YBR200W YKL040C
YBR200W YKL082C
YBR200W YKR105C
YBR200W YLL049W
YBR200W YLR229C
YBR200W YLR318W
YBR200W YLR337C
YBR200W YLR361C
YBR200W YLR425W
YBR200W YMR109W
YBR200W YMR195W
YBR200W YMR212C
YBR200W YMR247C
YBR200W YMR287C
YBR200W YNL025C
YBR200W YNL094W
YBR200W YNL298W
YBR200W YNR047W
YBR200W YNR067C
YBR200W YNR071C
YBR200W YOL078W
YBR200W YOL093W
YBR200W YOR047C
YBR200W YOR108W
YBR200W YOR109W
YBR200W YOR129C
YBR200W YOR181W
YBR200W YOR249C
YBR200W YPL038W
YBR200W YPL085W
YBR200W YPL105C
YBR201W YGL070C
YBR201W YIL034C
YBR201W YLR288C
YBR202W YDL029W
YBR202W YEL032W
YBR202W YGL001C
YBR202W YIL150C
YBR202W YLR274W
YBR202W YPR019W
YBR203W YCL037C
YBR203W YDR328C
YBR203W YJL008C
YBR203W YKL006C-A
YBR203W YKR048C
YBR203W YPL061W
YBR204C YPL096W
YBR205W YDL101C
YBR205W YDR170C
YBR205W YFL038C
YBR205W YFR024C-A
YBR205W YGL212W
YBR205W YHR016C
YBR205W YHR105W
YBR205W YHR114W
YBR205W YML115C
YBR205W YPR107C
YBR207W YEL022W
YBR207W YER021W
YBR207W YER110C
YBR207W YFL041W
YBR207W YGR152C
YBR207W YLR342W
YBR207W YOL086C
YBR207W YOL132W
YBR207W YOR068C
YBR208C YBR221C
YBR208C YCL018W
YBR208C YDL029W
YBR208C YDL126C
YBR208C YHR020W
YBR208C YJL098W
YBR208C YKL060C
YBR208C YOL133W
YBR209W YPR086W
YBR211C YDL028C
YBR211C YDR394W
YBR211C YGR179C
YBR211C YKL002W
YBR211C YLR052W
YBR211C YOR269W
YBR212W YDL167C
YBR213W YMR206W
YBR214W YDL017W
YBR214W YJL124C
YBR215W YLR453C
YBR216C YKL068W
YBR216C YML007W
YBR216C YMR047C
YBR217W YCL018W
YBR217W YDL029W
YBR217W YDL055C
YBR217W YDL097C
YBR217W YDL126C
YBR217W YDL147W
YBR217W YDR022C
YBR217W YDR127W
YBR217W YDR148C
YBR217W YDR214W
YBR217W YDR394W
YBR217W YDR465C
YBR217W YDR502C
YBR217W YEL060C
YBR217W YER021W
YBR217W YER025W
YBR217W YER110C
YBR217W YER178W
YBR217W YFL037W
YBR217W YFL039C
YBR217W YFR004W
YBR217W YFR030W
YBR217W YGL016W
YBR217W YGL048C
YBR217W YGL078C
YBR217W YGL105W
YBR217W YGL206C
YBR217W YGL234W
YBR217W YGL245W
YBR217W YGR218W
YBR217W YGR240C
YBR217W YGR282C
YBR217W YHR020W
YBR217W YHR027C
YBR217W YHR033W
YBR217W YHR076W
YBR217W YHR171W
YBR217W YHR200W
YBR217W YHR201C
YBR217W YIL125W
YBR217W YIL128W
YBR217W YJL066C
YBR217W YJL130C
YBR217W YJL138C
YBR217W YJR045C
YBR217W YJR077C
YBR217W YJR109C
YBR217W YJR121W
YBR217W YKL035W
YBR217W YKL104C
YBR217W YKL145W
YBR217W YLL042C
YBR217W YLR031W
YBR217W YLR059C
YBR217W YLR180W
YBR217W YLR216C
YBR217W YLR423C
YBR217W YLR424W
YBR217W YLR438W
YBR217W YML055W
YBR217W YML085C
YBR217W YML124C
YBR217W YMR047C
YBR217W YMR056C
YBR217W YMR058W
YBR217W YMR159C
YBR217W YMR319C
YBR217W YNL071W
YBR217W YNL208W
YBR217W YNR001C
YBR217W YNR007C
YBR217W YOL055C
YBR217W YOR086C
YBR217W YOR151C
YBR217W YPL061W
YBR217W YPL149W
YBR217W YPL235W
YBR217W YPR049C
YBR217W YPR108W
YBR218C YER179W
YBR218C YHR135C
YBR218C YKL103C
YBR218C YKR055W
YBR218C YLR383W
YBR218C YPL031C
YBR218C YPR110C
YBR219C YJR063W
YBR220C YJR063W
YBR221C YCR079W
YBR221C YDR069C
YBR221C YDR430C
YBR221C YER081W
YBR221C YER178W
YBR221C YFL018C
YBR221C YFR004W
YBR221C YGL130W
YBR221C YGR193C
YBR221C YLR218C
YBR221C YLR345W
YBR221C YML059C
YBR221C YMR308C
YBR221C YNL071W
YBR221C YPL151C
YBR221C YPL259C
YBR222C YFL020C
YBR223C YCL028W
YBR223C YDL126C
YBR223C YDR510W
YBR223C YFL018C
YBR223C YJL088W
YBR223C YJR045C
YBR223C YLR180W
YBR223C YNL064C
YBR223C YNL071W
YBR223C YOL055C
YBR225W YGL197W
YBR225W YLR310C
YBR225W YNL307C
YBR225W YPL203W
YBR225W YPL204W
YBR226C YDL049C
YBR227C YKR026C
YBR227C YML064C
YBR228W YJR063W
YBR228W YLR135W
YBR228W YMR106C
YBR229C YDL210W
YBR230C YDR506C
YBR230C YOR014W
YBR231C YDR334W
YBR231C YGL070C
YBR231C YGR002C
YBR231C YJR091C
YBR231C YNR030W
YBR231C YOL012C
YBR233W YDR174W
YBR233W YDR381W
YBR233W YLR249W
YBR233W YMR173W
YBR234C YDL029W
YBR234C YER022W
YBR234C YER165W
YBR234C YGL173C
YBR234C YGR254W
YBR234C YHR064C
YBR234C YIL062C
YBR234C YJL052W
YBR234C YJR065C
YBR234C YKL013C
YBR234C YKL060C
YBR234C YKL129C
YBR234C YLR044C
YBR234C YLR241W
YBR234C YLR370C
YBR234C YLR453C
YBR234C YML069W
YBR234C YMR109W
YBR234C YMR309C
YBR234C YNL040W
YBR234C YNR035C
YBR234C YPL043W
YBR235W YGR218W
YBR235W YLR034C
YBR236C YDL140C
YBR236C YML010W
YBR236C YOR151C
YBR237W YDR073W
YBR238C YKL104C
YBR238C YKR043C
YBR239C YDR388W
YBR239C YFR024C-A
YBR239C YGR136W
YBR239C YHR016C
YBR239C YMR144W
YBR239C YOR317W
YBR239C YPL133C
YBR240C YDL080C
YBR240C YER081W
YBR241C YER081W
YBR242W YKL002W
YBR242W YOR272W
YBR243C YER081W
YBR243C YML075C
YBR244W YLR117C
YBR245C YCR052W
YBR245C YDL002C
YBR245C YER164W
YBR245C YFR013W
YBR245C YFR037C
YBR245C YGL133W
YBR245C YKR001C
YBR245C YKR008W
YBR245C YLR033W
YBR245C YLR163C
YBR245C YLR176C
YBR245C YLR357W
YBR245C YMR091C
YBR245C YOL004W
YBR245C YOL017W
YBR245C YOR304W
YBR245C YPL082C
YBR245C YPR110C
YBR246W YDR520C
YBR247C YCL059C
YBR247C YCR057C
YBR247C YCR073C
YBR247C YDL014W
YBR247C YDL060W
YBR247C YDL132W
YBR247C YDL148C
YBR247C YDR449C
YBR247C YER017C
YBR247C YER082C
YBR247C YGR081C
YBR247C YGR090W
YBR247C YHR148W
YBR247C YIL061C
YBR247C YJR002W
YBR247C YKL143W
YBR247C YLL011W
YBR247C YLR175W
YBR247C YLR180W
YBR247C YLR186W
YBR247C YMR093W
YBR247C YMR128W
YBR247C YNL075W
YBR247C YNL132W
YBR247C YNL207W
YBR247C YNL244C
YBR247C YOL010W
YBR247C YOR056C
YBR247C YOR080W
YBR247C YPL012W
YBR247C YPL204W
YBR247C YPR144C
YBR248C YOL102C
YBR249C YEL047C
YBR249C YER081W
YBR249C YOR050C
YBR249C YPL150W
YBR249C YPR110C
YBR250W YML038C
YBR250W YNL012W
YBR251W YDL045W-A
YBR251W YDL138W
YBR251W YDR036C
YBR251W YDR041W
YBR251W YDR175C
YBR251W YDR337W
YBR251W YDR347W
YBR251W YER155C
YBR251W YGL129C
YBR251W YGR084C
YBR251W YGR090W
YBR251W YGR091W
YBR251W YGR150C
YBR251W YGR162W
YBR251W YGR170W
YBR251W YGR215W
YBR251W YHL004W
YBR251W YHR059W
YBR251W YHR197W
YBR251W YIL093C
YBR251W YJR101W
YBR251W YJR113C
YBR251W YKL003C
YBR251W YKL155C
YBR251W YMR128W
YBR251W YNL137C
YBR251W YNL186W
YBR251W YNL306W
YBR251W YOL115W
YBR251W YOR205C
YBR251W YOR243C
YBR251W YPL013C
YBR251W YPL118W
YBR252W YLL037W
YBR252W YML064C
YBR252W YNL189W
YBR252W YPL070W
YBR253W YCR081W
YBR253W YDL005C
YBR253W YDL140C
YBR253W YDR308C
YBR253W YDR443C
YBR253W YDR448W
YBR253W YER022W
YBR253W YGL025C
YBR253W YGL112C
YBR253W YGL151W
YBR253W YGR104C
YBR253W YGR252W
YBR253W YHR041C
YBR253W YHR058C
YBR253W YKR095W
YBR253W YLR071C
YBR253W YLR288C
YBR253W YML007W
YBR253W YMR112C
YBR253W YNL025C
YBR253W YNL236W
YBR253W YNR010W
YBR253W YOL051W
YBR253W YOL135C
YBR253W YOR174W
YBR253W YPL042C
YBR253W YPL248C
YBR253W YPR070W
YBR253W YPR168W
YBR254C YDR108W
YBR254C YDR246W
YBR254C YDR407C
YBR254C YDR472W
YBR254C YGR143W
YBR254C YGR166W
YBR254C YHR041C
YBR254C YJR116W
YBR254C YKR068C
YBR254C YLR342W
YBR254C YML077W
YBR254C YMR218C
YBR254C YOR115C
YBR254C YPL235W
YBR255W YIL106W
YBR258C YDR469W
YBR258C YHR119W
YBR258C YLR015W
YBR258C YPL138C
YBR260C YGR196C
YBR260C YHR107C
YBR260C YIL118W
YBR260C YJL058C
YBR260C YKR055W
YBR260C YMR032W
YBR260C YOR109W
YBR260C YOR181W
YBR260C YOR231W
YBR260C YPL140C
YBR261C YDR465C
YBR262C YKL002W
YBR263W YIL018W
YBR263W YML018C
YBR264C YCL040W
YBR264C YER136W
YBR264C YER177W
YBR264C YFR053C
YBR264C YGL161C
YBR264C YGL198W
YBR264C YIL034C
YBR264C YKL152C
YBR264C YNL263C
YBR264C YOR370C
YBR265W YCR107W
YBR265W YLR255C
YBR266C YPR031W
YBR267W YDR101C
YBR267W YGL099W
YBR267W YHR170W
YBR267W YJL122W
YBR267W YJR045C
YBR269C YLR276C
YBR270C YCR077C
YBR270C YDR259C
YBR270C YER093C
YBR270C YFL047W
YBR270C YFR050C
YBR270C YGR249W
YBR270C YHR077C
YBR270C YHR166C
YBR270C YIL046W
YBR270C YIL105C
YBR270C YJL039C
YBR270C YKR026C
YBR270C YLR117C
YBR270C YLR423C
YBR270C YLR424W
YBR270C YMR236W
YBR270C YNL004W
YBR270C YNL018C
YBR270C YNL047C
YBR270C YOR047C
YBR270C YPL124W
YBR270C YPL255W
YBR271W YJR091C
YBR271W YJR121W
YBR272C YDL007W
YBR272C YDL097C
YBR272C YDR363W-A
YBR272C YDR394W
YBR272C YDR427W
YBR272C YEL034W
YBR272C YEL056W
YBR272C YER021W
YBR272C YFR052W
YBR272C YGL004C
YBR272C YGL048C
YBR272C YGL181W
YBR272C YGR232W
YBR272C YKL145W
YBR272C YLL022C
YBR272C YLR015W
YBR272C YNL030W
YBR272C YOL054W
YBR272C YOR117W
YBR272C YOR261C
YBR272C YPL001W
YBR272C YPR103W
YBR273C YMR047C
YBR274W YCL018W
YBR274W YDL042C
YBR274W YDL055C
YBR274W YDR113C
YBR274W YDR168W
YBR274W YDR217C
YBR274W YDR439W
YBR274W YER081W
YBR274W YER171W
YBR274W YFL039C
YBR274W YFR028C
YBR274W YIL084C
YBR274W YJL036W
YBR274W YJL076W
YBR274W YJL124C
YBR274W YJL130C
YBR274W YKL104C
YBR274W YKR010C
YBR274W YLR152C
YBR274W YLR180W
YBR274W YLR258W
YBR274W YMR102C
YBR274W YMR205C
YBR274W YMR255W
YBR274W YMR270C
YBR274W YNL064C
YBR274W YNL234W
YBR274W YNR013C
YBR274W YOR151C
YBR274W YOR341W
YBR274W YPR010C-A
YBR274W YPR124W
YBR275C YDL042C
YBR275C YDL230W
YBR275C YER114C
YBR275C YER133W
YBR275C YFR028C
YBR275C YGR136W
YBR275C YIL035C
YBR275C YLR019W
YBR275C YLR453C
YBR275C YNL216W
YBR275C YOR208W
YBR276C YLR359W
YBR277C YIL034C
YBR278W YDR121W
YBR278W YDR448W
YBR278W YIL006W
YBR278W YJR091C
YBR278W YKL011C
YBR278W YLR181C
YBR278W YMR290C
YBR278W YNL262W
YBR278W YPR175W
YBR279W YDL140C
YBR279W YDR138W
YBR279W YGL207W
YBR279W YGL244W
YBR279W YGR104C
YBR279W YHL002W
YBR279W YKL145W
YBR279W YLR418C
YBR279W YML010W
YBR279W YOL145C
YBR279W YOR123C
YBR279W YPL129W
YBR280C YDL132W
YBR280C YDR328C
YBR280C YEL060C
YBR280C YJR045C
YBR280C YNL141W
YBR280C YOL133W
YBR281C YDL153C
YBR281C YML064C
YBR281C YMR093W
YBR281C YNL191W
YBR281C YNL287W
YBR282W YGR187C
YBR282W YNL284C
YBR283C YCR034W
YBR283C YGL051W
YBR283C YGR284C
YBR283C YHR140W
YBR283C YIL016W
YBR283C YIL162W
YBR283C YJL117W
YBR283C YJR117W
YBR283C YKL008C
YBR283C YKL065C
YBR283C YKL154W
YBR283C YLR311C
YBR283C YLR372W
YBR283C YML048W
YBR283C YMR215W
YBR283C YMR264W
YBR283C YOR254C
YBR283C YPL076W
YBR283C YPL234C
YBR283C YPR028W
YBR284W YDL238C
YBR284W YJR090C
YBR284W YMR138W
YBR285W YIL049W
YBR285W YPR156C
YBR286W YDR311W
YBR286W YGL100W
YBR286W YPL200W
YBR287W YPL235W
YBR288C YCL018W
YBR288C YDL055C
YBR288C YDR394W
YBR288C YER110C
YBR288C YFL037W
YBR288C YFL039C
YBR288C YGL206C
YBR288C YGR254W
YBR288C YGR261C
YBR288C YJL008C
YBR288C YJL024C
YBR288C YJL066C
YBR288C YJR045C
YBR288C YJR077C
YBR288C YJR121W
YBR288C YKL060C
YBR288C YLR044C
YBR288C YLR180W
YBR288C YLR259C
YBR288C YML085C
YBR288C YMR214W
YBR288C YNL064C
YBR288C YNL071W
YBR288C YPL016W
YBR288C YPL195W
YBR289W YDR224C
YBR289W YER112W
YBR289W YFL049W
YBR289W YHL025W
YBR289W YJL176C
YBR289W YKR001C
YBR289W YMR033W
YBR289W YNL207W
YBR289W YNR023W
YBR289W YOR038C
YBR289W YOR119C
YBR289W YOR290C
YBR289W YPL016W
YBR289W YPR034W
YBR290W YCL052C
YBR290W YCR011C
YBR290W YCR024C-A
YBR290W YCR034W
YBR290W YDL015C
YBR290W YDL212W
YBR290W YDR297W
YBR290W YEL036C
YBR290W YGL012W
YBR290W YGL051W
YBR290W YGR284C
YBR290W YHR133C
YBR290W YIL016W
YBR290W YIL114C
YBR290W YJL117W
YBR290W YJL196C
YBR290W YJR117W
YBR290W YKL008C
YBR290W YKL065C
YBR290W YLR004C
YBR290W YLR018C
YBR290W YLR372W
YBR290W YML048W
YBR290W YMR215W
YBR290W YOR016C
YBR290W YPL076W
YBR290W YPL087W
YBR290W YPL132W
YBR290W YPL227C
YBR290W YPR028W
YBR290W YPR156C
YBR291C YHR096C
YBR291C YIL034C
YBR291C YLL005C
YBR293W YGR174C
YBR293W YGR260W
YBR293W YJR091C
YBR293W YJR117W
YBR293W YLR083C
YBR295W YHR123W
YBR295W YIL030C
YBR295W YIL148W
YBR296C YHR133C
YBR296C YHR188C
YBR296C YLL028W
YBR296C YLR137W
YBR296C YML089C
YBR298C YCR034W
YBR298C YDL212W
YBR298C YDR276C
YBR298C YDR284C
YBR298C YEL027W
YBR298C YGL051W
YBR298C YGR041W
YBR298C YHL042W
YBR298C YKL065C
YBR298C YKL154W
YBR298C YLR372W
YBR298C YML048W
YBR298C YMR264W
YBR298C YMR279C
YBR298C YNL008C
YBR298C YNL121C
YBR299W YGR292W
YBR301W YMR047C
YBR302C YDL212W
YBR302C YDR311W
YBR302C YHR026W
YBR302C YLL028W
YBR302C YLR237W
YBR302C YML129C
YBR302C YOR192C
YBR302C YPL105C
YBR302C YPR063C
YCL004W YLR052W
YCL005W YJR091C
YCL007C YER071C
YCL008C YFR024C-A
YCL008C YHL002W
YCL008C YHR016C
YCL008C YHR114W
YCL008C YIL148W
YCL008C YJL172W
YCL008C YLR119W
YCL008C YLR191W
YCL008C YMR032W
YCL008C YPL065W
YCL009C YER094C
YCL009C YIL034C
YCL009C YLR288C
YCL009C YMR108W
YCL010C YDR176W
YCL010C YGL112C
YCL010C YGR252W
YCL010C YHR099W
YCL010C YKL023W
YCL010C YOR119C
YCL011C YDL084W
YCL011C YDL213C
YCL011C YDR120C
YCL011C YDR138W
YCL011C YDR381W
YCL011C YFL034C-B
YCL011C YHR167W
YCL011C YKL139W
YCL011C YLL019C
YCL011C YLR432W
YCL011C YML062C
YCL011C YMR216C
YCL011C YNL139C
YCL011C YNL189W
YCL011C YNL253W
YCL011C YNL298W
YCL011C YPR161C
YCL014W YCR002C
YCL014W YER082C
YCL014W YGL158W
YCL014W YGR220C
YCL014W YHR197W
YCL014W YIL104C
YCL014W YJR091C
YCL014W YJR092W
YCL014W YPR086W
YCL014W YPR119W
YCL016C YGR020C
YCL016C YHL023C
YCL016C YHR058C
YCL016C YHR191C
YCL016C YLR123C
YCL017C YFL023W
YCL017C YLR310C
YCL017C YPL026C
YCL017C YPL135W
YCL018W YCL039W
YCL018W YCR002C
YCL018W YCR009C
YCL018W YCR014C
YCL018W YCR057C
YCL018W YCR077C
YCL018W YCR084C
YCL018W YCR092C
YCL018W YDL017W
YCL018W YDL029W
YCL018W YDL047W
YCL018W YDL059C
YCL018W YDL101C
YCL018W YDL116W
YCL018W YDL134C
YCL018W YDL145C
YCL018W YDL188C
YCL018W YDL225W
YCL018W YDR076W
YCL018W YDR080W
YCL018W YDR113C
YCL018W YDR128W
YCL018W YDR129C
YCL018W YDR138W
YCL018W YDR142C
YCL018W YDR143C
YCL018W YDR165W
YCL018W YDR200C
YCL018W YDR247W
YCL018W YDR260C
YCL018W YDR267C
YCL018W YDR369C
YCL018W YDR394W
YCL018W YDR398W
YCL018W YDR488C
YCL018W YDR499W
YCL018W YDR523C
YCL018W YEL056W
YCL018W YER012W
YCL018W YER066C-A
YCL018W YER075C
YCL018W YER133W
YCL018W YER171W
YCL018W YER173W
YCL018W YER179W
YCL018W YFR021W
YCL018W YFR040W
YCL018W YGL003C
YCL018W YGL004C
YCL018W YGL137W
YCL018W YGL158W
YCL018W YGL190C
YCL018W YGL208W
YCL018W YGR040W
YCL018W YGR052W
YCL018W YGR083C
YCL018W YGR262C
YCL018W YHR030C
YCL018W YHR070W
YCL018W YHR135C
YCL018W YHR169W
YCL018W YIL035C
YCL018W YIL066C
YCL018W YIL128W
YCL018W YIL142W
YCL018W YIL147C
YCL018W YJL005W
YCL018W YJL092W
YCL018W YJL098W
YCL018W YJL128C
YCL018W YJL157C
YCL018W YJR022W
YCL018W YKL103C
YCL018W YKL130C
YCL018W YKL166C
YCL018W YKL189W
YCL018W YKR026C
YCL018W YKR036C
YCL018W YLL010C
YCL018W YLL011W
YCL018W YLL019C
YCL018W YLR006C
YCL018W YLR097C
YCL018W YLR175W
YCL018W YLR229C
YCL018W YLR247C
YCL018W YLR248W
YCL018W YLR291C
YCL018W YLR314C
YCL018W YLR403W
YCL018W YML016C
YCL018W YML057W
YCL018W YML064C
YCL018W YML115C
YCL018W YMR022W
YCL018W YMR049C
YCL018W YMR059W
YCL018W YMR106C
YCL018W YMR116C
YCL018W YMR117C
YCL018W YMR205C
YCL018W YMR246W
YCL018W YMR284W
YCL018W YNL094W
YCL018W YNL106C
YCL018W YNL128W
YCL018W YNL135C
YCL018W YNL161W
YCL018W YNL180C
YCL018W YNL183C
YCL018W YNL230C
YCL018W YNR031C
YCL018W YOL062C
YCL018W YOL094C
YCL018W YOL115W
YCL018W YOL126C
YCL018W YOL133W
YCL018W YOL139C
YCL018W YOR061W
YCL018W YOR125C
YCL018W YOR212W
YCL018W YOR272W
YCL018W YOR341W
YCL018W YOR351C
YCL018W YPL022W
YCL018W YPL026C
YCL018W YPL031C
YCL018W YPL139C
YCL018W YPL140C
YCL018W YPL150W
YCL018W YPL151C
YCL018W YPL203W
YCL018W YPL204W
YCL018W YPL259C
YCL018W YPR017C
YCL018W YPR054W
YCL018W YPR110C
YCL018W YPR111W
YCL018W YPR178W
YCL019W YDR261W-A
YCL019W YDR261W-B
YCL019W YHR189W
YCL019W YOL030W
YCL020W YGR161W-B
YCL023C YLR453C
YCL023C YML008C
YCL024W YCR002C
YCL024W YDL225W
YCL024W YFR028C
YCL024W YHR107C
YCL024W YJR076C
YCL024W YKR048C
YCL024W YLR314C
YCL024W YMR139W
YCL024W YPL093W
YCL025C YCL027W
YCL025C YCR034W
YCL025C YDL212W
YCL025C YDL232W
YCL025C YDR276C
YCL025C YER026C
YCL025C YFL041W
YCL025C YGR060W
YCL025C YGR284C
YCL025C YHL003C
YCL025C YHR026W
YCL025C YHR133C
YCL025C YIL016W
YCL025C YIR038C
YCL025C YJL117W
YCL025C YJR095W
YCL025C YJR117W
YCL025C YKL008C
YCL025C YKL065C
YCL025C YLR343W
YCL025C YLR372W
YCL025C YML038C
YCL025C YML048W
YCL025C YMR215W
YCL025C YOR016C
YCL025C YPL076W
YCL025C YPL227C
YCL025C YPL234C
YCL025C YPL265W
YCL025C YPR020W
YCL025C YPR198W
YCL026C-A YCR048W
YCL026C-A YGL213C
YCL026C-A YLR177W
YCL026C-A YNL189W
YCL026C-A YPR086W
YCL027W YCL039W
YCL027W YCL052C
YCL027W YDL199C
YCL027W YDR072C
YCL027W YDR128W
YCL027W YDR160W
YCL027W YDR206W
YCL027W YER032W
YCL027W YER090W
YCL027W YER118C
YCL027W YER149C
YCL027W YER155C
YCL027W YFL039C
YCL027W YGL099W
YCL027W YGR070W
YCL027W YGR289C
YCL027W YHR082C
YCL027W YIL159W
YCL027W YIR014W
YCL027W YJL047C
YCL027W YJL153C
YCL027W YJR030C
YCL027W YKL092C
YCL027W YKL105C
YCL027W YKL202W
YCL027W YKR023W
YCL027W YKR049C
YCL027W YKR101W
YCL027W YLR056W
YCL027W YLR117C
YCL027W YLR291C
YCL027W YML058W
YCL027W YMR047C
YCL027W YMR103C
YCL027W YMR140W
YCL027W YMR156C
YCL027W YMR265C
YCL027W YMR308C
YCL027W YNL042W
YCL027W YNL054W
YCL027W YNL058C
YCL027W YNL075W
YCL027W YNL267W
YCL027W YNL271C
YCL027W YNL291C
YCL027W YNR064C
YCL027W YOL019W
YCL027W YOL046C
YCL027W YOR017W
YCL027W YOR155C
YCL027W YPL038W
YCL027W YPL070W
YCL027W YPL156C
YCL027W YPL224C
YCL027W YPL242C
YCL027W YPR008W
YCL027W YPR023C
YCL027W YPR160C-A
YCL028W YDR128W
YCL028W YDR260C
YCL028W YDR499W
YCL028W YEL021W
YCL028W YER125W
YCL028W YGL215W
YCL028W YHR114W
YCL028W YIL066C
YCL028W YLR403W
YCL028W YML058W
YCL028W YNL007C
YCL028W YNL064C
YCL028W YNL106C
YCL028W YNL189W
YCL028W YNL290W
YCL028W YOL094C
YCL028W YOR212W
YCL028W YPL140C
YCL029C YER016W
YCL029C YKL103C
YCL029C YLR045C
YCL029C YML085C
YCL029C YPL124W
YCL029C YPL155C
YCL030C YDL160C
YCL030C YGR052W
YCL030C YLR044C
YCL030C YLR180W
YCL030C YML124C
YCL031C YDR388W
YCL031C YER118C
YCL031C YFR024C-A
YCL031C YGR090W
YCL031C YHL002W
YCL031C YHR114W
YCL031C YIL035C
YCL031C YJL020C
YCL031C YLR191W
YCL031C YLR310C
YCL031C YMR109W
YCL031C YOL082W
YCL031C YPR154W
YCL032W YCR082W
YCL032W YDL016C
YCL032W YDL239C
YCL032W YDR032C
YCL032W YDR103W
YCL032W YDR308C
YCL032W YDR309C
YCL032W YDR386W
YCL032W YDR416W
YCL032W YEL051W
YCL032W YER040W
YCL032W YER047C
YCL032W YGL233W
YCL032W YHR061C
YCL032W YJR093C
YCL032W YKL061W
YCL032W YKR020W
YCL032W YLL049W
YCL032W YLR223C
YCL032W YLR362W
YCL032W YLR423C
YCL032W YMR117C
YCL032W YMR270C
YCL032W YNL086W
YCL032W YOL043C
YCL032W YOL123W
YCL032W YOR036W
YCL032W YOR270C
YCL032W YPL120W
YCL032W YPR051W
YCL032W YPR075C
YCL032W YPR076W
YCL032W YPR182W
YCL032W YPR193C
YCL033C YKL130C
YCL034W YHR016C
YCL034W YHR114W
YCL034W YOR181W
YCL035C YIL034C
YCL035C YKL198C
YCL035C YMR059W
YCL036W YDR388W
YCL037C YDL043C
YCL037C YDL175C
YCL037C YDL208W
YCL037C YDL213C
YCL037C YDR477W
YCL037C YER082C
YCL037C YER142C
YCL037C YGL120C
YCL037C YGR040W
YCL037C YGR054W
YCL037C YGR162W
YCL037C YIL035C
YCL037C YIR001C
YCL037C YJL033W
YCL037C YKL139W
YCL037C YLR263W
YCL037C YLR383W
YCL037C YLR427W
YCL037C YMR106C
YCL037C YMR125W
YCL037C YNL088W
YCL037C YOL100W
YCL037C YOL115W
YCL037C YOR276W
YCL037C YPL204W
YCL037C YPR088C
YCL038C YER081W
YCL038C YHR178W
YCL038C YMR009W
YCL039W YDL185W
YCL039W YDL225W
YCL039W YDR255C
YCL039W YDR342C
YCL039W YER091C
YCL039W YER165W
YCL039W YGL227W
YCL039W YGR254W
YCL039W YIL017C
YCL039W YIL097W
YCL039W YJL008C
YCL039W YJR121W
YCL039W YLR044C
YCL039W YLR259C
YCL039W YMR047C
YCL039W YMR135C
YCL039W YOR375C
YCL039W YPL018W
YCL039W YPL139C
YCL040W YCL046W
YCL040W YCR002C
YCL040W YDL059C
YCL040W YDL164C
YCL040W YDR142C
YCL040W YDR388W
YCL040W YDR419W
YCL040W YDR436W
YCL040W YDR516C
YCL040W YER017C
YCL040W YER133W
YCL040W YER161C
YCL040W YFL034C-B
YCL040W YFL039C
YCL040W YFR028C
YCL040W YGL081W
YCL040W YGL158W
YCL040W YGL237C
YCL040W YGR123C
YCL040W YGR278W
YCL040W YHR030C
YCL040W YJL044C
YCL040W YJL092W
YCL040W YJL173C
YCL040W YKL056C
YCL040W YLR320W
YCL040W YLR340W
YCL040W YLR442C
YCL040W YML064C
YCL040W YML099C
YCL040W YMR049C
YCL040W YMR059W
YCL040W YMR106C
YCL040W YMR139W
YCL040W YNL032W
YCL040W YNL189W
YCL040W YNL311C
YCL040W YNR010W
YCL040W YOL094C
YCL040W YOR276W
YCL040W YPL074W
YCL040W YPL126W
YCL040W YPL149W
YCL040W YPL150W
YCL040W YPL164C
YCL040W YPL204W
YCL042W YNL290W
YCL043C YDR388W
YCL043C YER189W
YCL043C YGL190C
YCL043C YIL035C
YCL043C YIR001C
YCL043C YJR076C
YCL043C YLR233C
YCL043C YLR354C
YCL043C YMR102C
YCL043C YMR291W
YCL043C YNL135C
YCL043C YOL062C
YCL043C YOL126C
YCL044C YDL116W
YCL045C YJR091C
YCL046W YGL115W
YCL046W YJR093C
YCL046W YPL208W
YCL048W YDL017W
YCL048W YJL034W
YCL049C YKL002W
YCL050C YJR022W
YCL050C YJR091C
YCL051W YDL116W
YCL051W YDR099W
YCL051W YPR086W
YCL052C YEL060C
YCL052C YEL063C
YCL052C YGR260W
YCL052C YGR281W
YCL052C YHR026W
YCL052C YHR140W
YCL052C YHR142W
YCL052C YJL108C
YCL052C YJR010C-A
YCL052C YJR106W
YCL052C YLR268W
YCL054W YDL014W
YCL054W YER133W
YCL054W YGR103W
YCL054W YKR081C
YCL054W YNL110C
YCL054W YNL154C
YCL054W YOR080W
YCL054W YOR267C
YCL054W YOR310C
YCL055W YGL036W
YCL055W YGL192W
YCL055W YLR191W
YCL055W YMR147W
YCL055W YNL196C
YCL056C YDL157C
YCL056C YIL034C
YCL056C YNL100W
YCL056C YOR037W
YCL058C YPL215W
YCL059C YCR057C
YCL059C YDL014W
YCL059C YDL148C
YCL059C YDL166C
YCL059C YDL213C
YCL059C YDR299W
YCL059C YDR324C
YCL059C YDR449C
YCL059C YDR457W
YCL059C YER082C
YCL059C YER127W
YCL059C YGL201C
YCL059C YGR145W
YCL059C YHR148W
YCL059C YJL109C
YCL059C YJR002W
YCL059C YKR060W
YCL059C YLL011W
YCL059C YLR175W
YCL059C YLR186W
YCL059C YLR197W
YCL059C YLR409C
YCL059C YMR093W
YCL059C YMR116C
YCL059C YMR128W
YCL059C YNL132W
YCL059C YNL308C
YCL059C YPL126W
YCL059C YPL217C
YCL059C YPL259C
YCL059C YPR137W
YCL059C YPR144C
YCL061C YDL030W
YCL061C YLR103C
YCL061C YNL273W
YCL061C YOR080W
YCL061C YPR019W
YCL063W YER150W
YCL063W YFR021W
YCL063W YJL043W
YCL063W YJL173C
YCL063W YJR091C
YCL063W YLR373C
YCL063W YLR423C
YCL063W YPL005W
YCL064C YDL029W
YCL064C YDL134C
YCL064C YDR388W
YCL064C YDR394W
YCL064C YDR499W
YCL064C YDR523C
YCL064C YER171W
YCL064C YER173W
YCL064C YGL158W
YCL064C YHR030C
YCL064C YJR022W
YCL064C YKL166C
YCL064C YLR097C
YCL064C YML057W
YCL064C YMR106C
YCL064C YNL056W
YCL064C YNL312W
YCL064C YOL133W
YCL064C YPL140C
YCL064C YPR054W
YCL064C YPR093C
YCL065W YLR374C
YCL069W YCR075C
YCL069W YDL116W
YCL069W YIL004C
YCL076W YOR209C
YCR001W YEL037C
YCR001W YFL037W
YCR001W YFR053C
YCR001W YGL206C
YCR001W YJL066C
YCR001W YJR077C
YCR001W YML085C
YCR001W YML124C
YCR001W YOR241W
YCR002C YDL055C
YCR002C YDL225W
YCR002C YDL229W
YCR002C YDR099W
YCR002C YDR324C
YCR002C YDR507C
YCR002C YER043C
YCR002C YFL018C
YCR002C YFR030W
YCR002C YFR053C
YCR002C YGL105W
YCR002C YGL158W
YCR002C YGL234W
YCR002C YGL253W
YCR002C YGR155W
YCR002C YHR107C
YCR002C YJL008C
YCR002C YJL138C
YCR002C YJR045C
YCR002C YJR076C
YCR002C YJR092W
YCR002C YJR121W
YCR002C YKL060C
YCR002C YKL104C
YCR002C YLR044C
YCR002C YLR180W
YCR002C YLR259C
YCR002C YLR314C
YCR002C YMR108W
YCR002C YMR186W
YCR002C YNL166C
YCR002C YNL312W
YCR002C YOR136W
YCR003W YIR039C
YCR004C YDL101C
YCR004C YDR032C
YCR004C YLR253W
YCR005C YJL042W
YCR005C YKL085W
YCR005C YKL152C
YCR005C YPL245W
YCR007C YCR061W
YCR007C YDR107C
YCR007C YLR288C
YCR007C YPL020C
YCR008W YJL066C
YCR008W YJL088W
YCR008W YMR047C
YCR008W YPL031C
YCR009C YDL185W
YCR009C YDR171W
YCR009C YDR277C
YCR009C YDR388W
YCR009C YDR395W
YCR009C YER043C
YCR009C YER110C
YCR009C YGL060W
YCR009C YGL137W
YCR009C YGR254W
YCR009C YJL052W
YCR009C YJL066C
YCR009C YJR009C
YCR009C YJR045C
YCR009C YJR115W
YCR009C YKL104C
YCR009C YLR044C
YCR009C YLR304C
YCR009C YLR433C
YCR009C YMR108W
YCR009C YMR192W
YCR009C YMR232W
YCR009C YNL055C
YCR009C YNL094W
YCR009C YOL055C
YCR009C YOR181W
YCR009C YOR232W
YCR009C YOR375C
YCR009C YPL140C
YCR009C YPL249C-A
YCR010C YCR061W
YCR010C YEL063C
YCR010C YFL055W
YCR010C YJR040W
YCR011C YGL098W
YCR011C YNL154C
YCR011C YPR079W
YCR012W YDL097C
YCR012W YDL145C
YCR012W YEL031W
YCR012W YGL137W
YCR012W YHR041C
YCR012W YNL006W
YCR012W YOL135C
YCR012W YOR110W
YCR012W YOR128C
YCR014C YFL037W
YCR014C YJL008C
YCR014C YJL034W
YCR014C YJL110C
YCR014C YML124C
YCR014C YNL064C
YCR014C YNL180C
YCR014C YOL085C
YCR014C YOR005C
YCR014C YPL240C
YCR015C YGR163W
YCR016W YDL231C
YCR016W YLR288C
YCR020C-A YEL053C
YCR020C-A YJR022W
YCR020C-A YPR051W
YCR021C YDL153C
YCR021C YJL068C
YCR021C YKL220C
YCR021C YLL043W
YCR021C YLR453C
YCR021C YPL189W
YCR021C YPR124W
YCR022C YDL017W
YCR022C YHR114W
YCR023C YMR075C-A
YCR023C YMR075W
YCR024C YER146W
YCR024C-A YDL212W
YCR024C-A YDR331W
YCR024C-A YDR414C
YCR024C-A YEL063C
YCR024C-A YGL008C
YCR024C-A YGR284C
YCR024C-A YJL004C
YCR024C-A YJL124C
YCR024C-A YLL023C
YCR024C-A YLR241W
YCR024C-A YLR372W
YCR024C-A YOL132W
YCR024C-A YPL227C
YCR027C YER179W
YCR027C YKL152C
YCR027C YOL083W
YCR028C YGL051W
YCR028C YJL004C
YCR028C YLR372W
YCR028C YNR065C
YCR028C YOR254C
YCR028C-A YDR097C
YCR028C-A YJR144W
YCR028C-A YMR234W
YCR028C-A YNL298W
YCR028C-A YPR161C
YCR030C YDR158W
YCR030C YFR024C-A
YCR030C YGL127C
YCR030C YGR220C
YCR030C YHR016C
YCR030C YJL098W
YCR030C YJR126C
YCR030C YMR132C
YCR030C YNR047W
YCR030C YOL016C
YCR030C YOL054W
YCR033W YDR155C
YCR033W YGL194C
YCR033W YGR172C
YCR033W YIL112W
YCR033W YKR029C
YCR033W YMR273C
YCR033W YOL068C
YCR034W YDL015C
YCR034W YDL054C
YCR034W YDR276C
YCR034W YDR297W
YCR034W YDR307W
YCR034W YDR331W
YCR034W YDR414C
YCR034W YDR456W
YCR034W YEL002C
YCR034W YEL017C-A
YCR034W YEL063C
YCR034W YFL025C
YCR034W YFL048C
YCR034W YFL062W
YCR034W YGL055W
YCR034W YGL200C
YCR034W YGR060W
YCR034W YGR191W
YCR034W YGR260W
YCR034W YGR289C
YCR034W YGR295C
YCR034W YHL042W
YCR034W YHL048W
YCR034W YHR007C
YCR034W YHR094C
YCR034W YHR110W
YCR034W YHR123W
YCR034W YHR133C
YCR034W YHR140W
YCR034W YHR142W
YCR034W YIR022W
YCR034W YJL117W
YCR034W YJL196C
YCR034W YJL219W
YCR034W YJL222W
YCR034W YJR010C-A
YCR034W YJR161C
YCR034W YKL212W
YCR034W YLL006W
YCR034W YLL028W
YCR034W YLL061W
YCR034W YLR018C
YCR034W YML067C
YCR034W YMR058W
YCR034W YMR149W
YCR034W YMR215W
YCR034W YNL048W
YCR034W YNL101W
YCR034W YOL020W
YCR034W YOL030W
YCR034W YOL132W
YCR034W YOR049C
YCR034W YPL076W
YCR034W YPL264C
YCR034W YPL274W
YCR034W YPR156C
YCR035C YDR280W
YCR035C YGL127C
YCR035C YGR095C
YCR035C YGR195W
YCR035C YHR069C
YCR035C YHR114W
YCR035C YNL189W
YCR035C YNL232W
YCR035C YOL021C
YCR036W YGL153W
YCR037C YHL042W
YCR038C YDL065C
YCR038C YDR532C
YCR038C YEL061C
YCR038C YHR119W
YCR039C YDL116W
YCR040W YCR096C
YCR040W YGR284C
YCR040W YHR084W
YCR040W YJR091C
YCR040W YLR288C
YCR040W YLR378C
YCR040W YMR043W
YCR041W YCR065W
YCR041W YDR176W
YCR041W YIL118W
YCR041W YJL031C
YCR041W YJR091C
YCR042C YER148W
YCR042C YGL112C
YCR042C YGR274C
YCR042C YKL081W
YCR042C YML015C
YCR042C YML114C
YCR042C YPL129W
YCR044C YDR331W
YCR044C YHR114W
YCR044C YHR140W
YCR045C YOR348C
YCR046C YDL049C
YCR046C YGR091W
YCR046C YGR220C
YCR046C YKL139W
YCR046C YNL284C
YCR047C YLR339C
YCR047C YNL282W
YCR048W YHL002W
YCR048W YLR427W
YCR050C YDL017W
YCR052W YFR037C
YCR052W YIL084C
YCR052W YNL202W
YCR052W YOR232W
YCR053W YJR007W
YCR053W YLR314C
YCR053W YNL244C
YCR054C YDL097C
YCR054C YMR032W
YCR057C YDL014W
YCR057C YDL148C
YCR057C YDL213C
YCR057C YDR034C
YCR057C YDR299W
YCR057C YDR324C
YCR057C YDR365C
YCR057C YDR382W
YCR057C YDR449C
YCR057C YDR502C
YCR057C YEL050C
YCR057C YER082C
YCR057C YGL011C
YCR057C YGL120C
YCR057C YGL171W
YCR057C YGR090W
YCR057C YGR128C
YCR057C YGR135W
YCR057C YGR145W
YCR057C YGR154C
YCR057C YGR210C
YCR057C YHR148W
YCR057C YHR169W
YCR057C YHR196W
YCR057C YJL033W
YCR057C YJL069C
YCR057C YJL088W
YCR057C YJL109C
YCR057C YJR002W
YCR057C YJR121W
YCR057C YKL099C
YCR057C YKR060W
YCR057C YLL011W
YCR057C YLR129W
YCR057C YLR175W
YCR057C YLR186W
YCR057C YLR197W
YCR057C YLR222C
YCR057C YLR409C
YCR057C YML085C
YCR057C YML130C
YCR057C YMR066W
YCR057C YMR093W
YCR057C YMR128W
YCR057C YMR300C
YCR057C YNL030W
YCR057C YNL064C
YCR057C YNL075W
YCR057C YNL132W
YCR057C YNR043W
YCR057C YNR054C
YCR057C YOL038W
YCR057C YOR078W
YCR057C YOR310C
YCR057C YPL094C
YCR057C YPL126W
YCR057C YPL217C
YCR057C YPR137W
YCR057C YPR144C
YCR059C YDR400W
YCR059C YJL160C
YCR059C YJR091C
YCR060W YHR034C
YCR061W YDL035C
YCR061W YEL063C
YCR061W YER001W
YCR061W YGR055W
YCR061W YHL048W
YCR061W YHR103W
YCR061W YIL134W
YCR061W YIL147C
YCR061W YJR117W
YCR061W YKL004W
YCR061W YLL048C
YCR061W YLR138W
YCR061W YMR243C
YCR061W YNL318C
YCR061W YNR066C
YCR061W YOR266W
YCR061W YPR058W
YCR063W YDR408C
YCR063W YHR165C
YCR063W YMR213W
YCR066W YDR092W
YCR066W YGL058W
YCR066W YLR032W
YCR066W YLR438C-A
YCR066W YOR128C
YCR067C YNL171C
YCR067C YOR128C
YCR068W YDR331W
YCR068W YER019W
YCR068W YFL062W
YCR071C YGR220C
YCR071C YNL284C
YCR072C YER081W
YCR072C YER126C
YCR072C YGL181W
YCR072C YGR245C
YCR072C YHR197W
YCR072C YLR074C
YCR072C YLR106C
YCR072C YNL182C
YCR073C YDR170C
YCR073C YHR027C
YCR073C YIL051C
YCR073C YJL128C
YCR073C YLR006C
YCR073C YNL250W
YCR073C YNR031C
YCR075C YDR456W
YCR075C YFL062W
YCR076C YDL138W
YCR076C YGL137W
YCR076C YLR291C
YCR076C YML064C
YCR076C YNL118C
YCR076C YNL189W
YCR077C YDL065C
YCR077C YDL139C
YCR077C YDL160C
YCR077C YDL175C
YCR077C YDL216C
YCR077C YDR141C
YCR077C YDR378C
YCR077C YDR389W
YCR077C YER112W
YCR077C YER115C
YCR077C YER146W
YCR077C YGL121C
YCR077C YGL143C
YCR077C YGL173C
YCR077C YGR218W
YCR077C YHL034C
YCR077C YHR114W
YCR077C YIL154C
YCR077C YJL124C
YCR077C YJR022W
YCR077C YJR045C
YCR077C YKL152C
YCR077C YLR259C
YCR077C YLR438C-A
YCR077C YML109W
YCR077C YMR002W
YCR077C YMR288W
YCR077C YNL088W
YCR077C YNL118C
YCR077C YNL147W
YCR077C YNR027W
YCR077C YNR053C
YCR079W YDR148C
YCR079W YER178W
YCR079W YFL018C
YCR079W YFL037W
YCR079W YFR053C
YCR079W YGL062W
YCR079W YGR193C
YCR079W YIL125W
YCR079W YJL138C
YCR079W YJR077C
YCR079W YKL054C
YCR079W YKL085W
YCR079W YLR192C
YCR079W YLR259C
YCR079W YMR277W
YCR079W YNL014W
YCR079W YNL071W
YCR079W YNL244C
YCR079W YOL055C
YCR079W YOR317W
YCR079W YOR323C
YCR079W YPL022W
YCR079W YPL110C
YCR079W YPL118W
YCR079W YPL160W
YCR081W YDL005C
YCR081W YJL203W
YCR081W YNL025C
YCR081W YOL051W
YCR081W YOL135C
YCR081W YOR119C
YCR082W YER022W
YCR082W YLR423C
YCR082W YOR023C
YCR084C YCR088W
YCR084C YCR096C
YCR084C YDL105W
YCR084C YDL229W
YCR084C YEL030W
YCR084C YGR083C
YCR084C YGR254W
YCR084C YJL156C
YCR084C YJR045C
YCR084C YLR313C
YCR084C YMR012W
YCR084C YNL021W
YCR084C YNL030W
YCR084C YNL167C
YCR084C YOL004W
YCR084C YPL220W
YCR084C YPL258C
YCR086W YDL089W
YCR086W YDL214C
YCR086W YDR061W
YCR086W YDR247W
YCR086W YDR309C
YCR086W YDR439W
YCR086W YER106W
YCR086W YFL008W
YCR086W YFR028C
YCR086W YGL175C
YCR086W YGR155W
YCR086W YHR061C
YCR086W YHR152W
YCR086W YJL095W
YCR086W YKL077W
YCR086W YKR010C
YCR086W YLR291C
YCR086W YML095C
YCR086W YML109W
YCR086W YOL020W
YCR086W YOR061W
YCR086W YOR098C
YCR086W YOR264W
YCR086W YOR281C
YCR086W YPL093W
YCR087C-A YDR510W
YCR087C-A YJR091C
YCR087C-A YKR092C
YCR087C-A YLR265C
YCR087C-A YML064C
YCR087W YDR146C
YCR087W YDR365C
YCR087W YDR388W
YCR087W YKL130C
YCR087W YML064C
YCR088W YCR099C
YCR088W YDL029W
YCR088W YDR129C
YCR088W YDR277C
YCR088W YDR303C
YCR088W YDR342C
YCR088W YDR388W
YCR088W YDR425W
YCR088W YDR444W
YCR088W YDR523C
YCR088W YFL018C
YCR088W YFL039C
YCR088W YFR024C-A
YCR088W YGL206C
YCR088W YGR136W
YCR088W YHR016C
YCR088W YHR199C
YCR088W YIL095W
YCR088W YIR003W
YCR088W YJL020C
YCR088W YJR045C
YCR088W YJR065C
YCR088W YJR121W
YCR088W YKL182W
YCR088W YLL031C
YCR088W YMR109W
YCR088W YMR156C
YCR088W YNL020C
YCR088W YNL071W
YCR088W YNL094W
YCR088W YNL106C
YCR088W YNL138W
YCR088W YNL243W
YCR088W YNL298W
YCR088W YNR064C
YCR088W YOL089C
YCR088W YOR047C
YCR088W YOR116C
YCR088W YOR284W
YCR088W YOR290C
YCR088W YOR367W
YCR088W YPL008W
YCR088W YPL019C
YCR088W YPL115C
YCR088W YPL204W
YCR088W YPR154W
YCR088W YPR171W
YCR091W YMR205C
YCR091W YNR047W
YCR092C YDL126C
YCR092C YDR097C
YCR092C YDR224C
YCR092C YER091C
YCR092C YGR240C
YCR092C YKL060C
YCR092C YLL026W
YCR092C YLR355C
YCR092C YMR186W
YCR092C YNR058W
YCR092C YOL090W
YCR093W YDL145C
YCR093W YDL165W
YCR093W YDR167W
YCR093W YDR376W
YCR093W YDR443C
YCR093W YER068W
YCR093W YGL112C
YCR093W YGL137W
YCR093W YGR134W
YCR093W YGR274C
YCR093W YIL038C
YCR093W YJL141C
YCR093W YKR036C
YCR093W YML015C
YCR093W YMR005W
YCR093W YNL025C
YCR093W YNL288W
YCR093W YNR052C
YCR093W YOL133W
YCR093W YOR110W
YCR093W YPL011C
YCR093W YPL042C
YCR093W YPL235W
YCR093W YPR072W
YCR094W YFL037W
YCR094W YGL090W
YCR094W YJR091C
YCR094W YNL064C
YCR095C YDR034C
YCR095C YHL029C
YCR095C YNL099C
YCR095C YPL027W
YCR096C YCR097W
YCR096C YLR288C
YCR096C YMR043W
YCR096C YOL006C
YCR098C YHR110W
YCR098C YJL184W
YCR098C YLR447C
YCR098C YNL008C
YCR098C YPL265W
YCR098C YPL274W
YCR099C YGR203W
YCR099C YGR205W
YCR099C YGR262C
YCR099C YHR148W
YCR099C YIL059C
YCR099C YLR208W
YCR100C YDR414C
YCR100C YIL110W
YCR101C YGR216C
YCR101C YHL042W
YCR101C YIL061C
YCR105W YOL061W
YCR106W YJL096W
YCR106W YNL171C
YCR107W YJR022W
YCR107W YOR114W
YDL001W YDL133W
YDL001W YDR207C
YDL001W YIR009W
YDL001W YLR457C
YDL001W YMR079W
YDL002C YDL076C
YDL002C YER092W
YDL002C YFL013C
YDL002C YFL039C
YDL002C YFR037C
YDL002C YGL133W
YDL002C YGL150C
YDL002C YJL081C
YDL002C YKR001C
YDL002C YLR052W
YDL002C YLR191W
YDL002C YLR357W
YDL002C YOR141C
YDL002C YOR304W
YDL002C YPL235W
YDL003W YDR180W
YDL003W YER147C
YDL003W YFL008W
YDL003W YFR027W
YDL003W YIL026C
YDL003W YJL074C
YDL003W YMR001C
YDL004W YJR121W
YDL005C YDL153C
YDL005C YDR443C
YDL005C YER022W
YDL005C YER157W
YDL005C YGL025C
YDL005C YGL151W
YDL005C YGR104C
YDL005C YHR041C
YDL005C YHR058C
YDL005C YLR071C
YDL005C YML007W
YDL005C YMR112C
YDL005C YNL189W
YDL005C YNL236W
YDL005C YNR010W
YDL005C YOL051W
YDL005C YOL135C
YDL005C YOR174W
YDL005C YPL042C
YDL005C YPR070W
YDL005C YPR168W
YDL006W YDL132W
YDL006W YDR162C
YDL006W YDR167W
YDL006W YJL095W
YDL006W YJL128C
YDL006W YJR121W
YDL006W YLR148W
YDL006W YML100W
YDL006W YNR019W
YDL006W YOL113W
YDL007W YDL017W
YDL007W YDL097C
YDL007W YDL147W
YDL007W YDR394W
YDL007W YEL037C
YDL007W YER012W
YDL007W YFR004W
YDL007W YFR010W
YDL007W YFR052W
YDL007W YGL004C
YDL007W YGR232W
YDL007W YHR027C
YDL007W YHR200W
YDL007W YKL145W
YDL007W YNL311C
YDL007W YPR108W
YDL008W YDR118W
YDL008W YFR036W
YDL008W YGL240W
YDL008W YHR166C
YDL008W YKL022C
YDL008W YLR102C
YDL008W YLR127C
YDL008W YMR001C
YDL008W YNL172W
YDL008W YOR249C
YDL011C YEL023C
YDL011C YOR046C
YDL012C YDR151C
YDL012C YFR024C-A
YDL012C YFR047C
YDL012C YHR032W
YDL012C YHR140W
YDL012C YIL172C
YDL012C YJL065C
YDL012C YOR355W
YDL013W YDL030W
YDL013W YDR510W
YDL013W YER116C
YDL013W YFL039C
YDL013W YGL173C
YDL013W YGL206C
YDL013W YIL061C
YDL013W YJL124C
YDL013W YJL130C
YDL013W YJR091C
YDL013W YJR121W
YDL013W YKL182W
YDL013W YLR006C
YDL013W YLR438C-A
YDL013W YLR443W
YDL013W YML085C
YDL013W YNR031C
YDL013W YOR208W
YDL013W YPL240C
YDL014W YDL208W
YDL014W YDR060W
YDL014W YER082C
YDL014W YER161C
YDL014W YGL120C
YDL014W YGL130W
YDL014W YGR090W
YDL014W YGR103W
YDL014W YGR159C
YDL014W YGR274C
YDL014W YHR072W-A
YDL014W YHR089C
YDL014W YIL131C
YDL014W YJL033W
YDL014W YJL069C
YDL014W YKL078W
YDL014W YKL130C
YDL014W YLL011W
YDL014W YLR175W
YDL014W YLR197W
YDL014W YNL061W
YDL014W YNL230C
YDL014W YOL010W
YDL014W YOL102C
YDL014W YOR267C
YDL014W YOR310C
YDL014W YPL043W
YDL014W YPR016C
YDL015C YDL206W
YDL015C YDL232W
YDL015C YDR307W
YDL015C YDR331W
YDL015C YDR506C
YDL015C YGL200C
YDL015C YGR060W
YDL015C YGR284C
YDL015C YHL048W
YDL015C YHR026W
YDL015C YHR114W
YDL015C YHR133C
YDL015C YHR140W
YDL015C YJL002C
YDL015C YJL117W
YDL015C YJL196C
YDL015C YJR117W
YDL015C YKL008C
YDL015C YKL065C
YDL015C YKL154W
YDL015C YLR343W
YDL015C YLR372W
YDL015C YLR411W
YDL015C YML048W
YDL015C YMR215W
YDL015C YNL101W
YDL015C YOR016C
YDL015C YPL087W
YDL015C YPL264C
YDL015C YPR028W
YDL017W YDL080C
YDL017W YDL126C
YDL017W YDL132W
YDL017W YDL160C
YDL017W YDL192W
YDL017W YDR032C
YDL017W YDR052C
YDL017W YDR171W
YDL017W YDR173C
YDL017W YDR299W
YDL017W YDR394W
YDL017W YDR439W
YDL017W YDR522C
YDL017W YEL023C
YDL017W YEL030W
YDL017W YFL037W
YDL017W YFL039C
YDL017W YFR057W
YDL017W YGL048C
YDL017W YGL137W
YDL017W YGL151W
YDL017W YGR059W
YDL017W YGR087C
YDL017W YGR099W
YDL017W YHR027C
YDL017W YHR184W
YDL017W YHR185C
YDL017W YIL041W
YDL017W YIL075C
YDL017W YIL148W
YDL017W YJL034W
YDL017W YJL088W
YDL017W YJL138C
YDL017W YJR045C
YDL017W YJR089W
YDL017W YJR121W
YDL017W YKL039W
YDL017W YKL104C
YDL017W YKL145W
YDL017W YKL189W
YDL017W YLR134W
YDL017W YLR231C
YDL017W YLR259C
YDL017W YLR331C
YDL017W YLR386W
YDL017W YLR421C
YDL017W YML057W
YDL017W YML085C
YDL017W YML124C
YDL017W YMR001C
YDL017W YMR205C
YDL017W YMR214W
YDL017W YNL064C
YDL017W YNL071W
YDL017W YNL113W
YDL017W YNR048W
YDL017W YOL055C
YDL017W YOL091W
YDL017W YOR006C
YDL017W YOR027W
YDL017W YOR117W
YDL017W YOR214C
YDL017W YOR259C
YDL017W YOR313C
YDL017W YPL218W
YDL017W YPL235W
YDL017W YPL240C
YDL017W YPL258C
YDL019C YER120W
YDL019C YHR114W
YDL019C YKL129C
YDL019C YMR109W
YDL020C YIL007C
YDL022W YPL022W
YDL023C YJL159W
YDL024C YEL017W
YDL025C YER155C
YDL025C YFR028C
YDL025C YGL105W
YDL025C YGL245W
YDL025C YGR016W
YDL025C YGR090W
YDL025C YGR103W
YDL025C YHR009C
YDL025C YJL076W
YDL025C YJR045C
YDL025C YKL152C
YDL025C YLR002C
YDL025C YMR049C
YDL025C YMR290C
YDL025C YNL175C
YDL025C YOL041C
YDL025C YOL139C
YDL025C YOR061W
YDL025C YOR272W
YDL025C YOR294W
YDL025C YPL093W
YDL026W YDR318W
YDL027C YFR024C-A
YDL028C YDR162C
YDL028C YDR211W
YDL028C YDR356W
YDL028C YDR383C
YDL028C YER018C
YDL028C YFR046C
YDL028C YGL093W
YDL028C YGL106W
YDL028C YGR179C
YDL028C YIL106W
YDL028C YIL144W
YDL028C YIL151C
YDL028C YIR010W
YDL028C YJR053W
YDL028C YJR112W
YDL028C YKL042W
YDL028C YKL089W
YDL028C YKR096W
YDL028C YLL003W
YDL028C YLR381W
YDL028C YML091C
YDL028C YMR109W
YDL028C YMR117C
YDL028C YOL069W
YDL028C YOR257W
YDL028C YOR373W
YDL028C YPL124W
YDL028C YPL204W
YDL028C YPL233W
YDL029W YDL047W
YDL029W YDL055C
YDL029W YDL126C
YDL029W YDL225W
YDL029W YDL229W
YDL029W YDR032C
YDL029W YDR127W
YDL029W YDR143C
YDL029W YDR171W
YDL029W YDR190C
YDL029W YDR216W
YDL029W YDR260C
YDL029W YDR388W
YDL029W YDR394W
YDL029W YDR523C
YDL029W YFL016C
YDL029W YFL037W
YDL029W YFR030W
YDL029W YFR053C
YDL029W YGL008C
YDL029W YGL016W
YDL029W YGL062W
YDL029W YGR240C
YDL029W YGR254W
YDL029W YGR282C
YDL029W YHR020W
YDL029W YHR030C
YDL029W YIL062C
YDL029W YIL066C
YDL029W YIL128W
YDL029W YJL008C
YDL029W YJL034W
YDL029W YJL066C
YDL029W YJL088W
YDL029W YJR029W
YDL029W YJR045C
YDL029W YJR064W
YDL029W YJR065C
YDL029W YJR077C
YDL029W YJR109C
YDL029W YJR121W
YDL029W YKL013C
YDL029W YKL081W
YDL029W YKL104C
YDL029W YKL129C
YDL029W YKL152C
YDL029W YKL211C
YDL029W YLL013C
YDL029W YLL026W
YDL029W YLR044C
YDL029W YLR259C
YDL029W YLR309C
YDL029W YLR370C
YDL029W YLR429W
YDL029W YML085C
YDL029W YML124C
YDL029W YMR058W
YDL029W YMR108W
YDL029W YMR109W
YDL029W YMR205C
YDL029W YNL064C
YDL029W YNL084C
YDL029W YNL161W
YDL029W YNL189W
YDL029W YNL271C
YDL029W YNR035C
YDL029W YOR136W
YDL029W YOR181W
YDL029W YOR212W
YDL029W YOR259C
YDL029W YOR261C
YDL029W YPL140C
YDL029W YPR019W
YDL029W YPR178W
YDL030W YDL043C
YDL030W YDL044C
YDL030W YDL239C
YDL030W YDR026C
YDL030W YDR421W
YDL030W YDR485C
YDL030W YFL017W-A
YDL030W YGR074W
YDL030W YHR165C
YDL030W YJL203W
YDL030W YML049C
YDL030W YML104C
YDL030W YMR005W
YDL030W YMR240C
YDL030W YNR053C
YDL030W YOR017W
YDL030W YOR023C
YDL030W YOR159C
YDL030W YOR191W
YDL030W YPL146C
YDL030W YPR182W
YDL031W YGR103W
YDL031W YHR066W
YDL031W YIL035C
YDL031W YKR081C
YDL031W YNL061W
YDL031W YNL110C
YDL031W YNL207W
YDL031W YOR014W
YDL031W YOR080W
YDL031W YPR016C
YDL035C YER020W
YDL036C YER087W
YDL036C YJL020C
YDL037C YHR114W
YDL040C YHR013C
YDL040C YML058W
YDL040C YMR116C
YDL041W YDR318W
YDL041W YIR002C
YDL042C YDR216W
YDL042C YDR227W
YDL042C YDR247W
YDL042C YDR363W
YDL042C YER129W
YDL042C YFR028C
YDL042C YGR052W
YDL042C YGR192C
YDL042C YGR282C
YDL042C YIL035C
YDL042C YJL076W
YDL042C YJR057W
YDL042C YKL023W
YDL042C YKR010C
YDL042C YLL001W
YDL042C YLR249W
YDL042C YLR453C
YDL042C YML109W
YDL042C YMR049C
YDL042C YMR307W
YDL042C YNR023W
YDL042C YOL017W
YDL042C YOL086C
YDL042C YOR061W
YDL043C YDL126C
YDL043C YDL145C
YDL043C YDL185W
YDL043C YDR131C
YDL043C YDR148C
YDL043C YDR180W
YDL043C YDR226W
YDL043C YDR386W
YDL043C YDR409W
YDL043C YER043C
YDL043C YER091C
YDL043C YER112W
YDL043C YER113C
YDL043C YFL017W-A
YDL043C YGL049C
YDL043C YGL137W
YDL043C YGL173C
YDL043C YGL206C
YDL043C YGR162W
YDL043C YGR250C
YDL043C YGR254W
YDL043C YHR086W
YDL043C YIL075C
YDL043C YJL146W
YDL043C YJL203W
YDL043C YJR009C
YDL043C YJR121W
YDL043C YJR139C
YDL043C YKL060C
YDL043C YKL074C
YDL043C YKL152C
YDL043C YKL155C
YDL043C YLL014W
YDL043C YLR044C
YDL043C YLR058C
YDL043C YLR059C
YDL043C YLR222C
YDL043C YLR259C
YDL043C YLR354C
YDL043C YML028W
YDL043C YMR012W
YDL043C YMR117C
YDL043C YMR186W
YDL043C YMR205C
YDL043C YMR240C
YDL043C YMR302C
YDL043C YMR304W
YDL043C YNL023C
YDL043C YNL286W
YDL043C YNR031C
YDL043C YNR053C
YDL043C YOL055C
YDL043C YOR374W
YDL043C YPL126W
YDL043C YPL215W
YDL043C YPL258C
YDL043C YPR121W
YDL043C YPR160W
YDL044C YDL116W
YDL044C YDR505C
YDL044C YER086W
YDL044C YER144C
YDL044C YGR056W
YDL044C YLL051C
YDL044C YLR386W
YDL045C YGL127C
YDL045C YLR295C
YDL046W YDR318W
YDL046W YJR091C
YDL047W YDL126C
YDL047W YDL143W
YDL047W YDL171C
YDL047W YDL185W
YDL047W YDL219W
YDL047W YDL229W
YDL047W YDR171W
YDL047W YDR188W
YDL047W YDR190C
YDL047W YDR212W
YDL047W YDR394W
YDL047W YDR465C
YDL047W YER043C
YDL047W YER155C
YDL047W YER177W
YDL047W YFL037W
YDL047W YFR019W
YDL047W YFR021W
YDL047W YFR040W
YDL047W YFR053C
YDL047W YGL062W
YDL047W YGL197W
YDL047W YGL246C
YDL047W YGR161C
YDL047W YGR184C
YDL047W YGR240C
YDL047W YGR254W
YDL047W YGR282C
YDL047W YHR096C
YDL047W YIL061C
YDL047W YIL094C
YDL047W YIL142W
YDL047W YJL008C
YDL047W YJL014W
YDL047W YJL026W
YDL047W YJL034W
YDL047W YJL098W
YDL047W YJL111W
YDL047W YJR045C
YDL047W YJR072C
YDL047W YJR105W
YDL047W YJR109C
YDL047W YKL029C
YDL047W YKL060C
YDL047W YKL080W
YDL047W YKL139W
YDL047W YKL195W
YDL047W YKR028W
YDL047W YLR044C
YDL047W YLR180W
YDL047W YLR259C
YDL047W YLR310C
YDL047W YLR355C
YDL047W YML048W
YDL047W YML124C
YDL047W YMR024W
YDL047W YMR028W
YDL047W YMR108W
YDL047W YMR145C
YDL047W YMR196W
YDL047W YMR205C
YDL047W YMR246W
YDL047W YNL025C
YDL047W YNL037C
YDL047W YNL064C
YDL047W YNL101W
YDL047W YNL187W
YDL047W YNR016C
YDL047W YOR259C
YDL047W YOR267C
YDL047W YOR317W
YDL047W YOR374W
YDL047W YOR375C
YDL047W YPL061W
YDL047W YPL204W
YDL049C YMR289W
YDL049C YOR311C
YDL050C YDR318W
YDL051W YDR365C
YDL051W YDR395W
YDL051W YGR162W
YDL051W YHR089C
YDL051W YLR074C
YDL051W YNL016W
YDL051W YOL139C
YDL051W YPR016C
YDL051W YPR088C
YDL052C YDL143W
YDL052C YDR170C
YDL052C YER110C
YDL052C YFR009W
YDL052C YGL195W
YDL052C YHL030W
YDL052C YJR091C
YDL052C YKR026C
YDL052C YLR071C
YDL052C YML115C
YDL052C YMR106C
YDL052C YNL138W
YDL053C YDR318W
YDL053C YGL070C
YDL053C YIL106W
YDL053C YJL057C
YDL053C YLR362W
YDL053C YPL042C
YDL053C YPL140C
YDL053C YPR106W
YDL054C YDL212W
YDL054C YDR307W
YDL054C YEL027W
YDL054C YER140W
YDL054C YGL051W
YDL054C YGR173W
YDL054C YGR174C
YDL054C YHR026W
YDL054C YLR372W
YDL054C YMR013C
YDL054C YOR016C
YDL055C YDR266C
YDL055C YDR386W
YDL055C YDR388W
YDL055C YDR394W
YDL055C YDR419W
YDL055C YER012W
YDL055C YER020W
YDL055C YER179W
YDL055C YFR040W
YDL055C YGL208W
YDL055C YGL237C
YDL055C YGR067C
YDL055C YGR262C
YDL055C YHR030C
YDL055C YHR135C
YDL055C YIL066C
YDL055C YJL069C
YDL055C YJL173C
YDL055C YJR022W
YDL055C YJR035W
YDL055C YJR042W
YDL055C YJR076C
YDL055C YKL095W
YDL055C YKL108W
YDL055C YKR055W
YDL055C YLR097C
YDL055C YLR340W
YDL055C YLR347C
YDL055C YLR442C
YDL055C YML057W
YDL055C YMR106C
YDL055C YNL056W
YDL055C YNL113W
YDL055C YNL161W
YDL055C YNL189W
YDL055C YOL108C
YDL055C YOL133W
YDL055C YOR080W
YDL055C YOR125C
YDL055C YPL140C
YDL055C YPL150W
YDL055C YPR054W
YDL055C YPR110C
YDL056W YHR206W
YDL056W YIL131C
YDL056W YLR182W
YDL058W YNL030W
YDL059C YDL126C
YDL059C YDL130W
YDL059C YDR148C
YDL059C YDR214W
YDL059C YDR394W
YDL059C YEL030W
YDL059C YEL051W
YDL059C YEL060C
YDL059C YER025W
YDL059C YER031C
YDL059C YER052C
YDL059C YER062C
YDL059C YER110C
YDL059C YER138C
YDL059C YER155C
YDL059C YER177W
YDL059C YFL016C
YDL059C YFL037W
YDL059C YFL039C
YDL059C YFL045C
YDL059C YFL059W
YDL059C YFR053C
YDL059C YGL048C
YDL059C YGL137W
YDL059C YGR049W
YDL059C YGR086C
YDL059C YGR282C
YDL059C YHR179W
YDL059C YIL021W
YDL059C YIL053W
YDL059C YIL075C
YDL059C YJL008C
YDL059C YJL034W
YDL059C YJL088W
YDL059C YJL130C
YDL059C YJR045C
YDL059C YJR121W
YDL059C YKL035W
YDL059C YKL081W
YDL059C YKL127W
YDL059C YKL152C
YDL059C YKL210W
YDL059C YLR180W
YDL059C YLR259C
YDL059C YML032C
YDL059C YML085C
YDL059C YMR105C
YDL059C YMR108W
YDL059C YMR205C
YDL059C YMR214W
YDL059C YNL064C
YDL059C YNR001C
YDL059C YOR151C
YDL059C YPL061W
YDL059C YPL235W
YDL060W YDL213C
YDL060W YDR224C
YDL060W YER006W
YDL060W YER165W
YDL060W YGR081C
YDL060W YKL143W
YDL060W YNL098C
YDL060W YNL207W
YDL060W YOL041C
YDL060W YOL123W
YDL060W YOR056C
YDL060W YOR145C
YDL060W YPL012W
YDL060W YPL042C
YDL060W YPL204W
YDL060W YPL266W
YDL061C YDR318W
YDL062W YLR277C
YDL063C YDR381W
YDL063C YPL131W
YDL064W YDR409W
YDL064W YDR510W
YDL064W YER095W
YDL064W YJR076C
YDL064W YMR168C
YDL064W YPL161C
YDL065C YDR034C
YDL065C YDR235W
YDL065C YDR244W
YDL065C YDR265W
YDL065C YDR329C
YDL065C YER066C-A
YDL065C YGL153W
YDL065C YGR119C
YDL065C YGR218W
YDL065C YGR242W
YDL065C YJL210W
YDL065C YKL189W
YDL065C YLR063W
YDL065C YLR071C
YDL065C YML042W
YDL065C YMR026C
YDL065C YMR047C
YDL065C YMR155W
YDL065C YMR163C
YDL065C YMR284W
YDL065C YNL214W
YDL065C YOL147C
YDL065C YPL204W
YDL066W YJL098W
YDL066W YMR047C
YDL066W YOR014W
YDL066W YPL109C
YDL067C YDR318W
YDL067C YGL187C
YDL067C YHR051W
YDL067C YNL052W
YDL069C YJL095W
YDL070W YER133W
YDL070W YGL063W
YDL070W YGL075C
YDL070W YLR399C
YDL070W YNL030W
YDL070W YOL131W
YDL071C YDR183W
YDL071C YEL068C
YDL071C YFL017C
YDL071C YGR269W
YDL071C YNL155W
YDL072C YFR024C-A
YDL072C YLR310C
YDL072C YNL079C
YDL072C YPL126W
YDL073W YER118C
YDL074C YDR295C
YDL074C YEL043W
YDL074C YFL008W
YDL074C YFR031C
YDL074C YHR149C
YDL074C YJL074C
YDL074C YNL153C
YDL074C YOL069W
YDL074C YOR195W
YDL074C YPL055C
YDL074C YPR086W
YDL075W YJR091C
YDL076C YDR207C
YDL076C YER088C
YDL076C YIL084C
YDL076C YLR098C
YDL076C YMR263W
YDL076C YNL330C
YDL076C YOL004W
YDL076C YOR174W
YDL076C YPL139C
YDL076C YPL181W
YDL077C YDR080W
YDL077C YGL124C
YDL077C YMR231W
YDL077C YNL147W
YDL077C YPL045W
YDL079C YJL014W
YDL079C YJL098W
YDL079C YKL103C
YDL079C YPL235W
YDL079C YPR019W
YDL080C YDR081C
YDL080C YGR196C
YDL080C YIL142W
YDL081C YEL054C
YDL081C YGR209C
YDL081C YLR295C
YDL081C YLR340W
YDL081C YMR047C
YDL081C YOR229W
YDL081C YPL005W
YDL081C YPR078C
YDL081C YPR086W
YDL082W YHR197W
YDL084W YDR138W
YDL084W YDR381W
YDL084W YER063W
YDL084W YHR102W
YDL084W YMR314W
YDL085W YDR034C
YDL085W YGR139W
YDL085W YPR054W
YDL086W YHR169W
YDL086W YPR086W
YDL087C YDR080W
YDL087C YDR235W
YDL087C YDR240C
YDL087C YER029C
YDL087C YFL017W-A
YDL087C YGL112C
YDL087C YGR013W
YDL087C YGR162W
YDL087C YHR086W
YDL087C YIL061C
YDL087C YJL074C
YDL087C YKL012W
YDL087C YKL173W
YDL087C YLR147C
YDL087C YLR275W
YDL087C YLR298C
YDL087C YML046W
YDL087C YML049C
YDL087C YMR125W
YDL087C YMR288W
YDL087C YOL139C
YDL087C YPL178W
YDL087C YPR182W
YDL088C YLR347C
YDL088C YML031W
YDL088C YMR153W
YDL089W YDR233C
YDL089W YIR038C
YDL089W YLR324W
YDL089W YML008C
YDL089W YPR028W
YDL090C YKL019W
YDL090C YKL152C
YDL091C YIL022W
YDL092W YKL122C
YDL092W YPR088C
YDL093W YGL055W
YDL094C YDL196W
YDL094C YLR115W
YDL095W YHR096C
YDL096C YDR318W
YDL097C YDL147W
YDL097C YDR142C
YDL097C YDR394W
YDL097C YDR427W
YDL097C YEL009C
YDL097C YEL037C
YDL097C YER012W
YDL097C YER021W
YDL097C YFR004W
YDL097C YFR010W
YDL097C YFR052W
YDL097C YGL004C
YDL097C YGL048C
YDL097C YGR040W
YDL097C YGR232W
YDL097C YGR262C
YDL097C YHL030W
YDL097C YHR027C
YDL097C YHR030C
YDL097C YHR200W
YDL097C YKL145W
YDL097C YLR421C
YDL097C YOR117W
YDL097C YOR259C
YDL097C YOR261C
YDL097C YPR108W
YDL098C YDR318W
YDL098C YER172C
YDL098C YGR075C
YDL098C YLR147C
YDL098C YNL147W
YDL098C YPR178W
YDL099W YKL050C
YDL099W YML102W
YDL100C YDL121C
YDL100C YDR259C
YDL100C YDR304C
YDL100C YDR415C
YDL100C YDR431W
YDL100C YDR513W
YDL100C YER083C
YDL100C YGL020C
YDL100C YGR189C
YDL100C YGR254W
YDL100C YHL004W
YDL100C YHR005C
YDL100C YHR057C
YDL100C YHR114W
YDL100C YHR128W
YDL100C YHR180W
YDL100C YIL162W
YDL100C YJL075C
YDL100C YJL153C
YDL100C YKL062W
YDL100C YKR100C
YDL100C YLR044C
YDL100C YML048W
YDL100C YML101C
YDL100C YNL055C
YDL100C YNL199C
YDL100C YOL055C
YDL100C YOL111C
YDL100C YOL126C
YDL100C YOL159C
YDL100C YOR164C
YDL100C YPL252C
YDL100C YPR037C
YDL101C YDL200C
YDL101C YDL229W
YDL101C YDR030C
YDL101C YDR032C
YDL101C YDR051C
YDL101C YDR155C
YDL101C YDR158W
YDL101C YDR214W
YDL101C YDR217C
YDL101C YER125W
YDL101C YER173W
YDL101C YFL030W
YDL101C YFL037W
YDL101C YFL039C
YDL101C YFR028C
YDL101C YFR053C
YDL101C YGL253W
YDL101C YGL256W
YDL101C YGR086C
YDL101C YGR130C
YDL101C YHR082C
YDL101C YHR135C
YDL101C YHR179W
YDL101C YIL094C
YDL101C YJL076W
YDL101C YJL092W
YDL101C YJR045C
YDL101C YJR104C
YDL101C YKL060C
YDL101C YKL095W
YDL101C YKL104C
YDL101C YLR044C
YDL101C YLR234W
YDL101C YLR259C
YDL101C YLR355C
YDL101C YML058W
YDL101C YMR031C
YDL101C YMR086W
YDL101C YMR105C
YDL101C YMR226C
YDL101C YNL088W
YDL101C YNL250W
YDL101C YOL082W
YDL101C YOL123W
YDL101C YOL139C
YDL101C YOR332W
YDL101C YPL022W
YDL101C YPL129W
YDL101C YPL153C
YDL101C YPL269W
YDL102W YJR006W
YDL102W YJR043C
YDL103C YDR288W
YDL104C YGR292W
YDL105W YDR288W
YDL105W YER081W
YDL105W YHR216W
YDL105W YLR216C
YDL105W YMR186W
YDL105W YNR031C
YDL105W YOR027W
YDL106C YDR146C
YDL106C YFR034C
YDL106C YKR099W
YDL108W YDL140C
YDL108W YDR460W
YDL108W YER171W
YDL108W YGL134W
YDL108W YIL021W
YDL108W YIL094C
YDL108W YLR005W
YDL108W YOR151C
YDL108W YOR299W
YDL108W YPL235W
YDL108W YPR025C
YDL110C YDR318W
YDL110C YKL015W
YDL110C YLR125W
YDL110C YOR078W
YDL111C YDR280W
YDL111C YGR095C
YDL111C YGR158C
YDL111C YGR195W
YDL111C YHR069C
YDL111C YJR022W
YDL111C YNL232W
YDL111C YOL021C
YDL111C YOR326W
YDL112W YER146W
YDL112W YNL307C
YDL113C YDL132W
YDL113C YFR040W
YDL113C YJL036W
YDL113C YLR191W
YDL113C YLR424W
YDL113C YOL133W
YDL113C YPL174C
YDL114W YDL123W
YDL114W YDR348C
YDL114W YLR040C
YDL115C YIL021W
YDL116W YDL126C
YDL116W YDR113C
YDL116W YDR192C
YDL116W YDR335W
YDL116W YFR030W
YDL116W YGL092W
YDL116W YGL100W
YDL116W YGL172W
YDL116W YGL179C
YDL116W YGL263W
YDL116W YGR119C
YDL116W YHL004W
YDL116W YHR033W
YDL116W YJL090C
YDL116W YJL117W
YDL116W YJR042W
YDL116W YKL057C
YDL116W YKL068W
YDL116W YKR082W
YDL116W YLR208W
YDL116W YMR047C
YDL116W YNL118C
YDL116W YOL014W
YDL116W YOL131W
YDL116W YOR180C
YDL116W YOR294W
YDL116W YPL091W
YDL116W YPL124W
YDL117W YDR104C
YDL117W YDR208W
YDL117W YDR211W
YDL117W YDR239C
YDL117W YER032W
YDL117W YER081W
YDL117W YER087W
YDL117W YER118C
YDL117W YER177W
YDL117W YGL060W
YDL117W YGL099W
YDL117W YGL144C
YDL117W YGR037C
YDL117W YGR233C
YDL117W YGR276C
YDL117W YIL156W
YDL117W YJL083W
YDL117W YJL155C
YDL117W YJR138W
YDL117W YKL048C
YDL117W YKR027W
YDL117W YLL028W
YDL117W YLR073C
YDL117W YLR142W
YDL117W YLR187W
YDL117W YLR219W
YDL117W YLR240W
YDL117W YLR410W
YDL117W YLR442C
YDL117W YMR032W
YDL117W YNL078W
YDL117W YNL152W
YDL117W YNL277W-A
YDL117W YNR016C
YDL117W YOL070C
YDL117W YOL095C
YDL117W YOR181W
YDL117W YPL009C
YDL117W YPL038W
YDL117W YPL158C
YDL118W YDR318W
YDL118W YLR295C
YDL119C YDR162C
YDL121C YMR305C
YDL123W YHR027C
YDL123W YPR103W
YDL123W YPR108W
YDL124W YNL244C
YDL125C YER075C
YDL125C YJR091C
YDL126C YDL145C
YDL126C YDL190C
YDL126C YDL200C
YDL126C YDR028C
YDL126C YDR037W
YDL126C YDR049W
YDL126C YDR075W
YDL126C YDR143C
YDL126C YDR247W
YDL126C YDR267C
YDL126C YDR283C
YDL126C YDR335W
YDL126C YDR337W
YDL126C YDR388W
YDL126C YDR477W
YDL126C YER007W
YDL126C YER112W
YDL126C YER133W
YDL126C YFR053C
YDL126C YGL081W
YDL126C YGL115W
YDL126C YGL131C
YDL126C YGL137W
YDL126C YGL158W
YDL126C YGL246C
YDL126C YGR040W
YDL126C YGR048W
YDL126C YGR052W
YDL126C YGR078C
YDL126C YGR262C
YDL126C YHR030C
YDL126C YHR169W
YDL126C YHR188C
YDL126C YHR196W
YDL126C YIL046W
YDL126C YIL148W
YDL126C YJL203W
YDL126C YJR017C
YDL126C YJR045C
YDL126C YJR052W
YDL126C YJR090C
YDL126C YKL078W
YDL126C YKL139W
YDL126C YKL166C
YDL126C YKL213C
YDL126C YLR097C
YDL126C YLR175W
YDL126C YLR191W
YDL126C YLR229C
YDL126C YLR291C
YDL126C YML064C
YDL126C YML068W
YDL126C YMR001C
YDL126C YMR049C
YDL126C YMR055C
YDL126C YMR059W
YDL126C YMR106C
YDL126C YMR117C
YDL126C YMR240C
YDL126C YMR284W
YDL126C YNL012W
YDL126C YNL106C
YDL126C YNL128W
YDL126C YNL135C
YDL126C YNL271C
YDL126C YOL094C
YDL126C YOL126C
YDL126C YOL133W
YDL126C YOR304W
YDL126C YOR341W
YDL126C YOR351C
YDL126C YPL022W
YDL126C YPL031C
YDL126C YPL204W
YDL126C YPR015C
YDL126C YPR054W
YDL126C YPR093C
YDL126C YPR110C
YDL126C YPR111W
YDL126C YPR178W
YDL127W YDR146C
YDL127W YDR388W
YDL127W YKL002W
YDL127W YLR453C
YDL127W YPL031C
YDL128W YER005W
YDL128W YGR295C
YDL128W YKL102C
YDL128W YPR124W
YDL129W YJL020C
YDL129W YJR063W
YDL130W YDR367W
YDL130W YDR382W
YDL130W YDR399W
YDL130W YEL054C
YDL130W YJL173C
YDL130W YJL208C
YDL130W YJL210W
YDL130W YJR012C
YDL130W YJR108W
YDL130W YJR144W
YDL130W YKL002W
YDL130W YLR051C
YDL130W YLR287C
YDL130W YLR340W
YDL131W YLR427W
YDL132W YDR054C
YDL132W YDR099W
YDL132W YDR139C
YDL132W YDR274C
YDL132W YDR285W
YDL132W YDR306C
YDL132W YDR328C
YDL132W YDR463W
YDL132W YDR497C
YDL132W YEL030W
YDL132W YEL060C
YDL132W YER091C
YDL132W YER156C
YDL132W YER177W
YDL132W YFL009W
YDL132W YGL249W
YDL132W YGR087C
YDL132W YGR171C
YDL132W YHR073W
YDL132W YHR124W
YDL132W YIL046W
YDL132W YJL052W
YDL132W YJL138C
YDL132W YJL149W
YDL132W YJL153C
YDL132W YJR090C
YDL132W YJR138W
YDL132W YLR044C
YDL132W YLR079W
YDL132W YLR097C
YDL132W YLR100W
YDL132W YLR128W
YDL132W YLR134W
YDL132W YLR259C
YDL132W YLR267W
YDL132W YLR352W
YDL132W YLR368W
YDL132W YML046W
YDL132W YML088W
YDL132W YMR186W
YDL132W YMR297W
YDL132W YNL015W
YDL132W YNL055C
YDL132W YNR001C
YDL132W YOL055C
YDL132W YOL133W
YDL132W YOR057W
YDL132W YOR080W
YDL132W YOR133W
YDL132W YPL110C
YDL132W YPL240C
YDL132W YPL256C
YDL132W YPL258C
YDL132W YPR124W
YDL132W YPR159W
YDL133W YMR052W
YDL134C YDL188C
YDL134C YDR523C
YDL134C YER159C-A
YDL134C YFL039C
YDL134C YGL190C
YDL134C YGR142W
YDL134C YGR161C
YDL134C YHR075C
YDL134C YHR114W
YDL134C YHR135C
YDL134C YIL021W
YDL134C YJL008C
YDL134C YLR259C
YDL134C YLR373C
YDL134C YMR028W
YDL134C YMR205C
YDL134C YMR214W
YDL134C YNL064C
YDL134C YOR014W
YDL134C YOR176W
YDL134C YPL152W
YDL134C YPL235W
YDL134C YPR040W
YDL134C YPR110C
YDL135C YKR055W
YDL135C YLR229C
YDL135C YNL176C
YDL135C YPR165W
YDL137W YDL192W
YDL137W YDR007W
YDL137W YGR052W
YDL137W YHR188C
YDL137W YPR110C
YDL138W YDR034C
YDL138W YEL026W
YDL138W YIR039C
YDL138W YJL130C
YDL138W YJL186W
YDL138W YJR121W
YDL138W YLL015W
YDL138W YLR180W
YDL138W YLR313C
YDL138W YMR035W
YDL138W YNL064C
YDL138W YPL145C
YDL138W YPR023C
YDL138W YPR077C
YDL138W YPR079W
YDL139C YDR388W
YDL139C YGL153W
YDL139C YMR109W
YDL139C YPR154W
YDL140C YDR138W
YDL140C YDR167W
YDL140C YDR228C
YDL140C YDR301W
YDL140C YDR404C
YDL140C YEL037C
YDL140C YER125W
YDL140C YGL043W
YDL140C YGL070C
YDL140C YGL130W
YDL140C YGR136W
YDL140C YJL020C
YDL140C YJL140W
YDL140C YJL164C
YDL140C YJR017C
YDL140C YJR110W
YDL140C YKR062W
YDL140C YLR015W
YDL140C YLR115W
YDL140C YLR191W
YDL140C YLR384C
YDL140C YLR418C
YDL140C YMR201C
YDL140C YNL236W
YDL140C YNL251C
YDL140C YNL266W
YDL140C YOL005C
YDL140C YOL051W
YDL140C YOL145C
YDL140C YOR151C
YDL140C YOR210W
YDL140C YOR224C
YDL140C YPL129W
YDL140C YPL203W
YDL140C YPL228W
YDL140C YPR093C
YDL140C YPR154W
YDL140C YPR187W
YDL143W YDL156W
YDL143W YDR030C
YDL143W YDR075W
YDL143W YDR142C
YDL143W YER082C
YDL143W YER171W
YDL143W YER173W
YDL143W YGL003C
YDL143W YGL116W
YDL143W YGL119W
YDL143W YGL137W
YDL143W YGL190C
YDL143W YGR040W
YDL143W YKL095W
YDL143W YKR026C
YDL143W YKR036C
YDL143W YLL011W
YDL143W YLR196W
YDL143W YML064C
YDL143W YNL317W
YDL143W YOR212W
YDL144C YDR088C
YDL145C YDR099W
YDL145C YDR171W
YDL145C YDR190C
YDL145C YDR216W
YDL145C YDR238C
YDL145C YEL060C
YDL145C YER103W
YDL145C YER112W
YDL145C YER122C
YDL145C YFL039C
YDL145C YFR051C
YDL145C YGL081W
YDL145C YGL137W
YDL145C YGR254W
YDL145C YHR020W
YDL145C YIL004C
YDL145C YIL076W
YDL145C YIL147C
YDL145C YJL066C
YDL145C YJL117W
YDL145C YJL157C
YDL145C YJL187C
YDL145C YJR045C
YDL145C YJR077C
YDL145C YKL108W
YDL145C YKL211C
YDL145C YLR078C
YDL145C YLR180W
YDL145C YLR259C
YDL145C YLR268W
YDL145C YML124C
YDL145C YMR106C
YDL145C YMR108W
YDL145C YNL258C
YDL145C YNL284C
YDL145C YNL287W
YDL145C YOL087C
YDL145C YOR133W
YDL145C YOR375C
YDL145C YPL010W
YDL145C YPL222W
YDL145C YPL240C
YDL146W YFR024C-A
YDL146W YHR016C
YDL146W YHR114W
YDL146W YKL070W
YDL146W YKL129C
YDL146W YMR109W
YDL147W YDL216C
YDL147W YDR069C
YDL147W YDR073W
YDL147W YDR179C
YDL147W YDR201W
YDL147W YDR341C
YDL147W YDR363W-A
YDL147W YDR394W
YDL147W YDR427W
YDL147W YER012W
YDL147W YER021W
YDL147W YFR004W
YDL147W YFR010W
YDL147W YFR052W
YDL147W YFR053C
YDL147W YGL004C
YDL147W YGL011C
YDL147W YGL048C
YDL147W YGL127C
YDL147W YGL200C
YDL147W YGR092W
YDL147W YGR232W
YDL147W YGR262C
YDL147W YHL030W
YDL147W YHR027C
YDL147W YHR200W
YDL147W YIL075C
YDL147W YIL125W
YDL147W YJL001W
YDL147W YJR045C
YDL147W YJR091C
YDL147W YKL145W
YDL147W YLR421C
YDL147W YMR080C
YDL147W YMR314W
YDL147W YOL126C
YDL147W YOR117W
YDL147W YOR259C
YDL147W YOR261C
YDL147W YPL026C
YDL147W YPR103W
YDL147W YPR108W
YDL147W YPR159W
YDL148C YER179W
YDL148C YGR090W
YDL148C YLR295C
YDL149W YFR028C
YDL149W YKL064W
YDL149W YLR065C
YDL149W YOR061W
YDL149W YPR041W
YDL150W YGR047C
YDL150W YKL144C
YDL150W YKR025W
YDL150W YNR003C
YDL150W YOR116C
YDL150W YPR110C
YDL153C YDL226C
YDL153C YDR040C
YDL153C YDR269C
YDL153C YDR307W
YDL153C YDR422C
YDL153C YFL001W
YDL153C YGL120C
YDL153C YGL185C
YDL153C YGL198W
YDL153C YGL250W
YDL153C YGR160W
YDL153C YGR290W
YDL153C YHR203C
YDL153C YJL076W
YDL153C YJL175W
YDL153C YJR002W
YDL153C YLR006C
YDL153C YNL125C
YDL153C YNL216W
YDL153C YNL280C
YDL153C YOL118C
YDL153C YOR252W
YDL153C YOR309C
YDL153C YOR314W
YDL153C YOR321W
YDL153C YPL026C
YDL153C YPL076W
YDL153C YPL204W
YDL153C YPR029C
YDL154W YER173W
YDL154W YFL003C
YDL154W YGL025C
YDL154W YGL170C
YDL154W YIL144W
YDL154W YJR082C
YDL154W YLR394W
YDL154W YMR224C
YDL155W YDR034C
YDL155W YDR216W
YDL155W YDR507C
YDL155W YER040W
YDL155W YER107C
YDL155W YER118C
YDL155W YFR028C
YDL155W YGL003C
YDL155W YGL197W
YDL155W YGR092W
YDL155W YHR033W
YDL155W YIL115C
YDL155W YJL076W
YDL155W YKL068W
YDL155W YKR010C
YDL155W YLR079W
YDL155W YLR131C
YDL155W YLR310C
YDL155W YMR036C
YDL155W YMR047C
YDL155W YNL076W
YDL155W YOR081C
YDL155W YOR207C
YDL155W YOR210W
YDL155W YOR341W
YDL155W YOR372C
YDL155W YPL124W
YDL155W YPL267W
YDL155W YPR010C-A
YDL155W YPR110C
YDL156W YDR097C
YDL156W YFR024C-A
YDL156W YFR052W
YDL156W YHR016C
YDL156W YIL142W
YDL156W YJL014W
YDL156W YJL111W
YDL156W YLR116W
YDL158C YPR086W
YDL159W YDR103W
YDL159W YDR206W
YDL159W YDR356W
YDL159W YFR028C
YDL159W YGR040W
YDL159W YIL113W
YDL159W YLL021W
YDL159W YLR113W
YDL159W YLR313C
YDL159W YMR276W
YDL159W YOL123W
YDL159W YPL124W
YDL159W-A YPR154W
YDL160C YDR170C
YDL160C YEL015W
YDL160C YER081W
YDL160C YER125W
YDL160C YER140W
YDL160C YGL137W
YDL160C YGL178W
YDL160C YGR178C
YDL160C YIL106W
YDL160C YJL124C
YDL160C YLR373C
YDL160C YMR106C
YDL160C YNL147W
YDL160C YNR052C
YDL160C YOL149W
YDL160C YPR110C
YDL161W YHR016C
YDL161W YIL095W
YDL161W YIR006C
YDL161W YLR116W
YDL161W YOR111W
YDL161W YOR181W
YDL162C YDR318W
YDL162C YKL002W
YDL164C YDR148C
YDL164C YDR502C
YDL164C YEL030W
YDL164C YFL018C
YDL164C YGR282C
YDL164C YHR178W
YDL164C YJR045C
YDL164C YJR121W
YDL164C YKL035W
YDL164C YKL182W
YDL164C YLR180W
YDL164C YLR276C
YDL164C YNL064C
YDL164C YOL055C
YDL164C YOR378W
YDL165W YDR443C
YDL165W YDR448W
YDL165W YER068W
YDL165W YER148W
YDL165W YGL127C
YDL165W YGR014W
YDL165W YIL034C
YDL165W YKL002W
YDL165W YLR125W
YDL165W YNL025C
YDL165W YNL288W
YDL165W YNL315C
YDL165W YPL042C
YDL165W YPR072W
YDL166C YLR208W
YDL166C YLR222C
YDL167C YNL016W
YDL168W YER081W
YDL171C YER117W
YDL171C YMR117C
YDL171C YPR086W
YDL172C YDR328C
YDL172C YHR114W
YDL172C YLR295C
YDL173W YNL183C
YDL175C YDR023W
YDL175C YDR432W
YDL175C YEL070W
YDL175C YGR165W
YDL175C YJL124C
YDL175C YKL035W
YDL175C YMR125W
YDL175C YMR303C
YDL175C YNL189W
YDL175C YOL115W
YDL175C YOR204W
YDL175C YPL093W
YDL175C YPR191W
YDL178W YFL039C
YDL178W YGL061C
YDL179W YDR171W
YDL179W YDR388W
YDL179W YKL152C
YDL179W YKR048C
YDL179W YLR259C
YDL179W YML085C
YDL179W YMR147W
YDL179W YOR083W
YDL179W YPL031C
YDL179W YPL235W
YDL179W YPR191W
YDL180W YLR452C
YDL181W YDR318W
YDL181W YGR089W
YDL181W YJR121W
YDL181W YKR054C
YDL181W YLL021W
YDL181W YNL250W
YDL183C YGL070C
YDL185W YDR202C
YDL185W YDR328C
YDL185W YEL051W
YDL185W YER171W
YDL185W YER179W
YDL185W YGL201C
YDL185W YGR020C
YDL185W YGR092W
YDL185W YIL144W
YDL185W YJL069C
YDL185W YJR033C
YDL185W YJR035W
YDL185W YJR062C
YDL185W YKL048C
YDL185W YKL103C
YDL185W YKR026C
YDL185W YLL019C
YDL185W YLR222C
YDL185W YLR337C
YDL185W YLR442C
YDL185W YML095C
YDL185W YMR054W
YDL185W YMR104C
YDL185W YNL250W
YDL185W YNL313C
YDL185W YNR052C
YDL185W YOR174W
YDL185W YOR270C
YDL185W YPR110C
YDL186W YJL167W
YDL186W YLR433C
YDL186W YLR452C
YDL186W YMR001C
YDL188C YDR171W
YDL188C YDR190C
YDL188C YDR523C
YDL188C YER012W
YDL188C YER094C
YDL188C YER159C-A
YDL188C YFR050C
YDL188C YGL011C
YDL188C YGL121C
YDL188C YGL190C
YDL188C YGR135W
YDL188C YGR161C
YDL188C YGR253C
YDL188C YGR282C
YDL188C YHR075C
YDL188C YHR135C
YDL188C YJL008C
YDL188C YJL066C
YDL188C YJL130C
YDL188C YJR009C
YDL188C YLR259C
YDL188C YML092C
YDL188C YML109W
YDL188C YML126C
YDL188C YMR028W
YDL188C YMR205C
YDL188C YMR214W
YDL188C YMR273C
YDL188C YMR314W
YDL188C YNL064C
YDL188C YNL085W
YDL188C YOL005C
YDL188C YOL038W
YDL188C YOR014W
YDL188C YOR151C
YDL188C YOR157C
YDL188C YOR362C
YDL188C YPL003W
YDL188C YPL235W
YDL188C YPR010C
YDL188C YPR040W
YDL188C YPR103W
YDL189W YGR218W
YDL190C YDR049W
YDL190C YEL037C
YDL190C YER057C
YDL190C YIL148W
YDL190C YKL010C
YDL190C YML100W
YDL190C YMR066W
YDL190C YMR276W
YDL190C YPL236C
YDL190C YPL240C
YDL191W YDR101C
YDL191W YGL099W
YDL191W YGL111W
YDL191W YHR066W
YDL191W YHR197W
YDL192W YDL200C
YDL192W YDR099W
YDL192W YDR477W
YDL192W YER165W
YDL192W YGL206C
YDL192W YGL245W
YDL192W YGR130C
YDL192W YGR254W
YDL192W YHR188C
YDL192W YIL004C
YDL192W YKL060C
YDL192W YLR078C
YDL192W YLR268W
YDL192W YML028W
YDL192W YMR059W
YDL192W YMR094W
YDL192W YNL287W
YDL192W YPR110C
YDL192W YPR176C
YDL193W YER110C
YDL193W YFL022C
YDL193W YFL039C
YDL193W YGL008C
YDL193W YGL195W
YDL193W YGR062C
YDL193W YJR121W
YDL193W YJR132W
YDL193W YKL152C
YDL193W YLR293C
YDL193W YLR447C
YDL193W YOR026W
YDL193W YOR185C
YDL195W YDR337W
YDL195W YDR382W
YDL195W YGL019W
YDL195W YGL200C
YDL195W YIL035C
YDL195W YIL109C
YDL195W YLR150W
YDL195W YLR208W
YDL195W YLR429W
YDL195W YML012W
YDL195W YML028W
YDL195W YNL112W
YDL195W YOR061W
YDL195W YOR250C
YDL195W YPL085W
YDL195W YPR181C
YDL196W YER071C
YDL198C YDR414C
YDL198C YML123C
YDL199C YJL004C
YDL199C YMR243C
YDL199C YOR037W
YDL200C YDR155C
YDL200C YDR214W
YDL200C YDR224C
YDL200C YEL024W
YDL200C YFL037W
YDL200C YFL039C
YDL200C YFR053C
YDL200C YGL048C
YDL200C YGL121C
YDL200C YGL137W
YDL200C YGL206C
YDL200C YGR184C
YDL200C YGR282C
YDL200C YHR033W
YDL200C YHR082C
YDL200C YHR183W
YDL200C YIL075C
YDL200C YIL148W
YDL200C YJL008C
YDL200C YJL066C
YDL200C YJL088W
YDL200C YJL130C
YDL200C YJR045C
YDL200C YJR077C
YDL200C YJR121W
YDL200C YKL010C
YDL200C YKL056C
YDL200C YKL073W
YDL200C YKL152C
YDL200C YKL182W
YDL200C YLL011W
YDL200C YLR109W
YDL200C YLR180W
YDL200C YLR259C
YDL200C YML085C
YDL200C YMR205C
YDL200C YNL014W
YDL200C YNL064C
YDL200C YOR151C
YDL200C YOR232W
YDL200C YPL235W
YDL200C YPL258C
YDL201W YDR165W
YDL202W YER009W
YDL202W YER022W
YDL203C YER125W
YDL203C YGR058W
YDL203C YJL110C
YDL203C YLR371W
YDL203C YOR372C
YDL203C YPL124W
YDL204W YER118C
YDL204W YGL137W
YDL204W YMR110C
YDL204W YOL065C
YDL204W YPR154W
YDL207W YDR192C
YDL207W YIL115C
YDL207W YKL068W
YDL207W YMR255W
YDL207W YOR046C
YDL208W YDR386W
YDL208W YDR496C
YDL208W YER029C
YDL208W YHR089C
YDL208W YJL109C
YDL208W YJR091C
YDL208W YKL014C
YDL208W YKL173W
YDL208W YLR175W
YDL208W YLR409C
YDL208W YMR049C
YDL208W YMR290C
YDL208W YMR310C
YDL208W YNL124W
YDL208W YOR206W
YDL208W YOR308C
YDL208W YPR178W
YDL209C YHR165C
YDL209C YKL095W
YDL209C YLR426W
YDL209C YMR213W
YDL209C YPR182W
YDL210W YDL212W
YDL210W YGL200C
YDL210W YGL230C
YDL210W YHR122W
YDL210W YKL065C
YDL210W YLR292C
YDL210W YLR453C
YDL210W YML048W
YDL210W YNL279W
YDL212W YDR046C
YDL212W YDR276C
YDL212W YDR307W
YDL212W YDR508C
YDL212W YEL002C
YDL212W YEL017C-A
YDL212W YEL063C
YDL212W YGL200C
YDL212W YGR060W
YDL212W YGR191W
YDL212W YGR260W
YDL212W YGR295C
YDL212W YHL042W
YDL212W YHL048W
YDL212W YHR026W
YDL212W YHR094C
YDL212W YHR140W
YDL212W YHR142W
YDL212W YJL117W
YDL212W YJR010C-A
YDL212W YJR015W
YDL212W YKL212W
YDL212W YKR039W
YDL212W YLL028W
YDL212W YLL061W
YDL212W YLR018C
YDL212W YML038C
YDL212W YMR058W
YDL212W YMR149W
YDL212W YMR215W
YDL212W YNL101W
YDL212W YNL238W
YDL212W YOL020W
YDL212W YPL076W
YDL212W YPL274W
YDL212W YPR156C
YDL213C YDR091C
YDL213C YDR174W
YDL213C YDR194C
YDL213C YDR224C
YDL213C YDR381W
YDL213C YDR432W
YDL213C YDR496C
YDL213C YEL055C
YDL213C YER006W
YDL213C YER165W
YDL213C YFR032C
YDL213C YGL068W
YDL213C YGL120C
YDL213C YGL173C
YDL213C YGR103W
YDL213C YGR145W
YDL213C YGR150C
YDL213C YGR162W
YDL213C YGR198W
YDL213C YHL034C
YDL213C YHL038C
YDL213C YHR052W
YDL213C YHR089C
YDL213C YHR099W
YDL213C YHR114W
YDL213C YJL109C
YDL213C YJL138C
YDL213C YJR041C
YDL213C YJR144W
YDL213C YKL014C
YDL213C YKL182W
YDL213C YKL193C
YDL213C YKR024C
YDL213C YKR081C
YDL213C YLL008W
YDL213C YLL027W
YDL213C YLR175W
YDL213C YLR196W
YDL213C YLR347C
YDL213C YLR432W
YDL213C YMR049C
YDL213C YMR229C
YDL213C YMR290C
YDL213C YNL061W
YDL213C YNL132W
YDL213C YNL189W
YDL213C YNL308C
YDL213C YOL041C
YDL213C YOL139C
YDL213C YOR017W
YDL213C YOR206W
YDL213C YOR272W
YDL213C YOR310C
YDL213C YPL012W
YDL213C YPR016C
YDL214C YDR216W
YDL214C YDR439W
YDL214C YEL013W
YDL214C YGL115W
YDL214C YJL066C
YDL214C YML011C
YDL215C YKL171W
YDL215C YLR320W
YDL215C YLR432W
YDL215C YPR048W
YDL216C YDR179C
YDL216C YIL071C
YDL216C YMR025W
YDL216C YOL117W
YDL217C YHR005C-A
YDL217C YHR102W
YDL217C YHR114W
YDL217C YJL054W
YDL217C YOR297C
YDL218W YGL044C
YDL219W YGL070C
YDL220C YDR082W
YDL220C YDR155C
YDL220C YEL030W
YDL220C YER091C
YDL220C YGL256W
YDL220C YGR254W
YDL220C YHR208W
YDL220C YJL034W
YDL220C YJR045C
YDL220C YKL152C
YDL220C YLR010C
YDL220C YLR233C
YDL220C YLR355C
YDL220C YMR186W
YDL220C YNL102W
YDL220C YOR133W
YDL220C YPL153C
YDL220C YPL240C
YDL221W YLR447C
YDL223C YMR001C
YDL224C YER059W
YDL224C YIL050W
YDL224C YML064C
YDL224C YNL189W
YDL225W YDL229W
YDL225W YDR097C
YDL225W YDR148C
YDL225W YDR171W
YDL225W YDR190C
YDL225W YDR388W
YDL225W YDR394W
YDL225W YDR507C
YDL225W YER066C-A
YDL225W YFL039C
YDL225W YGL158W
YDL225W YGL245W
YDL225W YGR282C
YDL225W YHR016C
YDL225W YHR033W
YDL225W YHR107C
YDL225W YJL034W
YDL225W YJL052W
YDL225W YJR045C
YDL225W YJR070C
YDL225W YJR076C
YDL225W YJR077C
YDL225W YKL104C
YDL225W YLR044C
YDL225W YLR314C
YDL225W YML085C
YDL225W YMR186W
YDL225W YNR016C
YDL225W YNR035C
YDL225W YOR136W
YDL225W YOR259C
YDL225W YPL235W
YDL225W YPR154W
YDL226C YDR264C
YDL226C YEL064C
YDL226C YER118C
YDL226C YFL039C
YDL226C YGL161C
YDL226C YGL198W
YDL226C YGR172C
YDL226C YJL151C
YDL226C YKL126W
YDL226C YKR088C
YDL226C YOL129W
YDL226C YOR327C
YDL226C YPR113W
YDL226C YPR183W
YDL229W YDR142C
YDL229W YDR267C
YDL229W YDR324C
YDL229W YEL056W
YDL229W YER017C
YDL229W YER025W
YDL229W YER133W
YDL229W YER179W
YDL229W YFL033C
YDL229W YGL137W
YDL229W YGL190C
YDL229W YGL213C
YDL229W YHR117W
YDL229W YHR135C
YDL229W YHR186C
YDL229W YHR199C
YDL229W YIL142W
YDL229W YJL128C
YDL229W YJL164C
YDL229W YJR007W
YDL229W YKR026C
YDL229W YLR291C
YDL229W YLR335W
YDL229W YLR383W
YDL229W YMR102C
YDL229W YMR117C
YDL229W YNL064C
YDL229W YNR031C
YDL229W YOL062C
YDL229W YOL126C
YDL229W YOL139C
YDL229W YOR089C
YDL229W YOR098C
YDL229W YOR174W
YDL229W YOR212W
YDL229W YOR351C
YDL229W YPL031C
YDL229W YPL151C
YDL229W YPR110C
YDL230W YER160C
YDL230W YFR028C
YDL230W YGR032W
YDL230W YJR091C
YDL230W YKL035W
YDL230W YLR342W
YDL230W YNL106C
YDL230W YOL041C
YDL232W YEL002C
YDL232W YGL022W
YDL232W YGL200C
YDL232W YGL226C-A
YDL232W YGR172C
YDL232W YGR260W
YDL232W YHR026W
YDL232W YJL002C
YDL232W YJR015W
YDL232W YLL028W
YDL232W YLR372W
YDL232W YMR149W
YDL232W YNL279W
YDL232W YOL132W
YDL232W YOR085W
YDL232W YOR103C
YDL233W YER149C
YDL233W YGL181W
YDL233W YLR295C
YDL233W YLR447C
YDL235C YIL147C
YDL235C YLR006C
YDL235C YOR272W
YDL236W YNL189W
YDL237W YLR085C
YDL237W YPR148C
YDL239C YDR148C
YDL239C YDR176W
YDL239C YDR273W
YDL239C YER086W
YDL239C YGR268C
YDL239C YHR184W
YDL239C YKL023W
YDL239C YKL042W
YDL239C YKL103C
YDL239C YKL192C
YDL239C YLR072W
YDL239C YLR098C
YDL239C YLR242C
YDL239C YLR423C
YDL239C YML042W
YDL239C YMR124W
YDL239C YNL201C
YDL239C YNL225C
YDL239C YNR012W
YDL239C YOL083W
YDL239C YOL091W
YDL239C YOR127W
YDL239C YOR284W
YDL239C YOR324C
YDL239C YOR373W
YDL239C YPL049C
YDL239C YPL070W
YDL239C YPL124W
YDL239C YPL255W
YDL240W YJL020C
YDL240W YLR438C-A
YDL240W YPR165W
YDL241W YLR447C
YDL243C YNL331C
YDL245C YHR096C
YDL245C YNL121C
YDL246C YJR037W
YDL246C YJR159W
YDL246C YML064C
YDL246C YMR308C
YDL246C YNL189W
YDL246C YPL031C
YDL248W YFL004W
YDR001C YDR099W
YDR001C YER177W
YDR001C YLR270W
YDR002W YGL097W
YDR002W YGR218W
YDR002W YJL124C
YDR002W YKR048C
YDR002W YLR293C
YDR002W YMR235C
YDR003W YML001W
YDR004W YDR099W
YDR004W YER173W
YDR004W YFL018C
YDR004W YFL037W
YDR004W YFR053C
YDR004W YHR082C
YDR004W YJL023C
YDR004W YJL088W
YDR004W YLR259C
YDR004W YLR268W
YDR004W YLR394W
YDR004W YML085C
YDR004W YML124C
YDR004W YOL055C
YDR004W YOR374W
YDR004W YPL235W
YDR004W YPL258C
YDR005C YDR328C
YDR005C YER081W
YDR005C YGL044C
YDR005C YJR091C
YDR005C YOR116C
YDR006C YER177W
YDR006C YOR178C
YDR007W YLR295C
YDR007W YOR242C
YDR009W YML051W
YDR009W YOL133W
YDR010C YJR091C
YDR010C YKL129C
YDR010C YMR109W
YDR012W YER081W
YDR013W YDR489W
YDR016C YDR201W
YDR016C YGL044C
YDR016C YGL061C
YDR016C YGR113W
YDR016C YGR218W
YDR016C YKL002W
YDR016C YKL052C
YDR016C YKR037C
YDR016C YKR083C
YDR017C YDR099W
YDR017C YER177W
YDR018C YDR479C
YDR020C YNR012W
YDR021W YJR007W
YDR021W YML130C
YDR021W YNL271C
YDR022C YGL070C
YDR022C YGL180W
YDR022C YGL237C
YDR022C YLR288C
YDR022C YLR423C
YDR023W YDR034C
YDR023W YDR388W
YDR023W YLR442C
YDR023W YMR059W
YDR023W YOL087C
YDR023W YOL123W
YDR023W YPL204W
YDR024W YMR109W
YDR026C YDR110W
YDR026C YKR092C
YDR027C YDR468C
YDR027C YDR484W
YDR027C YER114C
YDR027C YFR024C-A
YDR027C YJL029C
YDR027C YKR020W
YDR027C YLR262C
YDR028C YDR477W
YDR028C YER133W
YDR028C YER177W
YDR028C YGL115W
YDR028C YKL193C
YDR028C YOR267C
YDR030C YDR188W
YDR030C YDR212W
YDR030C YIL142W
YDR030C YJL008C
YDR030C YJL111W
YDR030C YLR259C
YDR030C YNL124W
YDR030C YOL055C
YDR030C YPL258C
YDR031W YJR091C
YDR032C YDR369C
YDR032C YFR040W
YDR032C YGL115W
YDR032C YHR135C
YDR032C YML064C
YDR032C YMR106C
YDR034C YDR131C
YDR034C YDR259C
YDR034C YDR277C
YDR034C YDR342C
YDR034C YDR438W
YDR034C YDR449C
YDR034C YDR456W
YDR034C YER038C
YDR034C YER043C
YDR034C YER044C
YDR034C YER064C
YDR034C YFR021W
YDR034C YFR046C
YDR034C YFR055W
YDR034C YGL125W
YDR034C YGL169W
YDR034C YGL181W
YDR034C YGL223C
YDR034C YGR111W
YDR034C YGR113W
YDR034C YGR124W
YDR034C YGR189C
YDR034C YGR295C
YDR034C YHL004W
YDR034C YHR060W
YDR034C YIL045W
YDR034C YIL145C
YDR034C YIR026C
YDR034C YJL002C
YDR034C YJL185C
YDR034C YJR075W
YDR034C YKL068W
YDR034C YKR048C
YDR034C YLR063W
YDR034C YLR098C
YDR034C YLR105C
YDR034C YLR191W
YDR034C YLR328W
YDR034C YML116W
YDR034C YMR064W
YDR034C YMR094W
YDR034C YMR187C
YDR034C YOR009W
YDR034C YPL102C
YDR034C YPL114W
YDR034C YPL138C
YDR034C YPL178W
YDR034C YPR136C
YDR034C YPR187W
YDR036C YDR041W
YDR036C YDR175C
YDR036C YDR337W
YDR036C YDR347W
YDR036C YGL129C
YDR036C YGR084C
YDR036C YHL004W
YDR036C YIL093C
YDR036C YJR113C
YDR036C YKL155C
YDR036C YLR074C
YDR036C YMR188C
YDR036C YNL137C
YDR036C YNL306W
YDR036C YPL118W
YDR037W YDR388W
YDR037W YJL124C
YDR037W YNL135C
YDR037W YPR056W
YDR038C YDR380W
YDR038C YNL217W
YDR038C YOR016C
YDR039C YPR201W
YDR040C YMR047C
YDR041W YHL004W
YDR042C YHR114W
YDR042C YLR413W
YDR043C YDR477W
YDR044W YDR077W
YDR044W YGL112C
YDR044W YNL189W
YDR045C YLR277C
YDR045C YNR003C
YDR045C YOR116C
YDR045C YOR207C
YDR046C YGR060W
YDR046C YIL005W
YDR046C YJR010C-A
YDR046C YLR372W
YDR050C YNL127W
YDR052C YLR423C
YDR052C YMR001C
YDR052C YOR178C
YDR052C YPL153C
YDR054C YDR328C
YDR054C YFL009W
YDR054C YGL070C
YDR054C YIL148W
YDR054C YJL047C
YDR054C YNL236W
YDR054C YOL133W
YDR055W YMR205C
YDR056C YGL070C
YDR056C YHR114W
YDR060W YDR382W
YDR060W YEL026W
YDR060W YGR103W
YDR060W YGR281W
YDR060W YHR052W
YDR060W YHR066W
YDR060W YJL109C
YDR060W YKR081C
YDR060W YLR221C
YDR060W YLR276C
YDR060W YML124C
YDR060W YMR049C
YDR060W YMR290C
YDR060W YNL002C
YDR060W YNL061W
YDR060W YNL110C
YDR060W YNL118C
YDR060W YOL041C
YDR060W YOL077C
YDR060W YOR206W
YDR060W YOR272W
YDR060W YPL012W
YDR060W YPL024W
YDR060W YPL043W
YDR060W YPL141C
YDR060W YPL211W
YDR061W YOR043W
YDR062W YDR099W
YDR062W YDR502C
YDR062W YEL022W
YDR062W YER110C
YDR062W YER177W
YDR062W YGR038W
YDR062W YGR218W
YDR062W YHL030W
YDR062W YHR020W
YDR062W YIL094C
YDR062W YJR077C
YDR062W YKL104C
YDR062W YLR180W
YDR062W YLR342W
YDR062W YLR350W
YDR062W YMR296C
YDR063W YGL239C
YDR063W YKL002W
YDR063W YKL013C
YDR066C YJR082C
YDR067C YGL070C
YDR068W YER103W
YDR068W YLR237W
YDR069C YER022W
YDR069C YHR114W
YDR069C YLR073C
YDR070C YFL017C
YDR070C YHR178W
YDR071C YDR247W
YDR071C YER089C
YDR071C YPL153C
YDR072C YDR107C
YDR073W YML068W
YDR073W YNL189W
YDR073W YOR290C
YDR074W YER019C-A
YDR074W YER178W
YDR074W YHR196W
YDR074W YLR447C
YDR074W YML100W
YDR074W YMR261C
YDR075W YDR212W
YDR075W YER178W
YDR075W YFL037W
YDR075W YGL173C
YDR075W YGL206C
YDR075W YGR192C
YDR075W YHR011W
YDR075W YHR033W
YDR075W YHR082C
YDR075W YHR084W
YDR075W YIL142W
YDR075W YJL014W
YDR075W YJL130C
YDR075W YJR121W
YDR075W YLR259C
YDR075W YML085C
YDR075W YMR205C
YDR075W YNL201C
YDR075W YOL055C
YDR075W YOR151C
YDR075W YPL235W
YDR075W YPL258C
YDR075W YPR040W
YDR076W YER095W
YDR076W YGR282C
YDR076W YHR033W
YDR076W YJL008C
YDR076W YLR259C
YDR078C YHL006C
YDR078C YIL152W
YDR078C YJL092W
YDR078C YLR376C
YDR079C-A YPL122C
YDR079W YGL070C
YDR079W YJL099W
YDR079W YJR063W
YDR080W YGR013W
YDR080W YLR148W
YDR080W YLR248W
YDR080W YLR396C
YDR080W YMR231W
YDR080W YPL045W
YDR080W YPL195W
YDR082W YER112W
YDR082W YLR010C
YDR082W YPL153C
YDR084C YDR441C
YDR084C YDR442W
YDR084C YEL054C
YDR084C YER011W
YDR084C YGL044C
YDR084C YGL127C
YDR084C YGL161C
YDR084C YGL198W
YDR084C YKL192C
YDR085C YER114C
YDR085C YER133W
YDR085C YHR107C
YDR085C YMR059W
YDR085C YPL242C
YDR086C YGR175C
YDR086C YLR378C
YDR086C YPL189W
YDR087C YER133W
YDR087C YGR103W
YDR087C YIL131C
YDR087C YJL095W
YDR087C YKR081C
YDR087C YLR233C
YDR087C YLR447C
YDR087C YNL061W
YDR087C YOR061W
YDR087C YOR267C
YDR087C YPL141C
YDR088C YER013W
YDR088C YER172C
YDR088C YGR006W
YDR088C YGR074W
YDR088C YGR232W
YDR091C YER161C
YDR091C YGL185C
YDR091C YHR195W
YDR091C YLR192C
YDR091C YMR047C
YDR091C YPR041W
YDR092W YGL087C
YDR092W YGL127C
YDR092W YGL206C
YDR092W YHR137W
YDR092W YJL088W
YDR092W YKL210W
YDR092W YLR032W
YDR092W YLR059C
YDR092W YLR180W
YDR092W YLR259C
YDR092W YNL064C
YDR092W YOL055C
YDR092W YPL258C
YDR093W YMR054W
YDR095C YGL127C
YDR095C YIL046W
YDR096W YPR154W
YDR097C YDR499W
YDR097C YER177W
YDR097C YFR037C
YDR097C YIR002C
YDR097C YJL173C
YDR097C YJR144W
YDR097C YKR001C
YDR097C YLR234W
YDR097C YML032C
YDR097C YMR190C
YDR097C YNL312W
YDR097C YOL090W
YDR097C YPL235W
YDR098C YGL044C
YDR098C YGL071W
YDR098C YGL220W
YDR098C YGR262C
YDR099W YDR129C
YDR099W YDR130C
YDR099W YDR227W
YDR099W YDR306C
YDR099W YDR309C
YDR099W YDR316W
YDR099W YDR328C
YDR099W YDR480W
YDR099W YER054C
YDR099W YER075C
YDR099W YER133W
YDR099W YER173W
YDR099W YER177W
YDR099W YFR028C
YDR099W YGL003C
YDR099W YGL115W
YDR099W YGL137W
YDR099W YGL163C
YDR099W YGL252C
YDR099W YGR123C
YDR099W YGR214W
YDR099W YHL007C
YDR099W YIL035C
YDR099W YIL095W
YDR099W YIL147C
YDR099W YJL042W
YDR099W YJL098W
YDR099W YJR035W
YDR099W YKR055W
YDR099W YLR177W
YDR099W YLR267W
YDR099W YLR291C
YDR099W YLR453C
YDR099W YML064C
YDR099W YMR059W
YDR099W YMR137C
YDR099W YMR199W
YDR099W YNL042W
YDR099W YNL088W
YDR099W YNL180C
YDR099W YNL199C
YDR099W YNL244C
YDR099W YNL267W
YDR099W YNL293W
YDR099W YNL307C
YDR099W YNR031C
YDR099W YOL062C
YDR099W YOL133W
YDR099W YOR026W
YDR099W YOR089C
YDR099W YOR298C-A
YDR099W YPL204W
YDR099W YPL259C
YDR099W YPR030W
YDR100W YFR024C-A
YDR100W YGL161C
YDR100W YHR016C
YDR100W YIL004C
YDR100W YNL189W
YDR100W YOR036W
YDR100W YPL020C
YDR100W YPL095C
YDR101C YDR192C
YDR101C YER036C
YDR101C YER126C
YDR101C YGL099W
YDR101C YGR245C
YDR101C YHR170W
YDR101C YHR197W
YDR101C YIL018W
YDR101C YKL068W
YDR101C YKR081C
YDR101C YLR074C
YDR101C YNL110C
YDR101C YPR016C
YDR101C YPR017C
YDR102C YDR365C
YDR102C YGR218W
YDR102C YPR086W
YDR103W YDR264C
YDR103W YER132C
YDR103W YGR040W
YDR103W YGR179C
YDR103W YLR362W
YDR103W YOR212W
YDR104C YMR032W
YDR105C YER081W
YDR105C YNL160W
YDR106W YHR129C
YDR106W YLR222C
YDR107C YGL200C
YDR107C YOL015W
YDR108W YGR234W
YDR108W YIR040C
YDR108W YKR068C
YDR110W YDR235W
YDR110W YER146W
YDR110W YER161C
YDR110W YGL127C
YDR110W YHL004W
YDR110W YIL061C
YDR110W YLR095C
YDR110W YML064C
YDR110W YPL153C
YDR111C YMR304W
YDR113C YFL039C
YDR113C YGL116W
YDR113C YGR060W
YDR113C YGR098C
YDR113C YJR045C
YDR113C YKL035W
YDR113C YNL189W
YDR115W YGL070C
YDR115W YGR220C
YDR115W YKL142W
YDR115W YNL041C
YDR115W YOR264W
YDR116C YDR309C
YDR116C YGR220C
YDR116C YIL035C
YDR116C YJL041W
YDR116C YNL185C
YDR116C YNL284C
YDR118W YFR036W
YDR118W YGL240W
YDR118W YHR166C
YDR118W YLR102C
YDR118W YLR127C
YDR118W YMR001C
YDR118W YNL172W
YDR118W YOR249C
YDR119W YGR041W
YDR119W YHR078W
YDR119W YKL188C
YDR119W YPR058W
YDR120C YEL017W
YDR120C YIR038C
YDR120C YLR035C
YDR121W YLR447C
YDR121W YNL262W
YDR121W YPR175W
YDR122W YER133W
YDR122W YER167W
YDR122W YFL034C-B
YDR122W YGR097W
YDR122W YGR238C
YDR122W YHR158C
YDR122W YJL187C
YDR122W YKL048C
YDR122W YLR310C
YDR122W YML006C
YDR122W YMR124W
YDR122W YNL035C
YDR122W YNL161W
YDR122W YOL054W
YDR122W YOL082W
YDR122W YOL083W
YDR122W YPR115W
YDR122W YPR120C
YDR123C YHL020C
YDR123C YOL108C
YDR126W YEL002C
YDR126W YNR051C
YDR127W YDR260C
YDR127W YDR398W
YDR127W YDR427W
YDR127W YER095W
YDR127W YFR024C-A
YDR127W YGL048C
YDR127W YGR234W
YDR127W YGR240C
YDR127W YHR082C
YDR127W YIL106W
YDR127W YJL008C
YDR127W YJL173C
YDR127W YJR022W
YDR127W YKL104C
YDR127W YKR026C
YDR127W YMR106C
YDR127W YMR117C
YDR127W YMR186W
YDR127W YOR136W
YDR127W YOR351C
YDR127W YPL235W
YDR128W YDR171W
YDR128W YDR188W
YDR128W YDR394W
YDR128W YDR477W
YDR128W YEL062W
YDR128W YER103W
YDR128W YER182W
YDR128W YFL016C
YDR128W YGL100W
YDR128W YGL205W
YDR128W YGR254W
YDR128W YHR033W
YDR128W YJL008C
YDR128W YJL052W
YDR128W YJL088W
YDR128W YJL173C
YDR128W YJR045C
YDR128W YKL104C
YDR128W YLR096W
YDR128W YLR208W
YDR128W YLR216C
YDR128W YLR259C
YDR128W YMR066W
YDR128W YMR106C
YDR128W YMR108W
YDR128W YNL244C
YDR128W YNL307C
YDR128W YOL139C
YDR128W YOR133W
YDR128W YOR374W
YDR128W YPL240C
YDR128W YPL258C
YDR129C YDR353W
YDR129C YFL039C
YDR129C YGR254W
YDR129C YJL052W
YDR129C YKL060C
YDR129C YKL085W
YDR129C YMR246W
YDR129C YNL135C
YDR129C YOR181W
YDR130C YER032W
YDR130C YER133W
YDR130C YER177W
YDR130C YHR134W
YDR130C YPR120C
YDR131C YDR328C
YDR131C YHR197W
YDR131C YIL063C
YDR131C YJR121W
YDR131C YLR180W
YDR131C YLR259C
YDR131C YML124C
YDR131C YNL064C
YDR131C YOL055C
YDR131C YOR374W
YDR131C YPL258C
YDR131C YPR093C
YDR132C YDR395W
YDR132C YHR170W
YDR132C YJL218W
YDR132C YOR098C
YDR133C YJR103W
YDR133C YPR086W
YDR135C YJR022W
YDR136C YGL070C
YDR136C YNL166C
YDR136C YOL091W
YDR137W YLR039C
YDR137W YLR262C
YDR138W YDR214W
YDR138W YEL060C
YDR138W YFL039C
YDR138W YGL048C
YDR138W YLR259C
YDR138W YML062C
YDR138W YML085C
YDR138W YNL139C
YDR138W YNL189W
YDR138W YNR031C
YDR139C YDR328C
YDR139C YGR003W
YDR139C YIL046W
YDR139C YJL047C
YDR139C YLR306W
YDR139C YOL133W
YDR140W YIL151C
YDR140W YNR046W
YDR141C YPL115C
YDR141C YPR110C
YDR141C YPR154W
YDR142C YDR171W
YDR142C YDR188W
YDR142C YDR244W
YDR142C YER081W
YDR142C YFL016C
YDR142C YFL037W
YDR142C YFL039C
YDR142C YGL153W
YDR142C YGR184C
YDR142C YGR239C
YDR142C YHR160C
YDR142C YIL068C
YDR142C YIL142W
YDR142C YIL160C
YDR142C YJL014W
YDR142C YJL052W
YDR142C YJL066C
YDR142C YJL111W
YDR142C YJL130C
YDR142C YJR045C
YDR142C YJR064W
YDR142C YJR077C
YDR142C YJR121W
YDR142C YJR139C
YDR142C YKL060C
YDR142C YKL103C
YDR142C YLR105C
YDR142C YLR191W
YDR142C YLR259C
YDR142C YLR304C
YDR142C YLR355C
YDR142C YML085C
YDR142C YMR066W
YDR142C YMR108W
YDR142C YMR186W
YDR142C YNL064C
YDR142C YNL071W
YDR142C YNL214W
YDR142C YOL055C
YDR142C YOR326W
YDR142C YPL226W
YDR143C YIL148W
YDR143C YJL008C
YDR143C YJR045C
YDR143C YJR121W
YDR143C YLR229C
YDR143C YML085C
YDR143C YNL189W
YDR143C YOL094C
YDR143C YOR151C
YDR143C YPL113C
YDR143C YPR010C
YDR143C YPR019W
YDR144C YLR453C
YDR145W YDR167W
YDR145W YER148W
YDR145W YGL112C
YDR145W YGR274C
YDR145W YHR099W
YDR145W YLR390W
YDR145W YLR390W-A
YDR145W YML098W
YDR145W YMR005W
YDR145W YOR119C
YDR145W YPR072W
YDR146C YDR335W
YDR146C YER015W
YDR146C YFL009W
YDR146C YGR002C
YDR146C YGR089W
YDR146C YHR099W
YDR146C YIL148W
YDR146C YJL081C
YDR146C YMR019W
YDR146C YOL055C
YDR146C YOR116C
YDR146C YPL121C
YDR146C YPL254W
YDR148C YDR388W
YDR148C YDR510W
YDR148C YER110C
YDR148C YFL018C
YDR148C YFR016C
YDR148C YFR049W
YDR148C YGL208W
YDR148C YGR040W
YDR148C YGR092W
YDR148C YGR262C
YDR148C YHR030C
YDR148C YHR114W
YDR148C YIL095W
YDR148C YIL125W
YDR148C YJL092W
YDR148C YJR035W
YDR148C YKL010C
YDR148C YKL103C
YDR148C YLR180W
YDR148C YLR222C
YDR148C YLR410W-B
YDR148C YLR423C
YDR148C YMR012W
YDR148C YMR047C
YDR148C YMR104C
YDR148C YMR308C
YDR148C YNL092W
YDR148C YNL189W
YDR148C YOL133W
YDR148C YPL070W
YDR148C YPR110C
YDR150W YDR201W
YDR150W YDR247W
YDR150W YDR295C
YDR150W YER120W
YDR150W YGL158W
YDR150W YGR089W
YDR150W YJL074C
YDR150W YJR112W
YDR150W YOL069W
YDR150W YOR014W
YDR152W YGR173W
YDR152W YJR091C
YDR155C YDR510W
YDR155C YER081W
YDR155C YFL014W
YDR155C YGL194C
YDR155C YIL112W
YDR155C YIR005W
YDR155C YJL020C
YDR155C YJR090C
YDR155C YKL103C
YDR155C YKR105C
YDR155C YLR074C
YDR155C YML064C
YDR155C YML095C
YDR155C YMR036C
YDR155C YMR059W
YDR155C YNL030W
YDR155C YNL094W
YDR155C YNL157W
YDR155C YNL244C
YDR155C YOL068C
YDR155C YOR290C
YDR155C YOR319W
YDR155C YPL235W
YDR156W YJR063W
YDR156W YJR091C
YDR158W YLR314C
YDR159W YER118C
YDR159W YJL041W
YDR160W YLR310C
YDR162C YDR243C
YDR162C YER114C
YDR162C YGR058W
YDR162C YGR099W
YDR162C YGR162W
YDR162C YHL007C
YDR162C YIL156W
YDR162C YIR003W
YDR162C YJL095W
YDR162C YJL128C
YDR162C YKL192C
YDR162C YKR048C
YDR162C YLR241W
YDR162C YLR425W
YDR162C YMR031W-A
YDR162C YNL093W
YDR162C YNL094W
YDR162C YNL298W
YDR162C YNR064C
YDR162C YOL093W
YDR162C YOL113W
YDR162C YPR008W
YDR164C YGR009C
YDR164C YKR014C
YDR164C YNR049C
YDR164C YOL086C
YDR164C YPL232W
YDR165W YJL052W
YDR166C YER008C
YDR167W YDR207C
YDR167W YDR216W
YDR167W YDR259C
YDR167W YDR448W
YDR167W YER013W
YDR167W YFL033C
YDR167W YGL112C
YDR167W YGR097W
YDR167W YGR252W
YDR167W YGR274C
YDR167W YHR099W
YDR167W YIL129C
YDR167W YJR091C
YDR167W YKL012W
YDR167W YLR228C
YDR167W YLR432W
YDR167W YML015C
YDR167W YML098W
YDR167W YML114C
YDR167W YMR236W
YDR167W YNL216W
YDR167W YOL148C
YDR167W YOR119C
YDR167W YOR151C
YDR167W YOR250C
YDR167W YPL011C
YDR167W YPL089C
YDR167W YPL129W
YDR167W YPR115W
YDR168W YJR032W
YDR168W YKL139W
YDR168W YOR027W
YDR168W YPL240C
YDR169C YML112W
YDR169C YOL004W
YDR170C YDR477W
YDR170C YER100W
YDR170C YER110C
YDR170C YER125W
YDR170C YFR009W
YDR170C YFR044C
YDR170C YGL238W
YDR170C YHR020W
YDR170C YIL109C
YDR170C YJL203W
YDR170C YJR077C
YDR170C YKL104C
YDR170C YKR021W
YDR170C YLR148W
YDR170C YLR180W
YDR170C YLR263W
YDR170C YLR342W
YDR170C YNL287W
YDR170C YOL086C
YDR170C YOR061W
YDR170C YOR136W
YDR170C YPR181C
YDR170W-A YMR139W
YDR171W YDR267C
YDR171W YDR398W
YDR171W YDR430C
YDR171W YDR488C
YDR171W YDR523C
YDR171W YER066C-A
YDR171W YFR016C
YDR171W YFR028C
YDR171W YGL137W
YDR171W YGL158W
YDR171W YGL190C
YDR171W YGR040W
YDR171W YGR262C
YDR171W YHR030C
YDR171W YHR186C
YDR171W YJL020C
YDR171W YJL106W
YDR171W YJR076C
YDR171W YKL078W
YDR171W YKR026C
YDR171W YKR036C
YDR171W YLR016C
YDR171W YLR096W
YDR171W YLR175W
YDR171W YLR229C
YDR171W YLR288C
YDR171W YLR291C
YDR171W YML065W
YDR171W YML115C
YDR171W YMR049C
YDR171W YMR055C
YDR171W YMR106C
YDR171W YMR284W
YDR171W YNL007C
YDR171W YNL216W
YDR171W YNL236W
YDR171W YNR031C
YDR171W YOL062C
YDR171W YOR181W
YDR171W YOR229W
YDR171W YOR351C
YDR171W YPL150W
YDR171W YPL259C
YDR171W YPR054W
YDR171W YPR178W
YDR172W YDR300C
YDR172W YHR015W
YDR172W YLL026W
YDR172W YML117W
YDR172W YMR080C
YDR172W YNL251C
YDR172W YOR069W
YDR172W YOR150W
YDR172W YOR297C
YDR172W YPL190C
YDR172W YPL237W
YDR173C YMR042W
YDR173C YMR043W
YDR174W YDR335W
YDR174W YHL002W
YDR174W YIL013C
YDR174W YKL130C
YDR174W YKR092C
YDR174W YLR074C
YDR174W YML015C
YDR174W YML064C
YDR174W YML098W
YDR174W YNL135C
YDR174W YNL189W
YDR174W YPR104C
YDR175C YJR091C
YDR175C YLR074C
YDR176W YDR308C
YDR176W YDR448W
YDR176W YDR457W
YDR176W YEL009C
YDR176W YER022W
YDR176W YER148W
YDR176W YGL013C
YDR176W YGL112C
YDR176W YGR274C
YDR176W YHR041C
YDR176W YHR099W
YDR176W YIL144W
YDR176W YJR080C
YDR176W YLR423C
YDR176W YMR236W
YDR176W YOL148C
YDR176W YOR119C
YDR176W YPL181W
YDR176W YPL254W
YDR176W YPR086W
YDR177W YDR226W
YDR177W YKL168C
YDR178W YJR063W
YDR178W YMR032W
YDR178W YPL132W
YDR179C YHR005C
YDR179C YJR015W
YDR179C YKR060W
YDR179C YMR025W
YDR180W YER147C
YDR180W YIL026C
YDR181C YJL115W
YDR181C YMR127C
YDR181C YOR213C
YDR181C YPR018W
YDR183W YGL044C
YDR183W YOR212W
YDR184C YGL070C
YDR184C YIR009W
YDR184C YJR022W
YDR184C YLR319C
YDR188W YER082C
YDR188W YGL137W
YDR188W YGL190C
YDR188W YKR036C
YDR188W YLL011W
YDR188W YLR196W
YDR188W YMR028W
YDR188W YMR049C
YDR188W YNL317W
YDR188W YOR212W
YDR188W YOR229W
YDR188W YOR230W
YDR188W YPL151C
YDR189W YIL004C
YDR189W YKL196C
YDR189W YLR026C
YDR189W YLR078C
YDR189W YLR268W
YDR189W YMR316W
YDR189W YNL239W
YDR189W YOR075W
YDR190C YDR334W
YDR190C YDR398W
YDR190C YER082C
YDR190C YER100W
YDR190C YER179W
YDR190C YGL004C
YDR190C YGR002C
YDR190C YGR040W
YDR190C YIL147C
YDR190C YKL193C
YDR190C YKR026C
YDR190C YLR291C
YDR190C YML064C
YDR190C YML112W
YDR190C YMR284W
YDR190C YNL107W
YDR190C YNL311C
YDR190C YOL012C
YDR190C YOR229W
YDR190C YPL140C
YDR190C YPL235W
YDR192C YDR335W
YDR192C YER081W
YDR192C YER107C
YDR192C YER110C
YDR192C YER165W
YDR192C YGL092W
YDR192C YGL122C
YDR192C YGR218W
YDR192C YJR042W
YDR192C YJR069C
YDR192C YKL057C
YDR192C YKR082W
YDR192C YLR335W
YDR192C YLR347C
YDR192C YMR235C
YDR192C YMR255W
YDR192C YNL049C
YDR192C YNL092W
YDR192C YNL189W
YDR192C YOR134W
YDR192C YOR160W
YDR192C YOR204W
YDR192C YPL093W
YDR192C YPR181C
YDR194C YDR365C
YDR194C YER081W
YDR194C YGL035C
YDR194C YHR052W
YDR194C YLR233C
YDR194C YNL175C
YDR194C YNL230C
YDR195W YDR301W
YDR195W YER032W
YDR195W YER133W
YDR195W YGR156W
YDR195W YJL033W
YDR195W YKL018W
YDR195W YKL059C
YDR195W YKR002W
YDR195W YLR115W
YDR195W YLR277C
YDR195W YMR061W
YDR195W YNL317W
YDR195W YOR179C
YDR195W YPR107C
YDR196C YJL194W
YDR196C YJR063W
YDR198C YOR005C
YDR200C YFL016C
YDR200C YFL037W
YDR200C YFR008W
YDR200C YGL206C
YDR200C YGR086C
YDR200C YJL008C
YDR200C YJL130C
YDR200C YJR045C
YDR200C YJR121W
YDR200C YKL129C
YDR200C YKL152C
YDR200C YLR238W
YDR200C YML085C
YDR200C YML123C
YDR200C YMR029C
YDR200C YMR052W
YDR200C YMR109W
YDR200C YMR319C
YDR200C YNL064C
YDR200C YNL127W
YDR200C YOR374W
YDR200C YPL004C
YDR201W YDR507C
YDR201W YEL043W
YDR201W YFL008W
YDR201W YHR083W
YDR201W YIL144W
YDR201W YKL179C
YDR201W YKR037C
YDR201W YKR083C
YDR201W YNL084C
YDR201W YNL189W
YDR201W YOL069W
YDR202C YDR328C
YDR202C YEL051W
YDR202C YJR033C
YDR202C YOR332W
YDR205W YKL221W
YDR205W YNR039C
YDR206W YER027C
YDR206W YHL007C
YDR206W YHR030C
YDR206W YIL106W
YDR206W YJL030W
YDR206W YJL057C
YDR206W YLR362W
YDR206W YOL149W
YDR206W YOR047C
YDR206W YPR106W
YDR207C YJR094C
YDR207C YML099C
YDR207C YMR042W
YDR207C YMR047C
YDR207C YMR139W
YDR207C YNL153C
YDR207C YNL307C
YDR207C YOL004W
YDR207C YOL082W
YDR207C YOR355W
YDR211W YER025W
YDR211W YGR052W
YDR211W YGR083C
YDR211W YJL080C
YDR211W YJR007W
YDR211W YJR090C
YDR211W YKR026C
YDR211W YLR291C
YDR211W YNL265C
YDR211W YOL128C
YDR211W YOR260W
YDR211W YPL140C
YDR211W YPL237W
YDR211W YPR161C
YDR212W YER173W
YDR212W YGL116W
YDR212W YGL137W
YDR212W YGL190C
YDR212W YGL208W
YDR212W YIL142W
YDR212W YJL106W
YDR212W YJL164C
YDR212W YKL095W
YDR212W YKR036C
YDR212W YLL011W
YDR212W YLL019C
YDR212W YLR030W
YDR212W YLR196W
YDR212W YNL207W
YDR212W YNL317W
YDR212W YNL323W
YDR212W YOR212W
YDR212W YOR230W
YDR212W YOR324C
YDR212W YPL180W
YDR213W YHR165C
YDR214W YDR523C
YDR214W YER173W
YDR214W YHR030C
YDR214W YIL038C
YDR214W YJL030W
YDR214W YOL052C
YDR214W YOL094C
YDR214W YOL139C
YDR214W YOR212W
YDR214W YPR110C
YDR215C YKR024C
YDR215C YPL175W
YDR216W YDR448W
YDR216W YER095W
YDR216W YER118C
YDR216W YER148W
YDR216W YER177W
YDR216W YGL112C
YDR216W YGR052W
YDR216W YGR123C
YDR216W YGR252W
YDR216W YGR274C
YDR216W YHR099W
YDR216W YJL076W
YDR216W YLR055C
YDR216W YMR106C
YDR216W YNL025C
YDR216W YOL001W
YDR216W YOL133W
YDR216W YOL148C
YDR216W YOR208W
YDR216W YPR086W
YDR216W YPR110C
YDR217C YFL039C
YDR217C YGL158W
YDR217C YHR031C
YDR217C YKL152C
YDR217C YMR001C
YDR217C YOL055C
YDR217C YOR374W
YDR217C YPL153C
YDR218C YJR076C
YDR218C YPL161C
YDR219C YDR328C
YDR219C YFL039C
YDR219C YHR122W
YDR219C YJR045C
YDR219C YLR259C
YDR221W YMR151W
YDR224C YDR225W
YDR224C YDR334W
YDR224C YDR365C
YDR224C YDR510W
YDR224C YER082C
YDR224C YGL058W
YDR224C YIL066C
YDR224C YIL131C
YDR224C YJL081C
YDR224C YKL103C
YDR224C YLR074C
YDR224C YLR442C
YDR224C YNL030W
YDR224C YNL312W
YDR224C YOL054W
YDR224C YOL108C
YDR224C YPR041W
YDR225W YDR243C
YDR225W YDR485C
YDR225W YER022W
YDR225W YGL127C
YDR225W YGL173C
YDR225W YGL207W
YDR225W YGL241W
YDR225W YGR002C
YDR225W YGR103W
YDR225W YHL001W
YDR225W YHL034C
YDR225W YIL035C
YDR225W YJL034W
YDR225W YJL081C
YDR225W YKR048C
YDR225W YLR074C
YDR225W YLR222C
YDR225W YLR247C
YDR225W YLR385C
YDR225W YLR399C
YDR225W YLR442C
YDR225W YMR061W
YDR225W YMR125W
YDR225W YNL030W
YDR225W YNL308C
YDR225W YOL054W
YDR225W YOR005C
YDR225W YOR038C
YDR225W YOR116C
YDR225W YOR207C
YDR225W YPL043W
YDR225W YPR104C
YDR225W YPR190C
YDR226W YFR028C
YDR226W YJR091C
YDR226W YML064C
YDR226W YOR176W
YDR226W YPL031C
YDR227W YER151C
YDR227W YER177W
YDR227W YFL007W
YDR227W YFL037W
YDR227W YFL045C
YDR227W YFR053C
YDR227W YJL088W
YDR227W YJR045C
YDR227W YKL152C
YDR227W YKR101W
YDR227W YLR259C
YDR227W YLR442C
YDR227W YML085C
YDR227W YML109W
YDR227W YML124C
YDR227W YMR205C
YDR227W YMR219W
YDR227W YMR284W
YDR227W YNL030W
YDR227W YNL071W
YDR227W YNL189W
YDR227W YNL216W
YDR227W YOL055C
YDR227W YOR191W
YDR227W YPL258C
YDR228C YDR301W
YDR228C YDR448W
YDR228C YER118C
YDR228C YER165W
YDR228C YER177W
YDR228C YGL044C
YDR228C YIL035C
YDR228C YJR022W
YDR228C YJR045C
YDR228C YKL059C
YDR228C YKR002W
YDR228C YLR115W
YDR228C YLR259C
YDR228C YLR277C
YDR228C YLR423C
YDR228C YLR424W
YDR228C YMR061W
YDR228C YOR151C
YDR228C YOR250C
YDR228C YPL031C
YDR228C YPR049C
YDR229W YDR388W
YDR229W YGL066W
YDR229W YGR218W
YDR229W YHR102W
YDR229W YJL016W
YDR229W YMR001C
YDR229W YMR047C
YDR229W YNL041C
YDR229W YNL053W
YDR229W YPR119W
YDR233C YEL056W
YDR233C YOR165W
YDR233C YOR285W
YDR235W YGR013W
YDR235W YHR086W
YDR235W YIL061C
YDR235W YJR131W
YDR235W YLR298C
YDR235W YMR125W
YDR235W YNL094W
YDR235W YPR182W
YDR236C YDR398W
YDR237W YGR220C
YDR237W YNL185C
YDR237W YNL284C
YDR238C YER112W
YDR238C YER122C
YDR238C YFR051C
YDR238C YGL137W
YDR238C YHR169W
YDR238C YIL004C
YDR238C YIL106W
YDR238C YLR078C
YDR238C YLR268W
YDR238C YNL284C
YDR239C YDR388W
YDR239C YER114C
YDR239C YFR028C
YDR239C YGR040W
YDR239C YGR136W
YDR239C YLR096W
YDR240C YFL017W-A
YDR240C YGR013W
YDR240C YGR074W
YDR240C YHR086W
YDR240C YIL061C
YDR240C YLR298C
YDR240C YNL189W
YDR240C YPL178W
YDR243C YDR260C
YDR243C YLR183C
YDR243C YOR125C
YDR243C YPL235W
YDR244W YGL153W
YDR244W YGL205W
YDR244W YGR077C
YDR244W YLR191W
YDR244W YML042W
YDR244W YNL214W
YDR245W YDR414C
YDR245W YEL036C
YDR245W YJL183W
YDR245W YJR075W
YDR245W YPL094C
YDR246W YKR068C
YDR247W YDR416W
YDR247W YDR439W
YDR247W YER133W
YDR247W YER183C
YDR247W YFR028C
YDR247W YGL207W
YDR247W YGR097W
YDR247W YGR200C
YDR247W YGR237C
YDR247W YIL070C
YDR247W YIL154C
YDR247W YJL005W
YDR247W YJL076W
YDR247W YKR010C
YDR247W YLR384C
YDR247W YMR270C
YDR247W YNL210W
YDR247W YNL295W
YDR247W YOL010W
YDR247W YOL116W
YDR247W YOR028C
YDR247W YPL086C
YDR247W YPL217C
YDR247W YPR010C-A
YDR247W YPR115W
YDR250C YJL070C
YDR251W YDR466W
YDR251W YGL206C
YDR251W YJL095W
YDR251W YPL057C
YDR252W YGR134W
YDR252W YHR193C
YDR252W YJR055W
YDR253C YNL103W
YDR254W YEL077C
YDR254W YIL111W
YDR255C YKL144C
YDR256C YGL153W
YDR256C YLR347C
YDR256C YMR314W
YDR256C YNL189W
YDR259C YDR311W
YDR259C YDR484W
YDR259C YER022W
YDR259C YER032W
YDR259C YER114C
YDR259C YFR015C
YDR259C YGL127C
YDR259C YGL181W
YDR259C YGR066C
YDR259C YGR239C
YDR259C YHL002W
YDR259C YKR048C
YDR259C YLR423C
YDR259C YLR446W
YDR259C YLR447C
YDR259C YNL020C
YDR259C YNL092W
YDR259C YNR051C
YDR259C YNR052C
YDR260C YEL060C
YDR260C YGL070C
YDR260C YGL206C
YDR260C YHR166C
YDR260C YJL008C
YDR260C YJR045C
YDR260C YKL152C
YDR260C YLR116W
YDR260C YLR180W
YDR260C YML072C
YDR260C YMR205C
YDR260C YMR214W
YDR260C YNL064C
YDR260C YOR303W
YDR261W-A YDR261W-B
YDR261W-A YFL002W-B
YDR262W YDR454C
YDR263C YOR214C
YDR264C YHR135C
YDR264C YJR086W
YDR264C YKL178C
YDR264C YNL154C
YDR264C YOR043W
YDR264C YOR101W
YDR264C YOR212W
YDR264C YPL242C
YDR265W YGR133W
YDR265W YLR191W
YDR265W YMR026C
YDR265W YOL044W
YDR266C YER081W
YDR266C YGL173C
YDR266C YHL034C
YDR266C YJL066C
YDR266C YJR045C
YDR266C YLR180W
YDR266C YMR012W
YDR266C YOR232W
YDR267C YER098W
YDR267C YFL016C
YDR267C YHR044C
YDR267C YHR122W
YDR267C YHR152W
YDR267C YIL128W
YDR267C YJL052W
YDR267C YJL153C
YDR267C YKL152C
YDR267C YLR044C
YDR267C YMR066W
YDR267C YMR108W
YDR267C YOL111C
YDR267C YOR261C
YDR267C YOR374W
YDR268W YJR091C
YDR268W YLR453C
YDR268W YOR308C
YDR269C YJR091C
YDR270W YHR016C
YDR270W YHR114W
YDR270W YNL259C
YDR271C YDR509W
YDR271C YFR024C-A
YDR271C YHR114W
YDR271C YJR091C
YDR271C YMR047C
YDR271C YOR128C
YDR271C YOR244W
YDR271C YPR086W
YDR273W YFR052W
YDR273W YMR001C
YDR275W YDR363W
YDR276C YDR307W
YDR276C YDR331W
YDR276C YEL002C
YDR276C YJL117W
YDR276C YJR010C-A
YDR276C YKL212W
YDR276C YLL061W
YDR276C YLR241W
YDR276C YMR149W
YDR276C YOR211C
YDR277C YDR388W
YDR277C YGL237C
YDR277C YHL002W
YDR277C YHR114W
YDR277C YJL020C
YDR277C YJR022W
YDR277C YKL129C
YDR277C YLR191W
YDR277C YLR373C
YDR277C YLR447C
YDR277C YMR109W
YDR277C YNL201C
YDR277C YOR060C
YDR277C YOR358W
YDR279W YFL029C
YDR279W YGR262C
YDR279W YIL131C
YDR279W YLR154C
YDR279W YNL106C
YDR280W YGR090W
YDR280W YGR095C
YDR280W YGR158C
YDR280W YGR195W
YDR280W YHR069C
YDR280W YJL109C
YDR280W YLR398C
YDR280W YMR128W
YDR280W YNL189W
YDR280W YNL232W
YDR280W YOL021C
YDR280W YOL142W
YDR280W YOR001W
YDR280W YOR076C
YDR280W YPR189W
YDR281C YLR267W
YDR283C YGR091W
YDR283C YJR110W
YDR283C YKL173W
YDR283C YLR096W
YDR283C YLR409C
YDR283C YMR186W
YDR283C YMR205C
YDR283C YNL025C
YDR283C YNL183C
YDR283C YNL213C
YDR283C YOR308C
YDR283C YPL204W
YDR283C YPL240C
YDR283C YPR115W
YDR283C YPR178W
YDR284C YHL017W
YDR284C YKR088C
YDR284C YLR083C
YDR284C YPL147W
YDR284C YPR079W
YDR285W YLR394W
YDR285W YNL201C
YDR285W YOL069W
YDR286C YGL070C
YDR287W YHR163W
YDR289C YER112W
YDR289C YNL189W
YDR290W YKL002W
YDR291W YJL020C
YDR292C YKL154W
YDR292C YMR163C
YDR293C YER082C
YDR293C YML064C
YDR293C YNL161W
YDR295C YGL086W
YDR295C YJR112W
YDR295C YLR131C
YDR295C YMR117C
YDR295C YNL021W
YDR295C YNL250W
YDR295C YOL069W
YDR295C YOL090W
YDR296W YGR220C
YDR296W YNL185C
YDR296W YNL284C
YDR296W YPL248C
YDR297W YDR331W
YDR297W YEL002C
YDR297W YER026C
YDR297W YGL200C
YDR297W YGR125W
YDR297W YGR260W
YDR297W YHR140W
YDR297W YHR142W
YDR297W YIL016W
YDR297W YJL117W
YDR297W YJL196C
YDR297W YJR010C-A
YDR297W YKL065C
YDR297W YKL154W
YDR297W YLL028W
YDR297W YLR372W
YDR297W YML048W
YDR297W YMR149W
YDR297W YOL003C
YDR297W YOR016C
YDR297W YPL076W
YDR297W YPL264C
YDR297W YPL274W
YDR298C YFR028C
YDR298C YJR121W
YDR298C YKL016C
YDR299W YDR466W
YDR299W YER127W
YDR299W YGR090W
YDR299W YGR145W
YDR299W YNL207W
YDR299W YOR014W
YDR299W YPL042C
YDR299W YPR161C
YDR300C YER107C
YDR300C YML095C
YDR300C YNL030W
YDR300C YNL265C
YDR300C YPR137W
YDR301W YER133W
YDR301W YGR156W
YDR301W YGR240C
YDR301W YJR093C
YDR301W YKL018W
YDR301W YKL059C
YDR301W YKR002W
YDR301W YLR115W
YDR301W YLR277C
YDR301W YMR061W
YDR301W YNL317W
YDR301W YOR250C
YDR301W YPR107C
YDR303C YHR056C
YDR303C YLR113W
YDR303C YLR176C
YDR303C YNL030W
YDR305C YLR447C
YDR306C YDR328C
YDR306C YER043C
YDR306C YER081W
YDR306C YIR017C
YDR306C YJR045C
YDR306C YKL085W
YDR306C YLR259C
YDR306C YMR105C
YDR306C YNL138W
YDR306C YOR027W
YDR306C YPL240C
YDR307W YER026C
YDR307W YER081W
YDR307W YER145C
YDR307W YFL062W
YDR307W YHR140W
YDR307W YJL091C
YDR307W YJL196C
YDR307W YJR117W
YDR307W YKL065C
YDR307W YKL154W
YDR307W YLR372W
YDR307W YML048W
YDR307W YMR153W
YDR307W YOR016C
YDR308C YDR448W
YDR308C YEL009C
YDR308C YGL127C
YDR308C YGR104C
YDR308C YOL051W
YDR308C YOL135C
YDR308C YOR119C
YDR308C YOR174W
YDR309C YGR207C
YDR309C YHR061C
YDR309C YHR107C
YDR309C YKL007W
YDR309C YKL082C
YDR309C YLR229C
YDR309C YML109W
YDR309C YMR055C
YDR309C YMR238W
YDR309C YMR273C
YDR309C YNL298W
YDR309C YOR127W
YDR309C YPL161C
YDR310C YFR024C-A
YDR310C YHR152W
YDR310C YOL068C
YDR310C YOR279C
YDR311W YDR337W
YDR311W YEL037C
YDR311W YER086W
YDR311W YGL198W
YDR311W YGR033C
YDR311W YGR120C
YDR311W YGR258C
YDR311W YHR113W
YDR311W YIL021W
YDR311W YIL071C
YDR311W YIL144W
YDR311W YKL028W
YDR311W YKL103C
YDR311W YKL104C
YDR311W YKR050W
YDR311W YLR005W
YDR311W YLR288C
YDR311W YLR423C
YDR311W YMR201C
YDR311W YMR294W
YDR311W YNL135C
YDR311W YOL082W
YDR311W YOR089C
YDR311W YOR197W
YDR311W YPL024W
YDR311W YPL170W
YDR311W YPR056W
YDR311W YPR183W
YDR312W YER114C
YDR312W YOR080W
YDR313C YIL148W
YDR313C YJL088W
YDR313C YJR091C
YDR313C YNL044W
YDR313C YPL133C
YDR314C YEL037C
YDR314C YML011C
YDR315C YJR117W
YDR315C YLR264W
YDR315C YLR323C
YDR315C YOR078W
YDR315C YPR132W
YDR316W YER110C
YDR316W YFL053W
YDR316W YGR041W
YDR316W YHR082C
YDR316W YLR447C
YDR316W YOL055C
YDR316W YPL258C
YDR316W YPR121W
YDR317W YLR373C
YDR318W YDR328C
YDR318W YDR455C
YDR318W YDR478W
YDR318W YDR542W
YDR318W YEL068C
YDR318W YER029C
YDR318W YER035W
YDR318W YER084W
YDR318W YFL015C
YDR318W YFR054C
YDR318W YGL239C
YDR318W YGR018C
YDR318W YGR036C
YDR318W YGR146C
YDR318W YGR179C
YDR318W YHL042W
YDR318W YHR142W
YDR318W YHR152W
YDR318W YHR189W
YDR318W YIL141W
YDR318W YJR060W
YDR318W YKL089W
YDR318W YLL033W
YDR318W YLL037W
YDR318W YNL189W
YDR318W YPL018W
YDR319C YHR114W
YDR319C YLR295C
YDR319C YLR452C
YDR320C YGL206C
YDR320C YGR167W
YDR320C YPL022W
YDR321W YGL095C
YDR321W YLR347C
YDR321W YML064C
YDR321W YPL070W
YDR322C-A YJR121W
YDR322W YGR091W
YDR322W YGR220C
YDR322W YJL041W
YDR322W YNL185C
YDR322W YNL284C
YDR323C YKR014C
YDR324C YER082C
YDR324C YGR090W
YDR324C YJL069C
YDR324C YOL108C
YDR324C YPL022W
YDR326C YER007C-A
YDR326C YIL105C
YDR326C YJR035W
YDR327W YOR378W
YDR328C YDR463W
YDR328C YEL030W
YDR328C YEL051W
YDR328C YEL060C
YDR328C YFL009W
YDR328C YFR030W
YDR328C YGL149W
YDR328C YGL186C
YDR328C YGR020C
YDR328C YGR032W
YDR328C YGR140W
YDR328C YHR073W
YDR328C YHR102W
YDR328C YHR115C
YDR328C YHR205W
YDR328C YIL046W
YDR328C YJL149W
YDR328C YJL204C
YDR328C YJR033C
YDR328C YJR089W
YDR328C YJR090C
YDR328C YLR079W
YDR328C YLR097C
YDR328C YLR224W
YDR328C YLR267W
YDR328C YLR352W
YDR328C YLR368W
YDR328C YLR399C
YDR328C YLR421C
YDR328C YLR429W
YDR328C YML088W
YDR328C YMR094W
YDR328C YMR155W
YDR328C YMR168C
YDR328C YMR199W
YDR328C YMR258C
YDR328C YMR291W
YDR328C YNL015W
YDR328C YNL116W
YDR328C YNL311C
YDR328C YNR019W
YDR328C YOL055C
YDR328C YOL098C
YDR328C YOL117W
YDR328C YOL133W
YDR328C YOR057W
YDR328C YOR080W
YDR328C YOR133W
YDR328C YOR332W
YDR328C YPL240C
YDR328C YPL256C
YDR328C YPR019W
YDR328C YPR036W
YDR329C YLR002C
YDR329C YLR191W
YDR329C YMR203W
YDR329C YOL044W
YDR331W YDR343C
YDR331W YDR456W
YDR331W YEL027W
YDR331W YER026C
YDR331W YER081W
YDR331W YGL051W
YDR331W YGL053W
YDR331W YGL104C
YDR331W YGR174C
YDR331W YGR284C
YDR331W YGR289C
YDR331W YHL003C
YDR331W YHR007C
YDR331W YHR026W
YDR331W YHR133C
YDR331W YHR140W
YDR331W YHR188C
YDR331W YIL016W
YDR331W YJL091C
YDR331W YJL117W
YDR331W YJL196C
YDR331W YJR117W
YDR331W YJR158W
YDR331W YKL006C-A
YDR331W YKL008C
YDR331W YKL065C
YDR331W YKL154W
YDR331W YKL212W
YDR331W YKR039W
YDR331W YLR018C
YDR331W YLR088W
YDR331W YLR372W
YDR331W YML048W
YDR331W YMR058W
YDR331W YMR215W
YDR331W YMR296C
YDR331W YNL044W
YDR331W YOL003C
YDR331W YOL156W
YDR331W YOR307C
YDR331W YPL076W
YDR331W YPL227C
YDR331W YPL274W
YDR331W YPR028W
YDR332W YMR074C
YDR333C YPL118W
YDR334W YDR485C
YDR334W YER114C
YDR334W YFL039C
YDR334W YGR002C
YDR334W YJL081C
YDR334W YLR385C
YDR334W YLR399C
YDR334W YML041C
YDR334W YNL107W
YDR334W YOL012C
YDR334W YPL022W
YDR334W YPL235W
YDR335W YFR002W
YDR335W YFR034C
YDR335W YGL035C
YDR335W YGL092W
YDR335W YGL172W
YDR335W YGR009C
YDR335W YGR119C
YDR335W YJL061W
YDR335W YKL068W
YDR335W YKR082W
YDR335W YLR293C
YDR335W YLR335W
YDR335W YML103C
YDR335W YMR047C
YDR335W YOL051W
YDR335W YOR098C
YDR335W YOR359W
YDR335W YPL240C
YDR335W YPR008W
YDR337W YHL004W
YDR337W YPR084W
YDR339C YGL006W
YDR339C YJR045C
YDR339C YLR180W
YDR339C YNL064C
YDR340W YGL070C
YDR341C YIR005W
YDR341C YNL135C
YDR342C YER048C
YDR342C YGL042C
YDR342C YJL173C
YDR342C YKR026C
YDR342C YLR019W
YDR342C YLR340W
YDR342C YMR049C
YDR342C YNL323W
YDR342C YOL100W
YDR342C YOR045W
YDR342C YOR181W
YDR342C YPL204W
YDR343C YER081W
YDR343C YER125W
YDR343C YER171W
YDR343C YGR040W
YDR343C YGR060W
YDR343C YJR017C
YDR343C YKL193C
YDR343C YLR019W
YDR343C YNL032W
YDR343C YOL100W
YDR343C YOR181W
YDR344C YOR196C
YDR345C YLL006W
YDR345C YOR047C
YDR346C YLR077W
YDR347W YHL004W
YDR348C YER125W
YDR348C YMR295C
YDR349C YLR099C
YDR349C YOR007C
YDR350C YNL126W
YDR350C YOL123W
YDR351W YJR005W
YDR351W YLR191W
YDR351W YNL070W
YDR351W YOR284W
YDR353W YKR083C
YDR353W YLR216C
YDR353W YLR347C
YDR353W YLR373C
YDR353W YNL180C
YDR353W YNL189W
YDR353W YNL244C
YDR353W YOL128C
YDR356W YER129W
YDR356W YGR161C
YDR356W YHR172W
YDR356W YJL187C
YDR356W YKL042W
YDR356W YLR006C
YDR356W YLR212C
YDR356W YNL053W
YDR356W YNL126W
YDR356W YOR257W
YDR356W YPL124W
YDR356W YPL180W
YDR357C YGL079W
YDR357C YLR423C
YDR357C YPR182W
YDR359C YFL024C
YDR359C YGR002C
YDR359C YHR099W
YDR359C YJL098W
YDR359C YLR113W
YDR359C YNL107W
YDR359C YOR119C
YDR359C YOR244W
YDR361C YER117W
YDR361C YJR091C
YDR362C YDR388W
YDR362C YMR226C
YDR363W-A YER021W
YDR363W-A YGR232W
YDR363W-A YHR027C
YDR363W-A YPR108W
YDR364C YKL095W
YDR364C YMR213W
YDR365C YDR381W
YDR365C YER165W
YDR365C YFR053C
YDR365C YGL008C
YDR365C YGL019W
YDR365C YGL173C
YDR365C YHL034C
YDR365C YIL035C
YDR365C YJL207C
YDR365C YJR045C
YDR365C YKR081C
YDR365C YLR432W
YDR365C YMR296C
YDR365C YNR054C
YDR365C YOL041C
YDR365C YOL139C
YDR365C YOR061W
YDR366C YER071C
YDR366C YGR054W
YDR367W YHR065C
YDR368W YNL166C
YDR369C YFL039C
YDR369C YGL090W
YDR369C YHR082C
YDR369C YJL167W
YDR369C YJR045C
YDR369C YKL022C
YDR369C YLR109W
YDR369C YMR224C
YDR369C YNL250W
YDR369C YOL055C
YDR370C YFL049W
YDR371W YIR038C
YDR372C YDR523C
YDR372C YJL053W
YDR372C YLR352W
YDR372C YMR047C
YDR373W YGL153W
YDR373W YGR082W
YDR373W YNL267W
YDR373W YOR136W
YDR374C YJL070C
YDR376W YIR024C
YDR377W YJR121W
YDR377W YKL016C
YDR377W YML081C-A
YDR377W YPL078C
YDR378C YER112W
YDR378C YER146W
YDR378C YGL251C
YDR378C YGR091W
YDR378C YHR165C
YDR378C YJL124C
YDR378C YJL139C
YDR378C YJR022W
YDR378C YLR053C
YDR378C YLR147C
YDR378C YLR275W
YDR378C YLR295C
YDR378C YLR438C-A
YDR378C YMR221C
YDR378C YMR268C
YDR378C YNL070W
YDR378C YNL147W
YDR378C YOL149W
YDR378C YOR320C
YDR379W YNL201C
YDR380W YOR382W
YDR381W YDR386W
YDR381W YGL190C
YDR381W YGL237C
YDR381W YIL035C
YDR381W YIL038C
YDR381W YIL095W
YDR381W YJL098W
YDR381W YKL214C
YDR381W YKR048C
YDR381W YMR308C
YDR381W YNL088W
YDR381W YNL230C
YDR381W YOL113W
YDR381W YOR267C
YDR381W YPL169C
YDR382W YEL054C
YDR382W YFL039C
YDR382W YLR340W
YDR383C YLR083C
YDR383C YLR315W
YDR383C YLR423C
YDR383C YNL189W
YDR383C YOL104C
YDR383C YOR159C
YDR383C YPL002C
YDR384C YMR009W
YDR384C YNR060W
YDR384C YPR156C
YDR386W YDR388W
YDR386W YDR502C
YDR386W YER006W
YDR386W YER078C
YDR386W YER110C
YDR386W YER112W
YDR386W YER165W
YDR386W YFL039C
YDR386W YFR001W
YDR386W YGL173C
YDR386W YGL206C
YDR386W YGR090W
YDR386W YGR234W
YDR386W YGR264C
YDR386W YHL034C
YDR386W YHR143W-A
YDR386W YIL148W
YDR386W YJL008C
YDR386W YJL020C
YDR386W YJL066C
YDR386W YJL088W
YDR386W YJR077C
YDR386W YJR144W
YDR386W YKL022C
YDR386W YKL152C
YDR386W YKR081C
YDR386W YLR180W
YDR386W YLR196W
YDR386W YML074C
YDR386W YMR001C
YDR386W YMR049C
YDR386W YMR226C
YDR386W YMR303C
YDR386W YNL024C
YDR386W YNL030W
YDR386W YNL061W
YDR386W YNL064C
YDR386W YNL085W
YDR386W YNL132W
YDR386W YNL308C
YDR386W YOL041C
YDR386W YOL139C
YDR386W YPL061W
YDR386W YPL108W
YDR386W YPL127C
YDR386W YPL129W
YDR386W YPL153C
YDR386W YPR119W
YDR386W YPR181C
YDR387C YLR292C
YDR387C YOR292C
YDR388W YDR515W
YDR388W YER003C
YDR388W YER032W
YDR388W YER043C
YDR388W YER091C
YDR388W YER110C
YDR388W YER125W
YDR388W YER127W
YDR388W YFL016C
YDR388W YFL018C
YDR388W YFL039C
YDR388W YFR013W
YDR388W YFR053C
YDR388W YGL016W
YDR388W YGL026C
YDR388W YGL060W
YDR388W YGL144C
YDR388W YGL181W
YDR388W YGL190C
YDR388W YGL201C
YDR388W YGL202W
YDR388W YGL226W
YDR388W YGL253W
YDR388W YGR058W
YDR388W YGR098C
YDR388W YGR099W
YDR388W YGR155W
YDR388W YGR159C
YDR388W YGR240C
YDR388W YGR268C
YDR388W YHL030W
YDR388W YHR016C
YDR388W YHR065C
YDR388W YHR137W
YDR388W YHR183W
YDR388W YIL094C
YDR388W YIL105C
YDR388W YIL106W
YDR388W YIL128W
YDR388W YIL147C
YDR388W YIL148W
YDR388W YIL156W
YDR388W YJL034W
YDR388W YJL085W
YDR388W YJL130C
YDR388W YJL133W
YDR388W YJL138C
YDR388W YJL153C
YDR388W YJL194W
YDR388W YJL195C
YDR388W YJR035W
YDR388W YJR045C
YDR388W YJR077C
YDR388W YJR083C
YDR388W YJR090C
YDR388W YJR115W
YDR388W YJR121W
YDR388W YJR139C
YDR388W YKL035W
YDR388W YKL129C
YDR388W YKL214C
YDR388W YKR027W
YDR388W YLL023C
YDR388W YLL028W
YDR388W YLR044C
YDR388W YLR144C
YDR388W YLR180W
YDR388W YLR243W
YDR388W YLR337C
YDR388W YLR355C
YDR388W YLR425W
YDR388W YLR433C
YDR388W YLR436C
YDR388W YML085C
YDR388W YML109W
YDR388W YML123C
YDR388W YMR003W
YDR388W YMR068W
YDR388W YMR109W
YDR388W YMR162C
YDR388W YMR192W
YDR388W YMR287C
YDR388W YMR308C
YDR388W YNL037C
YDR388W YNL047C
YDR388W YNL064C
YDR388W YNL086W
YDR388W YNL094W
YDR388W YNL138W
YDR388W YNL152W
YDR388W YNL176C
YDR388W YNL206C
YDR388W YNL243W
YDR388W YNL287W
YDR388W YNR001C
YDR388W YOL058W
YDR388W YOL139C
YDR388W YOR004W
YDR388W YOR042W
YDR388W YOR047C
YDR388W YOR181W
YDR388W YOR204W
YDR388W YOR284W
YDR388W YOR329C
YDR388W YOR362C
YDR388W YOR375C
YDR388W YPL061W
YDR388W YPL135C-A
YDR388W YPL140C
YDR388W YPL181W
YDR388W YPL235W
YDR388W YPL249C
YDR388W YPL249C-A
YDR388W YPR055W
YDR388W YPR074C
YDR388W YPR081C
YDR388W YPR088C
YDR388W YPR091C
YDR388W YPR095C
YDR388W YPR110C
YDR388W YPR171W
YDR389W YGR074W
YDR389W YJR091C
YDR389W YPR165W
YDR390C YDR510W
YDR390C YGR048W
YDR390C YKR002W
YDR390C YPR180W
YDR392W YDR448W
YDR392W YER148W
YDR392W YHR099W
YDR392W YOL148C
YDR392W YOR119C
YDR392W YPL181W
YDR394W YDR427W
YDR394W YDR488C
YDR394W YEL034W
YDR394W YEL037C
YDR394W YER012W
YDR394W YER021W
YDR394W YER081W
YDR394W YER095W
YDR394W YER171W
YDR394W YER173W
YDR394W YER179W
YDR394W YFL016C
YDR394W YFR004W
YDR394W YFR010W
YDR394W YFR052W
YDR394W YGL004C
YDR394W YGL048C
YDR394W YGL074C
YDR394W YGL137W
YDR394W YGR092W
YDR394W YGR232W
YDR394W YGR262C
YDR394W YHR027C
YDR394W YHR030C
YDR394W YHR200W
YDR394W YIL075C
YDR394W YJL008C
YDR394W YJL130C
YDR394W YJL157C
YDR394W YJR045C
YDR394W YKL073W
YDR394W YKL145W
YDR394W YKR026C
YDR394W YLR106C
YDR394W YLR180W
YDR394W YLR191W
YDR394W YLR196W
YDR394W YLR216C
YDR394W YLR259C
YDR394W YLR306W
YDR394W YML115C
YDR394W YMR001C
YDR394W YMR049C
YDR394W YMR205C
YDR394W YMR216C
YDR394W YMR284W
YDR394W YMR308C
YDR394W YNL055C
YDR394W YNL064C
YDR394W YNL085W
YDR394W YNL250W
YDR394W YNL290W
YDR394W YOL055C
YDR394W YOL094C
YDR394W YOR027W
YDR394W YOR089C
YDR394W YOR117W
YDR394W YOR136W
YDR394W YOR151C
YDR394W YOR259C
YDR394W YOR261C
YDR394W YPL070W
YDR394W YPL235W
YDR394W YPL240C
YDR394W YPR108W
YDR395W YGR119C
YDR395W YIL115C
YDR395W YJL041W
YDR395W YKL068W
YDR395W YMR047C
YDR395W YOL070C
YDR395W YOR098C
YDR395W YPR015C
YDR397C YER159C
YDR398W YER138C
YDR398W YFL045C
YDR398W YGL206C
YDR398W YGR254W
YDR398W YJL026W
YDR398W YJR070C
YDR398W YKL081W
YDR398W YLR044C
YDR398W YLR216C
YDR398W YLR336C
YDR398W YMR093W
YDR398W YMR246W
YDR398W YNR016C
YDR398W YOR133W
YDR398W YOR136W
YDR398W YOR259C
YDR398W YOR375C
YDR398W YPL061W
YDR398W YPL216W
YDR399W YNL189W
YDR403W YKR053C
YDR404C YER125W
YDR404C YGL070C
YDR404C YGR005C
YDR404C YGR063C
YDR404C YGR186W
YDR404C YIL021W
YDR404C YJL070C
YDR404C YJL140W
YDR404C YJL164C
YDR404C YML010W
YDR404C YOL005C
YDR404C YOR151C
YDR404C YOR224C
YDR404C YPL203W
YDR404C YPR180W
YDR405W YER154W
YDR405W YGR220C
YDR405W YNL185C
YDR407C YJL044C
YDR407C YKR068C
YDR408C YGL127C
YDR408C YKL002W
YDR408C YOR174W
YDR409W YJL020C
YDR409W YJR076C
YDR409W YLR314C
YDR409W YMR032W
YDR410C YJL117W
YDR410C YLR399C
YDR410C YNL101W
YDR412W YER133W
YDR412W YMR049C
YDR412W YPR119W
YDR413C YGR151C
YDR413C YGR289C
YDR414C YDR503C
YDR414C YEL004W
YDR414C YEL017C-A
YDR414C YER005W
YDR414C YER118C
YDR414C YFL040W
YDR414C YFL041W
YDR414C YFR024C-A
YDR414C YGL104C
YDR414C YGL259W
YDR414C YGR199W
YDR414C YGR284C
YDR414C YHL042W
YDR414C YIL173W
YDR414C YJL004C
YDR414C YJL133W
YDR414C YJL193W
YDR414C YKL120W
YDR414C YLL023C
YDR414C YLL056C
YDR414C YLR026C
YDR414C YLR242C
YDR414C YLR372W
YDR414C YLR411W
YDR414C YML038C
YDR414C YMR155W
YDR414C YMR292W
YDR414C YNL044W
YDR414C YNL326C
YDR414C YNR026C
YDR414C YOL075C
YDR414C YOR254C
YDR414C YPL264C
YDR415C YJR089W
YDR415C YOR305W
YDR416W YGR119C
YDR416W YGR129W
YDR416W YHR114W
YDR416W YHR165C
YDR416W YJR050W
YDR416W YKL095W
YDR416W YLL036C
YDR416W YLR117C
YDR416W YLR291C
YDR416W YMR213W
YDR416W YPL077C
YDR416W YPR101W
YDR419W YFL018C
YDR419W YGL173C
YDR419W YJL088W
YDR419W YJL130C
YDR419W YJR121W
YDR419W YNL064C
YDR419W YOL055C
YDR419W YPR160W
YDR422C YDR477W
YDR422C YDR516C
YDR422C YER029C
YDR422C YGL115W
YDR422C YHR114W
YDR422C YJL066C
YDR422C YJL124C
YDR422C YLR306W
YDR422C YLR453C
YDR422C YMR106C
YDR422C YOR027W
YDR422C YPR078C
YDR423C YMR047C
YDR424C YDR488C
YDR424C YIL095W
YDR424C YPR119W
YDR425W YGL161C
YDR425W YGL198W
YDR425W YGR172C
YDR425W YJL036W
YDR425W YJR110W
YDR425W YKR014C
YDR425W YPL280W
YDR427W YEL037C
YDR427W YER012W
YDR427W YER148W
YDR427W YFR004W
YDR427W YFR010W
YDR427W YFR052W
YDR427W YGL004C
YDR427W YGL201C
YDR427W YGR067C
YDR427W YGR232W
YDR427W YHR027C
YDR427W YHR200W
YDR427W YIL066C
YDR427W YKL145W
YDR427W YLR386W
YDR427W YMR276W
YDR427W YNL244C
YDR427W YNR059W
YDR427W YOR261C
YDR427W YPR108W
YDR428C YNL189W
YDR428C YOR157C
YDR429C YFL017C
YDR429C YGL137W
YDR429C YJL070C
YDR429C YLR190W
YDR429C YLR192C
YDR429C YMR146C
YDR429C YMR309C
YDR429C YNL244C
YDR429C YOL087C
YDR429C YOR039W
YDR429C YOR361C
YDR429C YPL105C
YDR429C YPR041W
YDR429C YPR086W
YDR430C YER178W
YDR430C YFL018C
YDR430C YGR193C
YDR430C YNL071W
YDR432W YGR054W
YDR432W YHR086W
YDR432W YIL079C
YDR432W YIR001C
YDR432W YKL139W
YDR432W YLR427W
YDR432W YMR001C
YDR432W YNL016W
YDR432W YOR267C
YDR432W YPL178W
YDR433W YLR453C
YDR433W YNL116W
YDR435C YFL040W
YDR436W YFR003C
YDR436W YKL088W
YDR436W YKL193C
YDR436W YKR072C
YDR436W YML016C
YDR436W YMR311C
YDR436W YOR054C
YDR436W YPR005C
YDR438W YJR091C
YDR439W YFR028C
YDR439W YJR091C
YDR439W YMR001C
YDR441C YML022W
YDR443C YFL028C
YDR443C YKR036C
YDR443C YNL288W
YDR443C YNR052C
YDR443C YOL135C
YDR443C YOR119C
YDR443C YOR140W
YDR443C YPL042C
YDR444W YLR291C
YDR445C YER071C
YDR445C YLR295C
YDR446W YDR510W
YDR448W YEL009C
YDR448W YER022W
YDR448W YER148W
YDR448W YFL031W
YDR448W YGL066W
YDR448W YGL112C
YDR448W YGR252W
YDR448W YGR274C
YDR448W YHR041C
YDR448W YHR099W
YDR448W YHR166C
YDR448W YKL012W
YDR448W YLR291C
YDR448W YMR223W
YDR448W YMR236W
YDR448W YOL135C
YDR448W YOL148C
YDR448W YOR023C
YDR448W YOR119C
YDR448W YPL181W
YDR448W YPL248C
YDR448W YPL254W
YDR449C YER082C
YDR449C YGR090W
YDR449C YJL069C
YDR449C YPR041W
YDR450W YOR037W
YDR452W YER112W
YDR452W YNL217W
YDR452W YPR086W
YDR453C YFR028C
YDR453C YIL039W
YDR453C YJL141C
YDR453C YMR059W
YDR453C YMR106C
YDR453C YNL189W
YDR453C YOR031W
YDR453C YPR110C
YDR455C YFL020C
YDR455C YLL046C
YDR455C YLR173W
YDR455C YLR295C
YDR455C YOR108W
YDR456W YER145C
YDR456W YGL008C
YDR456W YGR216C
YDR456W YHL042W
YDR456W YIL030C
YDR456W YIR022W
YDR456W YKR050W
YDR456W YLR372W
YDR456W YNR056C
YDR456W YOR123C
YDR456W YOR125C
YDR456W YPL092W
YDR456W YPR079W
YDR457W YGR052W
YDR457W YJR017C
YDR459C YGR216C
YDR459C YJL012C
YDR459C YMR149W
YDR459C YNL048W
YDR460W YER171W
YDR460W YLR259C
YDR460W YLR288C
YDR460W YPR025C
YDR461W YLR384C
YDR462W YGR091W
YDR462W YGR220C
YDR462W YNL284C
YDR463W YOL133W
YDR464W YHR077C
YDR464W YNL135C
YDR465C YJR021C
YDR465C YMR047C
YDR466W YER160C
YDR466W YHR052W
YDR466W YHR088W
YDR466W YJL095W
YDR466W YLR196W
YDR466W YMR049C
YDR466W YMR066W
YDR466W YMR109W
YDR466W YOL041C
YDR466W YOR201C
YDR466W YPL093W
YDR468C YGL095C
YDR468C YGR172C
YDR468C YIL140W
YDR468C YKR020W
YDR468C YLL043W
YDR468C YMR018W
YDR468C YMR197C
YDR468C YNL044W
YDR468C YOL018C
YDR469W YEL005C
YDR469W YHR060W
YDR469W YHR119W
YDR469W YLR015W
YDR469W YLR432W
YDR469W YPL138C
YDR472W YKR068C
YDR472W YML077W
YDR473C YER172C
YDR473C YFL017W-A
YDR473C YGR091W
YDR473C YHR165C
YDR473C YJR022W
YDR473C YLR147C
YDR473C YLR423C
YDR473C YLR438C-A
YDR473C YPL031C
YDR473C YPR178W
YDR475C YER133W
YDR475C YML016C
YDR477W YEL060C
YDR477W YER027C
YDR477W YER040W
YDR477W YER129W
YDR477W YER177W
YDR477W YFL037W
YDR477W YFR028C
YDR477W YFR053C
YDR477W YGL035C
YDR477W YGL115W
YDR477W YGL158W
YDR477W YGL208W
YDR477W YIL148W
YDR477W YJL076W
YDR477W YJL089W
YDR477W YJL130C
YDR477W YKL182W
YDR477W YLR055C
YDR477W YLR180W
YDR477W YLR191W
YDR477W YML006C
YDR477W YML085C
YDR477W YMR001C
YDR477W YMR086W
YDR477W YMR104C
YDR477W YNL025C
YDR477W YNL183C
YDR477W YNL218W
YDR477W YNL236W
YDR477W YNL257C
YDR477W YOL062C
YDR477W YOL139C
YDR477W YOR047C
YDR477W YOR267C
YDR477W YOR351C
YDR477W YPL042C
YDR477W YPL259C
YDR479C YER081W
YDR479C YGL127C
YDR479C YLR324W
YDR480W YER114C
YDR480W YER177W
YDR480W YGR040W
YDR480W YHR016C
YDR480W YHR039C
YDR480W YHR084W
YDR480W YHR114W
YDR480W YKL161C
YDR480W YLR191W
YDR480W YLR259C
YDR480W YLR304C
YDR480W YLR310C
YDR480W YMR199W
YDR480W YNL189W
YDR480W YPL020C
YDR480W YPL049C
YDR480W YPL256C
YDR482C YGL028C
YDR482C YJR091C
YDR482C YLR259C
YDR482C YOR276W
YDR483W YER081W
YDR483W YHR096C
YDR484W YGR245C
YDR484W YJL029C
YDR484W YKR020W
YDR484W YLR262C
YDR484W YLR291C
YDR484W YLR447C
YDR484W YPL218W
YDR485C YER112W
YDR485C YGR002C
YDR485C YNL107W
YDR485C YOL012C
YDR487C YNL189W
YDR488C YGR180C
YDR488C YGR254W
YDR488C YIL135C
YDR488C YJL034W
YDR488C YJR045C
YDR488C YKL152C
YDR488C YMR066W
YDR488C YNR058W
YDR488C YOR172W
YDR488C YPL174C
YDR488C YPL258C
YDR489W YFR043C
YDR489W YJL072C
YDR489W YLR453C
YDR489W YML034W
YDR489W YPL077C
YDR490C YGR086C
YDR490C YHL048W
YDR490C YHR207C
YDR490C YJR059W
YDR490C YKL166C
YDR490C YLR466W
YDR490C YML074C
YDR490C YMR047C
YDR490C YOR061W
YDR490C YPL004C
YDR492W YJR067C
YDR492W YOR315W
YDR496C YER161C
YDR496C YGR274C
YDR496C YHR066W
YDR496C YHR089C
YDR496C YIL035C
YDR496C YKR081C
YDR496C YLR074C
YDR496C YLR175W
YDR496C YLR233C
YDR496C YNL061W
YDR496C YNL175C
YDR496C YNL230C
YDR496C YPL043W
YDR496C YPR016C
YDR497C YER125W
YDR497C YHR076W
YDR497C YLL028W
YDR497C YNL217W
YDR497C YNL307C
YDR497C YOR254C
YDR498C YGL145W
YDR498C YLR268W
YDR498C YOR075W
YDR499W YGR218W
YDR499W YHR164C
YDR499W YJL090C
YDR499W YJR045C
YDR499W YJR121W
YDR499W YLR180W
YDR499W YLR355C
YDR499W YMR303C
YDR499W YNL030W
YDR499W YOR176W
YDR500C YFL018C
YDR500C YJR091C
YDR500C YNL071W
YDR502C YER066C-A
YDR502C YER171W
YDR502C YER173W
YDR502C YGL116W
YDR502C YGR040W
YDR502C YHR030C
YDR502C YJL173C
YDR502C YJR017C
YDR502C YJR068W
YDR502C YJR090C
YDR502C YKL139W
YDR502C YLR096W
YDR502C YLR320W
YDR502C YLR442C
YDR502C YML064C
YDR502C YML095C
YDR502C YMR059W
YDR502C YNL094W
YDR502C YNL230C
YDR502C YOL133W
YDR502C YOR319W
YDR502C YPL070W
YDR502C YPL125W
YDR502C YPL150W
YDR502C YPR110C
YDR503C YER049W
YDR503C YKL130C
YDR503C YNR074C
YDR504C YJL070C
YDR505C YGL122C
YDR505C YPR154W
YDR506C YJR010C-A
YDR506C YPR201W
YDR507C YGL158W
YDR507C YHR107C
YDR507C YJL095W
YDR507C YJR076C
YDR507C YKL101W
YDR507C YKR048C
YDR507C YLR314C
YDR507C YMR139W
YDR507C YNL166C
YDR507C YOL069W
YDR507C YOR231W
YDR508C YIL114C
YDR508C YKL220C
YDR508C YLR373C
YDR508C YMR279C
YDR508C YOR123C
YDR508C YPR025C
YDR510W YGL127C
YDR510W YJL092W
YDR510W YJR091C
YDR510W YKL043W
YDR510W YLR263W
YDR510W YLR295C
YDR510W YMR047C
YDR510W YMR159C
YDR510W YMR211W
YDR510W YNL088W
YDR510W YNL189W
YDR510W YNR012W
YDR510W YOL034W
YDR510W YOR156C
YDR510W YOR191W
YDR510W YPR104C
YDR510W YPR180W
YDR511W YGL181W
YDR512C YER081W
YDR514C YNL173C
YDR515W YGR172C
YDR515W YHR114W
YDR515W YPR161C
YDR516C YGR169C
YDR516C YJR091C
YDR516C YNL032W
YDR517W YGL237C
YDR520C YKR034W
YDR523C YEL051W
YDR523C YEL060C
YDR523C YER110C
YDR523C YER178W
YDR523C YFL016C
YDR523C YFL037W
YDR523C YFL039C
YDR523C YGL048C
YDR523C YGL202W
YDR523C YGR282C
YDR523C YHL002W
YDR523C YHR033W
YDR523C YJL066C
YDR523C YJR077C
YDR523C YJR121W
YDR523C YJR132W
YDR523C YKL152C
YDR523C YKR046C
YDR523C YLL041C
YDR523C YLR180W
YDR523C YLR216C
YDR523C YML085C
YDR523C YML123C
YDR523C YML124C
YDR523C YMR214W
YDR523C YNL037C
YDR523C YNL064C
YDR523C YOR261C
YDR523C YPL235W
YDR524C YER081W
YDR524C YOR066W
YDR526C YJR091C
YDR527W YJR091C
YDR527W YOL131W
YDR527W YOR210W
YDR528W YER081W
YDR528W YNL189W
YDR528W YNL206C
YDR529C YGL061C
YDR529C YHR114W
YDR529C YLR292C
YDR530C YLR295C
YDR531W YER081W
YDR532C YER022W
YDR532C YHR079C
YDR532C YIL134W
YDR532C YKL194C
YDR533C YJR091C
YDR533C YMR010W
YDR533C YNL189W
YDR534C YGL127C
YDR534C YPR191W
YDR536W YIL135C
YDR538W YGL044C
YDR541C YLR025W
YDR542W YOR187W
YDR545W YFR024C-A
YEL002C YER026C
YEL002C YGL022W
YEL002C YGL226C-A
YEL002C YGR284C
YEL002C YHL003C
YEL002C YIL016W
YEL002C YJL002C
YEL002C YJL117W
YEL002C YJR117W
YEL002C YKL008C
YEL002C YKL065C
YEL002C YLL028W
YEL002C YLR372W
YEL002C YML048W
YEL002C YML075C
YEL002C YML115C
YEL002C YMR149W
YEL002C YMR264W
YEL002C YOL003C
YEL002C YOR016C
YEL002C YOR085W
YEL002C YOR103C
YEL002C YOR254C
YEL002C YPL076W
YEL002C YPL227C
YEL002C YPL234C
YEL002C YPR011C
YEL003W YLR200W
YEL003W YML094W
YEL004W YPL264C
YEL005C YEL013W
YEL005C YGL079W
YEL005C YGR107W
YEL005C YJL061W
YEL005C YNL086W
YEL006W YLR373C
YEL008W YJR091C
YEL009C YER022W
YEL009C YER148W
YEL009C YFL009W
YEL009C YGL112C
YEL009C YGR274C
YEL009C YHR041C
YEL009C YHR145C
YEL009C YMR236W
YEL009C YPL038W
YEL009C YPL042C
YEL011W YGR136W
YEL011W YPR086W
YEL012W YER022W
YEL013W YFL039C
YEL013W YHR195W
YEL013W YJR068W
YEL013W YJR091C
YEL013W YKL061W
YEL013W YLR254C
YEL013W YLR291C
YEL013W YPR185W
YEL015W YER032W
YEL015W YER105C
YEL015W YER124C
YEL015W YGL173C
YEL015W YGR116W
YEL015W YGR218W
YEL015W YIL046W
YEL015W YJR022W
YEL015W YJR140C
YEL015W YLR082C
YEL015W YLR264W
YEL015W YML064C
YEL015W YMR109W
YEL015W YNL118C
YEL015W YNL189W
YEL015W YOL149W
YEL015W YOR167C
YEL015W YOR285W
YEL015W YPL204W
YEL016C YJL157C
YEL016C YOL150C
YEL017C-A YER005W
YEL017C-A YGL200C
YEL017C-A YGR060W
YEL017C-A YGR284C
YEL017C-A YHL042W
YEL017C-A YJL108C
YEL017C-A YJL117W
YEL017C-A YJR117W
YEL017C-A YKL154W
YEL017C-A YLL023C
YEL017C-A YLR083C
YEL017C-A YLR292C
YEL017C-A YLR372W
YEL017C-A YML048W
YEL017C-A YMR299C
YEL017C-A YNL194C
YEL017C-A YNL308C
YEL017C-A YOL018C
YEL017C-A YPL227C
YEL017C-A YPR079W
YEL017W YEL042W
YEL017W YGL098W
YEL017W YGR121C
YEL017W YHR114W
YEL017W YHR123W
YEL017W YIR038C
YEL017W YKL063C
YEL017W YOL020W
YEL017W YPL244C
YEL017W YPR174C
YEL018W YFL024C
YEL018W YHR099W
YEL018W YOR128C
YEL019C YOR266W
YEL020C YIL118W
YEL020W-A YHR005C-A
YEL020W-A YNR017W
YEL021W YFR053C
YEL021W YKL152C
YEL023C YJR022W
YEL023C YML109W
YEL023C YMR104C
YEL026W YER172C
YEL026W YLR147C
YEL026W YMR059W
YEL027W YHR026W
YEL027W YKL065C
YEL027W YLL028W
YEL027W YLR034C
YEL027W YOR016C
YEL027W YOR270C
YEL027W YPR201W
YEL030W YIL095W
YEL030W YJR035W
YEL030W YJR062C
YEL030W YML058W
YEL030W YMR106C
YEL030W YNL161W
YEL030W YNL230C
YEL030W YOL133W
YEL030W YPL256C
YEL031W YHR174W
YEL031W YLR207W
YEL031W YMR215W
YEL032W YGL201C
YEL032W YIL150C
YEL032W YLR103C
YEL032W YLR274W
YEL032W YOR080W
YEL032W YPR019W
YEL034W YHR135C
YEL034W YHR166C
YEL034W YLR074C
YEL034W YLR340W
YEL034W YMR284W
YEL034W YOL069W
YEL034W YOL133W
YEL034W YOR043W
YEL034W YPL111W
YEL034W YPL204W
YEL036C YHR080C
YEL036C YJL183W
YEL036C YJR075W
YEL036C YOL038W
YEL036C YPL050C
YEL036C YPL094C
YEL037C YER012W
YEL037C YER021W
YEL037C YER143W
YEL037C YER148W
YEL037C YER162C
YEL037C YFR004W
YEL037C YFR052W
YEL037C YGL048C
YEL037C YGL207W
YEL037C YHL025W
YEL037C YHL030W
YEL037C YHR027C
YEL037C YHR200W
YEL037C YIL075C
YEL037C YIL143C
YEL037C YIL148W
YEL037C YKL145W
YEL037C YLR441C
YEL037C YMR201C
YEL037C YMR276W
YEL037C YOR117W
YEL037C YOR157C
YEL037C YOR261C
YEL037C YPL096W
YEL037C YPL122C
YEL037C YPR032W
YEL038W YGL127C
YEL039C YHR195W
YEL041W YHR115C
YEL041W YJR049C
YEL041W YKL009W
YEL041W YOR315W
YEL042W YER073W
YEL042W YHL002W
YEL042W YJL152W
YEL042W YLR250W
YEL042W YPR193C
YEL043W YER114C
YEL043W YGR089W
YEL043W YGR119C
YEL043W YGR218W
YEL043W YJL074C
YEL043W YOL069W
YEL043W YOR164C
YEL046C YNL030W
YEL046C YNL189W
YEL046C YNL220W
YEL048C YGL127C
YEL048C YGR040W
YEL048C YHR030C
YEL048C YIL136W
YEL048C YNL227C
YEL049W YKL002W
YEL049W YOR159C
YEL051W YGL061C
YEL051W YGR020C
YEL051W YJR033C
YEL051W YKL080W
YEL051W YKR026C
YEL051W YLR291C
YEL051W YMR054W
YEL051W YMR106C
YEL051W YNL250W
YEL051W YOR270C
YEL051W YOR332W
YEL051W YPR036W
YEL053C YPR051W
YEL054C YLR347C
YEL054C YOL039W
YEL055C YER082C
YEL055C YER100W
YEL055C YGL237C
YEL055C YJL095W
YEL055C YLL019C
YEL055C YLR196W
YEL055C YPL141C
YEL056W YHR183W
YEL056W YJL052W
YEL056W YJR077C
YEL056W YJR121W
YEL056W YLL022C
YEL056W YMR108W
YEL056W YNL030W
YEL056W YOR136W
YEL056W YOR374W
YEL056W YPL001W
YEL056W YPL061W
YEL057C YKL002W
YEL058W YNL218W
YEL059W YJR130C
YEL060C YGL137W
YEL060C YIL128W
YEL060C YJL124C
YEL060C YMR104C
YEL060C YNL161W
YEL060C YOL133W
YEL060C YPL140C
YEL061C YER082C
YEL061C YLR453C
YEL061C YLR454W
YEL061C YMR124W
YEL061C YOL069W
YEL062W YKL048C
YEL062W YLR096W
YEL062W YNL307C
YEL062W YOR138C
YEL062W YPL255W
YEL063C YFL041W
YEL063C YGL051W
YEL063C YGR014W
YEL063C YGR057C
YEL063C YGR284C
YEL063C YHL042W
YEL063C YHR133C
YEL063C YHR140W
YEL063C YHR142W
YEL063C YIL016W
YEL063C YIL114C
YEL063C YIL140W
YEL063C YJL002C
YEL063C YJL091C
YEL063C YJL117W
YEL063C YJL196C
YEL063C YJR010C-A
YEL063C YJR117W
YEL063C YKL065C
YEL063C YKL154W
YEL063C YLR343W
YEL063C YLR372W
YEL063C YML048W
YEL063C YMR264W
YEL063C YMR292W
YEL063C YNL125C
YEL063C YOL132W
YEL063C YOR016C
YEL063C YOR161C
YEL063C YOR254C
YEL063C YOR345C
YEL063C YPL076W
YEL063C YPL139C
YEL063C YPL227C
YEL063C YPL234C
YEL064C YIR034C
YEL064C YNR058W
YEL064C YOR242C
YEL066W YHR041C
YEL066W YLR347C
YEL066W YML064C
YEL066W YNL189W
YEL066W YPL070W
YEL066W YPL112C
YEL068C YJR091C
YEL068C YKL002W
YEL068C YLR225C
YEL069C YGL249W
YEL069C YPR110C
YEL070W YJR091C
YEL070W YNR058W
YEL071W YKL103C
YEL071W YLR383W
YEL072W YOR273C
YEL074W YKL002W
YEL075C YJR091C
YEL077C YFR053C
YER002W YGL237C
YER002W YMR049C
YER002W YPR016C
YER004W YER009W
YER004W YGR218W
YER005W YGL212W
YER005W YGR284C
YER005W YJL004C
YER005W YLR214W
YER005W YNL044W
YER005W YPL264C
YER006W YER126C
YER006W YER133W
YER006W YGL081W
YER006W YGR103W
YER006W YGR220C
YER006W YGR245C
YER006W YHR197W
YER006W YIL018W
YER006W YIL035C
YER006W YJR110W
YER006W YKR081C
YER006W YLR074C
YER006W YMR049C
YER006W YNL061W
YER006W YNL110C
YER006W YNL284C
YER006W YOR267C
YER006W YPL043W
YER006W YPL204W
YER006W YPR161C
YER007C-A YJR014W
YER007C-A YKL028W
YER007W YHR027C
YER007W YJL120W
YER007W YML085C
YER007W YOL082W
YER007W YOR349W
YER008C YER114C
YER008C YLR191W
YER008C YLR229C
YER008C YMR304W
YER008C YPR165W
YER009W YGL092W
YER009W YIL063C
YER009W YJL041W
YER009W YLR293C
YER009W YLR335W
YER009W YLR347C
YER009W YMR059W
YER009W YNL189W
YER009W YOR098C
YER009W YOR185C
YER010C YNL189W
YER010C YOR274W
YER011W YKL002W
YER011W YLR347C
YER011W YPL178W
YER012W YER021W
YER012W YER094C
YER012W YFR004W
YER012W YFR050C
YER012W YFR052W
YER012W YGL011C
YER012W YGL048C
YER012W YGR135W
YER012W YGR253C
YER012W YHR027C
YER012W YHR033W
YER012W YHR200W
YER012W YIL075C
YER012W YJL001W
YER012W YJL008C
YER012W YKL145W
YER012W YKL152C
YER012W YKL206C
YER012W YLR180W
YER012W YLR199C
YER012W YLR259C
YER012W YLR421C
YER012W YML092C
YER012W YMR106C
YER012W YMR314W
YER012W YOL038W
YER012W YOR117W
YER012W YOR261C
YER012W YOR362C
YER012W YPR103W
YER012W YPR108W
YER013W YLR116W
YER013W YLR117C
YER013W YMR213W
YER015W YJL095W
YER016W YFR050C
YER016W YGL061C
YER016W YML085C
YER017C YER091C
YER017C YFL018C
YER017C YGL253W
YER017C YGR155W
YER017C YJL034W
YER017C YJR045C
YER017C YKL035W
YER017C YKR066C
YER017C YLR044C
YER017C YLR259C
YER017C YMR089C
YER017C YMR186W
YER018C YGL086W
YER018C YKR054C
YER018C YMR117C
YER019C-A YJR091C
YER019W YER022W
YER019W YER104W
YER019W YPR065W
YER020W YFR053C
YER020W YGL121C
YER020W YGL245W
YER020W YHR005C
YER020W YMR029C
YER020W YNL037C
YER020W YNL071W
YER020W YNL124W
YER020W YOL055C
YER020W YOR371C
YER020W YPL036W
YER020W YPL258C
YER021W YFR004W
YER021W YFR010W
YER021W YFR052W
YER021W YGL004C
YER021W YGR232W
YER021W YHR027C
YER021W YHR200W
YER021W YKL145W
YER021W YPR108W
YER021W YPR110C
YER022W YFR037C
YER022W YFR038W
YER022W YGL027C
YER022W YGL127C
YER022W YGL129C
YER022W YGR090W
YER022W YGR104C
YER022W YGR218W
YER022W YGR243W
YER022W YHL005C
YER022W YHL044W
YER022W YHL045W
YER022W YHR041C
YER022W YHR058C
YER022W YHR116W
YER022W YHR152W
YER022W YHR200W
YER022W YIL022W
YER022W YIL078W
YER022W YIL141W
YER022W YIR038C
YER022W YJL142C
YER022W YJR094C
YER022W YJR126C
YER022W YJR148W
YER022W YKL051W
YER022W YKL063C
YER022W YKL141W
YER022W YKL143W
YER022W YKR093W
YER022W YLL020C
YER022W YLL065W
YER022W YLR175W
YER022W YLR288C
YER022W YLR331C
YER022W YLR453C
YER022W YML007W
YER022W YML022W
YER022W YML055W
YER022W YML082W
YER022W YMR039C
YER022W YMR042W
YER022W YMR043W
YER022W YMR058W
YER022W YMR087W
YER022W YMR112C
YER022W YMR114C
YER022W YMR118C
YER022W YMR139W
YER022W YMR181C
YER022W YMR244W
YER022W YMR293C
YER022W YNL006W
YER022W YNL073W
YER022W YNL084C
YER022W YNL159C
YER022W YNL210W
YER022W YNL211C
YER022W YNL235C
YER022W YNL281W
YER022W YNL282W
YER022W YNL288W
YER022W YNL301C
YER022W YNR001C
YER022W YNR012W
YER022W YNR024W
YER022W YNR052C
YER022W YNR071C
YER022W YOL022C
YER022W YOL042W
YER022W YOL051W
YER022W YOL106W
YER022W YOL135C
YER022W YOR028C
YER022W YOR039W
YER022W YOR072W
YER022W YOR119C
YER022W YOR136W
YER022W YOR143C
YER022W YOR187W
YER022W YOR197W
YER022W YOR303W
YER022W YOR334W
YER022W YOR336W
YER022W YOR388C
YER022W YPL011C
YER022W YPL042C
YER022W YPL053C
YER022W YPL098C
YER022W YPL248C
YER023W YGL137W
YER023W YLR291C
YER023W YLR347C
YER023W YML064C
YER023W YNL189W
YER023W YPL070W
YER023W YPL169C
YER025W YER043C
YER025W YER091C
YER025W YER133W
YER025W YER146W
YER025W YGR052W
YER025W YGR254W
YER025W YJR007W
YER025W YKL095W
YER025W YKR026C
YER025W YLR044C
YER025W YLR215C
YER025W YLR291C
YER025W YML064C
YER025W YMR117C
YER025W YNL312W
YER025W YOL142W
YER025W YOR119C
YER025W YOR212W
YER025W YOR260W
YER025W YPR110C
YER026C YGR060W
YER026C YHL042W
YER026C YHR140W
YER026C YJR010C-A
YER026C YLR214W
YER026C YLR292C
YER026C YMR058W
YER026C YMR153W
YER026C YMR215W
YER026C YNL101W
YER026C YPL076W
YER026C YPL274W
YER027C YGL115W
YER027C YGL208W
YER027C YJL089W
YER027C YNL183C
YER027C YOR276W
YER028C YIL106W
YER028C YJL124C
YER029C YER112W
YER029C YER172C
YER029C YFL017W-A
YER029C YGL070C
YER029C YGR074W
YER029C YGR091W
YER029C YHR086W
YER029C YHR165C
YER029C YJR022W
YER029C YJR091C
YER029C YLR147C
YER029C YLR220W
YER029C YLR298C
YER029C YLR438C-A
YER029C YMR240C
YER029C YNL187W
YER029C YNR053C
YER029C YPR182W
YER030W YLR186W
YER031C YER136W
YER031C YGL161C
YER031C YGL198W
YER031C YGR172C
YER031C YJL099W
YER031C YKL002W
YER031C YKR030W
YER031C YNL146W
YER031C YNL263C
YER031C YOR036W
YER031C YOR070C
YER031C YPL192C
YER031C YPR017C
YER032W YER114C
YER032W YER118C
YER032W YHR114W
YER032W YHR152W
YER032W YJL020C
YER032W YJR110W
YER032W YLR456W
YER032W YMR032W
YER032W YMR093W
YER032W YNL161W
YER032W YPR120C
YER033C YKL129C
YER033C YLR096W
YER033C YLR191W
YER033C YMR032W
YER033C YMR109W
YER033C YNL161W
YER036C YGR206W
YER036C YJR059W
YER036C YJR091C
YER036C YNL020C
YER036C YNL142W
YER036C YPR036W
YER037W YER052C
YER038C YIR002C
YER038C YML023C
YER040W YER118C
YER040W YGL181W
YER040W YJR066W
YER040W YKL203C
YER040W YMR139W
YER040W YNL189W
YER040W YNL229C
YER041W YER165W
YER041W YHL034C
YER041W YJL130C
YER041W YJR121W
YER041W YKL152C
YER041W YKR081C
YER041W YLR449W
YER041W YPR120C
YER043C YER161C
YER043C YFL033C
YER043C YGL100W
YER043C YGL237C
YER043C YGR083C
YER043C YHR135C
YER043C YIR005W
YER043C YJL098W
YER043C YJL128C
YER043C YJL164C
YER043C YJR090C
YER043C YKL103C
YER043C YKL161C
YER043C YLR175W
YER043C YLR291C
YER043C YLR309C
YER043C YLR442C
YER043C YML095C
YER043C YML115C
YER043C YMR049C
YER043C YMR059W
YER043C YNL135C
YER043C YNL157W
YER043C YNL189W
YER043C YNL244C
YER043C YOR061W
YER043C YOR089C
YER043C YOR212W
YER043C YOR351C
YER043C YPL203W
YER043C YPR110C
YER044C YKL002W
YER044C YPL051W
YER045C YGL181W
YER045C YGR123C
YER045C YGR247W
YER045C YMR308C
YER045C YOR059C
YER047C YER095W
YER047C YER161C
YER047C YGL181W
YER047C YKL129C
YER047C YKR034W
YER047C YLR191W
YER047C YMR032W
YER047C YMR109W
YER047C YPL126W
YER047C YPL161C
YER048C YPL205C
YER048C YPR020W
YER049W YFR004W
YER049W YGL061C
YER049W YGL137W
YER049W YGR271W
YER049W YPL141C
YER051W YER081W
YER051W YLR121C
YER051W YMR310C
YER052C YGL190C
YER052C YIR014W
YER052C YIR018W
YER052C YKR079C
YER052C YLR293C
YER052C YLR310C
YER052C YMR139W
YER052C YMR263W
YER052C YNL135C
YER053C YGL070C
YER053C YLR326W
YER054C YER118C
YER054C YER133W
YER054C YER177W
YER054C YGL134W
YER054C YGR052W
YER054C YJL164C
YER054C YKL085W
YER054C YKL166C
YER054C YLR258W
YER054C YML016C
YER054C YPL203W
YER054C YPR160W
YER054C YPR184W
YER055C YPR154W
YER056C YER120W
YER056C YOL132W
YER057C YNL189W
YER058W YJR091C
YER059W YER156C
YER059W YFL037W
YER059W YFL039C
YER059W YGR109C
YER059W YJL020C
YER059W YJL034W
YER059W YJL084C
YER059W YKL103C
YER059W YKL152C
YER059W YLR079W
YER059W YLR190W
YER059W YMR165C
YER059W YOR392W
YER059W YPL031C
YER060W-A YOL132W
YER061C YPL073C
YER062C YER171W
YER062C YGR218W
YER062C YHL032C
YER062C YJL173C
YER062C YML058W
YER062C YOL133W
YER062C YPL201C
YER063W YGL181W
YER063W YJR091C
YER063W YKL056C
YER063W YMR048W
YER063W YOR333C
YER063W YPL172C
YER064C YLR447C
YER064C YNL157W
YER064C YPL212C
YER064C YPR125W
YER065C YNL030W
YER065C YNL189W
YER066C-A YGR254W
YER066C-A YJR121W
YER066C-A YMR066W
YER066C-A YNL064C
YER066C-A YOR027W
YER066W YHR041C
YER066W YHR147C
YER066W YMR154C
YER066W YPL022W
YER067W YLR340W
YER067W YPL180W
YER068W YGR134W
YER068W YIL038C
YER068W YIL128W
YER068W YNL288W
YER068W YNR052C
YER068W YPR072W
YER069W YJL071W
YER069W YLR214W
YER070W YHR169W
YER070W YIL066C
YER070W YML058W
YER070W YML064C
YER071C YKL007W
YER071C YLR200W
YER071C YMR048W
YER071C YOR171C
YER071C YOR176W
YER071C YPL032C
YER073W YGL181W
YER073W YML032C
YER073W YPL257W
YER073W YPR086W
YER075C YER177W
YER075C YFL039C
YER075C YGL206C
YER075C YHR030C
YER075C YJR045C
YER075C YLR113W
YER075C YMR229C
YER075C YMR319C
YER075C YNL030W
YER076C YPR086W
YER077C YFR015C
YER077C YIL110W
YER077C YLR233C
YER077C YMR106C
YER077C YNL230C
YER078C YER081W
YER078C YFL027C
YER078C YGR091W
YER078C YML036W
YER079W YHR114W
YER079W YHR135C
YER079W YKL002W
YER079W YNL154C
YER081W YER145C
YER081W YFL016C
YER081W YFL037W
YER081W YFR017C
YER081W YFR053C
YER081W YFR055W
YER081W YGL039W
YER081W YGL096W
YER081W YGL110C
YER081W YGL181W
YER081W YGR020C
YER081W YGR084C
YER081W YGR180C
YER081W YGR210C
YER081W YGR293C
YER081W YHR215W
YER081W YIL044C
YER081W YIL074C
YER081W YJR108W
YER081W YKR073C
YER081W YLR151C
YER081W YNR042W
YER081W YOR150W
YER081W YOR167C
YER081W YOR189W
YER081W YOR222W
YER081W YOR246C
YER081W YOR258W
YER081W YOR263C
YER081W YOR300W
YER081W YOR318C
YER081W YOR362C
YER081W YOR387C
YER081W YOR388C
YER081W YOR392W
YER081W YPL205C
YER081W YPL213W
YER081W YPL220W
YER081W YPL229W
YER081W YPL233W
YER081W YPL234C
YER081W YPR016C
YER081W YPR046W
YER081W YPR126C
YER081W YPR134W
YER081W YPR136C
YER081W YPR137C-B
YER081W YPR149W
YER082C YER118C
YER082C YER161C
YER082C YER165W
YER082C YGL068W
YER082C YGL173C
YER082C YGR090W
YER082C YGR128C
YER082C YGR162W
YER082C YHL034C
YER082C YIL142W
YER082C YJL014W
YER082C YJL109C
YER082C YJL111W
YER082C YJL135W
YER082C YJR002W
YER082C YKL056C
YER082C YLR129W
YER082C YLR180W
YER082C YLR197W
YER082C YLR222C
YER082C YLR259C
YER082C YLR409C
YER082C YMR012W
YER082C YMR093W
YER082C YMR205C
YER082C YNL132W
YER082C YOL077C
YER082C YPL012W
YER082C YPL126W
YER082C YPL212C
YER082C YPL217C
YER082C YPR112C
YER083C YER126C
YER083C YMR038C
YER083C YPR175W
YER084W YIL035C
YER084W YKL002W
YER086W YER095W
YER086W YHL004W
YER086W YJL020C
YER086W YKL057C
YER086W YKL081W
YER086W YLR191W
YER086W YMR109W
YER086W YOR383C
YER086W YPL070W
YER087C-B YJL091C
YER088C YLR103C
YER089C YIL033C
YER089C YPL153C
YER090W YKL211C
YER090W YLR180W
YER090W YOL139C
YER090W YOR155C
YER091C YER133W
YER091C YFL033C
YER091C YGL100W
YER091C YGL190C
YER091C YGR092W
YER091C YHL007C
YER091C YHR107C
YER091C YHR135C
YER091C YKL103C
YER091C YKR055W
YER091C YLR175W
YER091C YLR291C
YER091C YLR314C
YER091C YLR383W
YER091C YML057W
YER091C YML064C
YER091C YMR049C
YER091C YMR059W
YER091C YMR246W
YER091C YNL135C
YER091C YNL189W
YER091C YNL244C
YER091C YOR089C
YER091C YOR212W
YER091C YPL031C
YER091C YPL149W
YER091C YPR110C
YER091C YPR178W
YER092W YKL002W
YER092W YLR052W
YER092W YLR423C
YER093C YGR040W
YER093C YJL058C
YER093C YKL126W
YER093C YKL203C
YER093C YLR210W
YER093C YNL006W
YER093C YNL030W
YER094C YGL011C
YER094C YHR200W
YER094C YML092C
YER094C YMR106C
YER094C YOR157C
YER094C YPR103W
YER095W YER110C
YER095W YFR009W
YER095W YGL163C
YER095W YGL245W
YER095W YGR234W
YER095W YGR240C
YER095W YJR109C
YER095W YKL104C
YER095W YLR337C
YER095W YLR394W
YER095W YML032C
YER095W YMR012W
YER095W YMR167W
YER095W YMR186W
YER095W YMR233W
YER095W YNL085W
YER095W YNL189W
YER095W YOR151C
YER095W YPL204W
YER095W YPL238C
YER095W YPR010C
YER095W YPR011C
YER096W YHR114W
YER096W YPR165W
YER099C YKL181W
YER099C YMR139W
YER099C YOL061W
YER099C YOL069W
YER100W YER110C
YER100W YFL037W
YER100W YFL038C
YER100W YFR053C
YER100W YGL195W
YER100W YHR082C
YER100W YHR129C
YER100W YJL130C
YER100W YJR077C
YER100W YKL056C
YER100W YKL205W
YER100W YKL210W
YER100W YML085C
YER100W YPL078C
YER100W YPL229W
YER100W YPL235W
YER103W YER117W
YER103W YFR021W
YER103W YGL065C
YER103W YGL130W
YER103W YGL137W
YER103W YGL190C
YER103W YHR199C
YER103W YIL142W
YER103W YLR175W
YER103W YNL007C
YER103W YNL077W
YER103W YNL135C
YER103W YOL062C
YER103W YOR039W
YER103W YPL259C
YER103W YPR001W
YER103W YPR110C
YER104W YKL002W
YER104W YNL106C
YER105C YFR050C
YER105C YGL092W
YER105C YIL061C
YER105C YJL030W
YER105C YJL061W
YER105C YMR153W
YER105C YNR047W
YER105C YPR120C
YER106W YPL204W
YER107C YGL143C
YER107C YHL008C
YER107C YMR047C
YER107C YNL189W
YER107C YPR119W
YER109C YGL070C
YER110C YER117W
YER110C YFR028C
YER110C YGL172W
YER110C YGL237C
YER110C YGR067C
YER110C YGR119C
YER110C YHR102W
YER110C YHR169W
YER110C YHR199C
YER110C YIL026C
YER110C YJR017C
YER110C YJR068W
YER110C YKL068W
YER110C YKL081W
YER110C YLR148W
YER110C YLR293C
YER110C YML007W
YER110C YMR001C
YER110C YMR036C
YER110C YMR047C
YER110C YMR106C
YER110C YNL030W
YER110C YNL189W
YER110C YNL313C
YER110C YNL323W
YER110C YOL127W
YER110C YOL133W
YER110C YPL203W
YER110C YPL259C
YER110C YPR017C
YER111C YER167W
YER111C YHR030C
YER111C YLR182W
YER111C YPL153C
YER111C YPL256C
YER111C YPR119W
YER112W YER124C
YER112W YER146W
YER112W YER172C
YER112W YFL017W-A
YER112W YGL173C
YER112W YIL029C
YER112W YJL110C
YER112W YJL124C
YER112W YJL155C
YER112W YJR022W
YER112W YJR138W
YER112W YKL209C
YER112W YLL032C
YER112W YLR147C
YER112W YLR264W
YER112W YLR269C
YER112W YLR275W
YER112W YLR386W
YER112W YLR438C-A
YER112W YMR304W
YER112W YNL091W
YER112W YNL118C
YER112W YNL147W
YER112W YNL199C
YER112W YOL004W
YER112W YOL149W
YER112W YOR039W
YER112W YOR195W
YER112W YOR219C
YER112W YPR132W
YER113C YER118C
YER113C YGR123C
YER113C YIL120W
YER114C YER118C
YER114C YER124C
YER114C YER155C
YER114C YER158C
YER114C YER177W
YER114C YGL190C
YER114C YGR033C
YER114C YHL007C
YER114C YHL014C
YER114C YHR066W
YER114C YIL144W
YER114C YIR006C
YER114C YIR039C
YER114C YJR091C
YER114C YJR138W
YER114C YLR056W
YER114C YLR086W
YER114C YLR229C
YER114C YML109W
YER114C YMR080C
YER114C YMR124W
YER114C YMR244W
YER114C YNL078W
YER114C YNL298W
YER114C YOR188W
YER114C YOR370C
YER114C YPL038W
YER114C YPL049C
YER114C YPL158C
YER114C YPL272C
YER115C YGL070C
YER115C YJL020C
YER115C YLR310C
YER115C YML109W
YER115C YOL003C
YER116C YLR295C
YER117W YFL037W
YER117W YHR114W
YER117W YKL104C
YER117W YLR259C
YER117W YML056C
YER117W YML085C
YER117W YMR319C
YER117W YOL098C
YER117W YOR206W
YER117W YPL208W
YER117W YPL258C
YER118C YFL062W
YER118C YGL085W
YER118C YGL162W
YER118C YGL173C
YER118C YGL201C
YER118C YGR178C
YER118C YGR257C
YER118C YGR295C
YER118C YHL002W
YER118C YHL007C
YER118C YHL048W
YER118C YHR140W
YER118C YHR143W
YER118C YIL045W
YER118C YIL095W
YER118C YIL144W
YER118C YIL156W
YER118C YIR003W
YER118C YJL062W
YER118C YJL128C
YER118C YJR115W
YER118C YKL221W
YER118C YKR027W
YER118C YLL048C
YER118C YLR096W
YER118C YLR138W
YER118C YLR292C
YER118C YLR314C
YER118C YLR372W
YER118C YLR425W
YER118C YLR452C
YER118C YMR032W
YER118C YMR065W
YER118C YMR068W
YER118C YMR109W
YER118C YMR153W
YER118C YNL049C
YER118C YNL101W
YER118C YNL106C
YER118C YNL112W
YER118C YNL139C
YER118C YNL152W
YER118C YNL331C
YER118C YNR033W
YER118C YNR064C
YER118C YOL070C
YER118C YOR127W
YER118C YOR181W
YER118C YOR254C
YER118C YOR311C
YER118C YPL115C
YER118C YPR171W
YER119C YGL127C
YER119C YKL055C
YER119C YMR047C
YER120W YGR086C
YER120W YHL020C
YER120W YHR196W
YER120W YHR200W
YER120W YLR305C
YER120W YLR342W
YER120W YMR049C
YER120W YMR216C
YER120W YNL027W
YER121W YKL002W
YER122C YER176W
YER122C YGL137W
YER122C YHR148W
YER122C YJL030W
YER122C YJR132W
YER122C YNL287W
YER123W YHR135C
YER123W YNL049C
YER123W YOL083W
YER124C YHR003C
YER124C YML109W
YER125W YFL039C
YER125W YFR022W
YER125W YFR028C
YER125W YGL087C
YER125W YGR005C
YER125W YGR052W
YER125W YGR068C
YER125W YGR136W
YER125W YGR186W
YER125W YGR268C
YER125W YHR097C
YER125W YHR114W
YER125W YHR143W-A
YER125W YIL021W
YER125W YJL034W
YER125W YJL084C
YER125W YJL140W
YER125W YJL151C
YER125W YJR091C
YER125W YKL020C
YER125W YKR018C
YER125W YKR021W
YER125W YLR342W
YER125W YLR392C
YER125W YML010W
YER125W YML111W
YER125W YML123C
YER125W YMR171C
YER125W YMR275C
YER125W YMR316W
YER125W YNL071W
YER125W YNL183C
YER125W YNL243W
YER125W YOL005C
YER125W YOL055C
YER125W YOR018W
YER125W YOR151C
YER125W YOR181W
YER125W YOR210W
YER125W YOR224C
YER125W YOR322C
YER125W YOR340C
YER125W YOR385W
YER125W YPL258C
YER125W YPR030W
YER125W YPR084W
YER125W YPR187W
YER126C YGL111W
YER126C YGL237C
YER126C YGR245C
YER126C YHR066W
YER126C YHR197W
YER126C YHR204W
YER126C YKL009W
YER126C YKR081C
YER126C YLR074C
YER126C YMR049C
YER126C YMR290C
YER126C YNL002C
YER126C YNL061W
YER126C YNL110C
YER126C YNR053C
YER126C YOR206W
YER126C YPL093W
YER126C YPR016C
YER127W YGL061C
YER127W YJL069C
YER127W YLR423C
YER127W YOL010W
YER128W YPR173C
YER129W YER155C
YER129W YFR028C
YER129W YGL019W
YER129W YGL115W
YER129W YIL035C
YER129W YIL144W
YER129W YKL042W
YER129W YLR420W
YER129W YNL225C
YER129W YOR061W
YER129W YOR373W
YER129W YPL204W
YER131W YER146W
YER131W YJL020C
YER131W YLL027W
YER131W YLR435W
YER132C YER177W
YER132C YGR052W
YER132C YLR310C
YER132C YMR139W
YER132C YNL025C
YER132C YNL307C
YER132C YPL203W
YER132C YPL204W
YER133W YER167W
YER133W YER177W
YER133W YFL018C
YER133W YFL023W
YER133W YFR001W
YER133W YFR003C
YER133W YFR015C
YER133W YFR028C
YER133W YFR053C
YER133W YGL111W
YER133W YGL245W
YER133W YGL253W
YER133W YGL256W
YER133W YGR052W
YER133W YGR097W
YER133W YGR103W
YER133W YGR156W
YER133W YGR238C
YER133W YHR052W
YER133W YHR100C
YER133W YHR158C
YER133W YIL033C
YER133W YIL045W
YER133W YIL070C
YER133W YIL154C
YER133W YIR006C
YER133W YJL033W
YER133W YJL034W
YER133W YJL042W
YER133W YJL052W
YER133W YJL153C
YER133W YJL187C
YER133W YJR007W
YER133W YJR009C
YER133W YJR093C
YER133W YKL018W
YER133W YKL035W
YER133W YKL059C
YER133W YKL060C
YER133W YKL085W
YER133W YKL193C
YER133W YKR002W
YER133W YKR081C
YER133W YLR002C
YER133W YLR044C
YER133W YLR096W
YER133W YLR115W
YER133W YLR134W
YER133W YLR215C
YER133W YLR258W
YER133W YLR259C
YER133W YLR263W
YER133W YLR277C
YER133W YLR355C
YER133W YLR430W
YER133W YLR449W
YER133W YML074C
YER133W YMR001C
YER133W YMR012W
YER133W YMR049C
YER133W YMR186W
YER133W YMR290C
YER133W YMR311C
YER133W YNL002C
YER133W YNL061W
YER133W YNL064C
YER133W YNL233W
YER133W YOL055C
YER133W YOL091W
YER133W YOR078W
YER133W YOR178C
YER133W YOR179C
YER133W YOR227W
YER133W YOR272W
YER133W YOR294W
YER133W YOR315W
YER133W YOR329C
YER133W YOR351C
YER133W YPL061W
YER133W YPL093W
YER133W YPL137C
YER133W YPL204W
YER133W YPL211W
YER133W YPL237W
YER133W YPR016C
YER133W YPR107C
YER133W YPR160W
YER136W YFL005W
YER136W YFL038C
YER136W YGL210W
YER136W YIR009W
YER136W YJR035W
YER136W YKR014C
YER136W YLR262C
YER136W YLR362W
YER136W YML001W
YER136W YMR047C
YER136W YNL135C
YER136W YOL055C
YER136W YOR089C
YER136W YPR180W
YER137C YMR025W
YER138C YMR139W
YER138C YNL307C
YER138C YPL204W
YER138C YPR110C
YER139C YKR081C
YER139C YPL203W
YER140W YGR136W
YER140W YKL056C
YER140W YPR154W
YER142C YER165W
YER142C YGL049C
YER142C YGL173C
YER142C YGR090W
YER142C YGR162W
YER142C YHR216W
YER142C YIR002C
YER142C YJL088W
YER142C YLR432W
YER142C YML056C
YER142C YOL041C
YER142C YOL090W
YER142C YOR207C
YER142C YPL061W
YER142C YPL127C
YER142C YPR190C
YER143W YGL044C
YER143W YIL148W
YER143W YJR141W
YER143W YMR055C
YER143W YNR071C
YER144C YMR032W
YER144C YOR034C
YER144C YOR157C
YER145C YIL056W
YER145C YJL001W
YER146W YFL066C
YER146W YGR210C
YER146W YHL008C
YER146W YIL038C
YER146W YIL048W
YER146W YJL084C
YER146W YJL124C
YER146W YJR022W
YER146W YJR138W
YER146W YKL173W
YER146W YKL209C
YER146W YKR026C
YER146W YLR058C
YER146W YLR147C
YER146W YLR275W
YER146W YLR438C-A
YER146W YMR268C
YER146W YNL147W
YER146W YOL149W
YER146W YOR201C
YER146W YOR320C
YER146W YPL090C
YER146W YPL152W
YER146W YPR010C
YER146W YPR178W
YER146W YPR184W
YER147C YHR168W
YER148W YFR034C
YER148W YGL048C
YER148W YGL112C
YER148W YGL241W
YER148W YGR104C
YER148W YGR246C
YER148W YGR274C
YER148W YHR041C
YER148W YIL021W
YER148W YIR005W
YER148W YKL058W
YER148W YKR001C
YER148W YMR205C
YER148W YMR270C
YER148W YMR308C
YER148W YNL039W
YER148W YOL148C
YER148W YOR047C
YER148W YOR117W
YER148W YOR194C
YER148W YPL082C
YER148W YPL122C
YER148W YPL248C
YER148W YPR072W
YER148W YPR086W
YER149C YGL127C
YER149C YIL040W
YER149C YJL074C
YER149C YKL034W
YER149C YLL021W
YER149C YMR124W
YER149C YOR315W
YER151C YGL011C
YER151C YML092C
YER151C YML109W
YER151C YNR051C
YER152C YJL107C
YER153C YGR222W
YER153C YJL170C
YER154W YNR003C
YER154W YOR121C
YER154W YPR086W
YER155C YGL019W
YER155C YGL130W
YER155C YGR080W
YER155C YIL113W
YER155C YJL098W
YER155C YNL061W
YER155C YNL201C
YER155C YNL207W
YER155C YOL087C
YER155C YOR014W
YER155C YOR061W
YER155C YPL042C
YER155C YPR088C
YER156C YFL038C
YER156C YOR035C
YER157W YFL038C
YER157W YGL223C
YER157W YGR120C
YER157W YHL031C
YER157W YKL196C
YER157W YLR026C
YER157W YLR268W
YER157W YLR295C
YER157W YNL041C
YER157W YNL287W
YER157W YPR105C
YER158C YKL120W
YER158C YPL161C
YER159C YHR114W
YER159C-A YJL098W
YER159C-A YPL253C
YER160C YMR032W
YER160C YMR139W
YER160C YNL307C
YER161C YER165W
YER161C YER177W
YER161C YFL018C
YER161C YFL039C
YER161C YGL019W
YER161C YGL181W
YER161C YGL201C
YER161C YGR090W
YER161C YGR155W
YER161C YGR162W
YER161C YHL034C
YER161C YHR066W
YER161C YHR166C
YER161C YHR183W
YER161C YHR216W
YER161C YIL035C
YER161C YIR001C
YER161C YJR045C
YER161C YJR121W
YER161C YKR081C
YER161C YLR259C
YER161C YLR293C
YER161C YLR389C
YER161C YMR205C
YER161C YNL183C
YER161C YNL189W
YER161C YOL041C
YER161C YOR061W
YER161C YPL125W
YER162C YFR021W
YER162C YHL025W
YER162C YIL148W
YER162C YJR052W
YER162C YLR167W
YER162C YMR201C
YER163C YOL061W
YER164W YGL019W
YER164W YIL035C
YER164W YKR001C
YER164W YNL030W
YER164W YOR039W
YER164W YOR061W
YER164W YOR207C
YER164W YOR304W
YER164W YOR319W
YER165W YGL035C
YER165W YGL044C
YER165W YGL049C
YER165W YGL172W
YER165W YGR103W
YER165W YGR119C
YER165W YGR162W
YER165W YGR178C
YER165W YHR052W
YER165W YHR073W
YER165W YIL035C
YER165W YIL079C
YER165W YIL095W
YER165W YIL113W
YER165W YIR001C
YER165W YIR005W
YER165W YJR076C
YER165W YKL068W
YER165W YKL139W
YER165W YLL013C
YER165W YLR074C
YER165W YLR233C
YER165W YLR335W
YER165W YLR362W
YER165W YLR427W
YER165W YMR047C
YER165W YMR061W
YER165W YMR093W
YER165W YMR137C
YER165W YNL088W
YER165W YNL093W
YER165W YNL161W
YER165W YNL175C
YER165W YNL230C
YER165W YNL255C
YER165W YOL006C
YER165W YOL054W
YER165W YOL102C
YER165W YOL108C
YER165W YOL115W
YER165W YOL139C
YER165W YOR080W
YER165W YOR098C
YER165W YPL169C
YER165W YPL204W
YER165W YPL259C
YER165W YPR017C
YER165W YPR159W
YER166W YGL200C
YER166W YIR006C
YER166W YNR047W
YER167W YER177W
YER167W YGR040W
YER167W YGR229C
YER167W YGR238C
YER167W YHR158C
YER167W YLR096W
YER167W YOL108C
YER167W YPL204W
YER168C YHR174W
YER168C YPL022W
YER169W YPL071C
YER170W YKL002W
YER171W YER177W
YER171W YFL016C
YER171W YFL037W
YER171W YFR009W
YER171W YFR053C
YER171W YGL048C
YER171W YGL195W
YER171W YGR282C
YER171W YHL030W
YER171W YHR027C
YER171W YHR200W
YER171W YIL053W
YER171W YIL128W
YER171W YIL143C
YER171W YJL008C
YER171W YJL034W
YER171W YJL066C
YER171W YJL130C
YER171W YJR035W
YER171W YJR045C
YER171W YJR121W
YER171W YKL085W
YER171W YKL152C
YER171W YLR005W
YER171W YLR259C
YER171W YLR304C
YER171W YML085C
YER171W YML124C
YER171W YMR012W
YER171W YMR056C
YER171W YMR116C
YER171W YMR201C
YER171W YNL064C
YER171W YOL055C
YER171W YOL090W
YER171W YOR136W
YER171W YOR142W
YER171W YOR261C
YER171W YOR374W
YER171W YPL235W
YER171W YPL240C
YER171W YPR025C
YER171W YPR121W
YER172C YGR074W
YER172C YGR075C
YER172C YGR091W
YER172C YHR156C
YER172C YHR165C
YER172C YIL061C
YER172C YJR022W
YER172C YJR068W
YER172C YKL173W
YER172C YKR086W
YER172C YLR147C
YER172C YLR310C
YER172C YLR438C-A
YER172C YMR240C
YER172C YNR053C
YER172C YOR308C
YER172C YPL105C
YER172C YPR082C
YER172C YPR178W
YER173W YER177W
YER173W YFL016C
YER173W YFL037W
YER173W YFL039C
YER173W YGR282C
YER173W YHR079C-A
YER173W YJL008C
YER173W YJL014W
YER173W YJL034W
YER173W YJL111W
YER173W YJR045C
YER173W YJR068W
YER173W YJR072C
YER173W YJR121W
YER173W YLR180W
YER173W YLR259C
YER173W YLR413W
YER173W YML085C
YER173W YNL064C
YER173W YNL290W
YER173W YOL055C
YER173W YOR151C
YER173W YPL061W
YER173W YPL178W
YER173W YPL194W
YER173W YPL235W
YER173W YPL240C
YER174C YGL220W
YER174C YGR262C
YER174C YML036W
YER175C YLR158C
YER177W YFL033C
YER177W YFR016C
YER177W YFR017C
YER177W YFR028C
YER177W YFR040W
YER177W YGL003C
YER177W YGL100W
YER177W YGL115W
YER177W YGL163C
YER177W YGL237C
YER177W YGR083C
YER177W YGR097W
YER177W YHL007C
YER177W YHR082C
YER177W YHR135C
YER177W YHR169W
YER177W YHR196W
YER177W YIL028W
YER177W YIL035C
YER177W YIL147C
YER177W YIL159W
YER177W YIR003W
YER177W YJL042W
YER177W YJL076W
YER177W YJL138C
YER177W YJL173C
YER177W YJR068W
YER177W YKL018W
YER177W YKL103C
YER177W YKL130C
YER177W YKL140W
YER177W YKL168C
YER177W YKL171W
YER177W YKL193C
YER177W YKR026C
YER177W YLL013C
YER177W YLR175W
YER177W YLR233C
YER177W YLR258W
YER177W YLR310C
YER177W YLR383W
YER177W YML058W
YER177W YML064C
YER177W YMR055C
YER177W YMR059W
YER177W YMR106C
YER177W YMR137C
YER177W YNL012W
YER177W YNL094W
YER177W YNL189W
YER177W YNL307C
YER177W YNR031C
YER177W YOL062C
YER177W YOL128C
YER177W YOR089C
YER177W YOR351C
YER177W YPL022W
YER177W YPL031C
YER177W YPL032C
YER177W YPL150W
YER177W YPL204W
YER177W YPR008W
YER177W YPR030W
YER177W YPR110C
YER177W YPR111W
YER177W YPR115W
YER178W YGL137W
YER178W YGL237C
YER178W YGL253W
YER178W YGR229C
YER178W YHR030C
YER178W YHR107C
YER178W YHR169W
YER178W YJL005W
YER178W YJL128C
YER178W YJR091C
YER178W YKL095W
YER178W YKL113C
YER178W YKL124W
YER178W YLL019C
YER178W YML064C
YER178W YML095C
YER178W YMR308C
YER178W YNL157W
YER178W YOL108C
YER178W YPL111W
YER179W YFL016C
YER179W YFL037W
YER179W YFR030W
YER179W YGL206C
YER179W YGR085C
YER179W YGR254W
YER179W YHR020W
YER179W YIL105C
YER179W YJL008C
YER179W YJL125C
YER179W YJR045C
YER179W YJR121W
YER179W YKL060C
YER179W YKL081W
YER179W YKL104C
YER179W YKL211C
YER179W YLR127C
YER179W YLR259C
YER179W YML028W
YER179W YML064C
YER179W YML085C
YER179W YML124C
YER179W YMR108W
YER179W YNL013C
YER179W YNL037C
YER179W YNL055C
YER179W YNL064C
YER179W YNL189W
YER179W YNR016C
YER179W YOR136W
YER179W YOR191W
YER179W YOR285W
YER179W YOR375C
YER179W YPL235W
YER179W YPR183W
YER180C YGL026C
YER180C YGL070C
YER181C YGL070C
YER184C YGL127C
YER186C YKR026C
YER188W YLR452C
YFL002C YJR082C
YFL002C YKR081C
YFL002C YMR049C
YFL002C YNL061W
YFL003C YMR125W
YFL004W YGR136W
YFL004W YPR154W
YFL005W YFL038C
YFL005W YGL161C
YFL005W YGL198W
YFL005W YNL263C
YFL005W YNL272C
YFL005W YPR017C
YFL007W YGL011C
YFL007W YLR074C
YFL007W YPR103W
YFL008W YFR031C
YFL008W YGL086W
YFL008W YGR089W
YFL008W YGR130C
YFL008W YIL026C
YFL008W YIL144W
YFL008W YIR017C
YFL008W YJL074C
YFL008W YJR112W
YFL008W YKL042W
YFL008W YKR054C
YFL008W YLR196W
YFL008W YLR259C
YFL008W YMR001C
YFL008W YMR117C
YFL008W YNL084C
YFL008W YNL250W
YFL008W YOL069W
YFL008W YOL115W
YFL008W YPR141C
YFL009W YGL170C
YFL009W YJL194W
YFL009W YKL159C
YFL009W YLR079W
YFL009W YOL133W
YFL009W YOR057W
YFL010C YFR024C-A
YFL010C YHR016C
YFL010C YML064C
YFL010C YNL189W
YFL010C YOL106W
YFL010C YPL059W
YFL010C YPR054W
YFL011W YJL222W
YFL011W YMR004W
YFL012W YHR114W
YFL012W YPL111W
YFL013C YLR453C
YFL013C YOR264W
YFL013C YPL235W
YFL013C YPR086W
YFL014W YFR053C
YFL014W YMR066W
YFL016C YGL137W
YFL016C YGL208W
YFL016C YHL045W
YFL016C YHR030C
YFL016C YHR082C
YFL016C YIL061C
YFL016C YJL106W
YFL016C YJR045C
YFL016C YKL189W
YFL016C YKL193C
YFL016C YKR036C
YFL016C YMR106C
YFL016C YMR205C
YFL016C YNL182C
YFL016C YNL312W
YFL016C YOL133W
YFL016C YOR232W
YFL016C YPR054W
YFL016C YPR178W
YFL017C YGL070C
YFL017C YNL189W
YFL017C YOL059W
YFL017C YOR362C
YFL017W-A YGR013W
YFL017W-A YGR074W
YFL017W-A YGR091W
YFL017W-A YIL061C
YFL017W-A YJL203W
YFL017W-A YJR084W
YFL017W-A YKL012W
YFL017W-A YKL173W
YFL017W-A YLL036C
YFL017W-A YLR117C
YFL017W-A YLR147C
YFL017W-A YLR275W
YFL017W-A YLR298C
YFL017W-A YLR424W
YFL017W-A YML049C
YFL017W-A YMR125W
YFL017W-A YMR240C
YFL017W-A YMR288W
YFL017W-A YOR308C
YFL017W-A YPL151C
YFL017W-A YPL213W
YFL017W-A YPR057W
YFL017W-A YPR082C
YFL017W-A YPR178W
YFL018C YGL063W
YFL018C YGL081W
YFL018C YGL163C
YFL018C YGL220W
YFL018C YGR040W
YFL018C YGR092W
YFL018C YGR123C
YFL018C YGR262C
YFL018C YHR107C
YFL018C YHR114W
YFL018C YHR135C
YFL018C YIL066C
YFL018C YIL125W
YFL018C YJL069C
YFL018C YJL092W
YFL018C YJL098W
YFL018C YJL128C
YFL018C YJR035W
YFL018C YJR051W
YFL018C YLL019C
YFL018C YML064C
YFL018C YMR059W
YFL018C YMR106C
YFL018C YNL113W
YFL018C YNL175C
YFL018C YNL182C
YFL018C YOL094C
YFL018C YOL123W
YFL018C YOL133W
YFL018C YOR005C
YFL018C YOR180C
YFL018C YOR386W
YFL018C YPL150W
YFL020C YGR072W
YFL020C YML038C
YFL021W YGL011C
YFL021W YJR066W
YFL021W YJR082C
YFL021W YKL161C
YFL021W YLR068W
YFL021W YNL258C
YFL022C YGR169C
YFL022C YKR026C
YFL022C YLR060W
YFL022C YMR059W
YFL022C YMR284W
YFL023W YLR200W
YFL023W YLR243W
YFL024C YFL039C
YFL024C YGR002C
YFL024C YHR099W
YFL024C YJL081C
YFL024C YJL098W
YFL024C YNL030W
YFL024C YNL107W
YFL024C YOL012C
YFL024C YOR119C
YFL024C YOR244W
YFL024C YPR023C
YFL025C YGL053W
YFL025C YLR083C
YFL026W YGR141W
YFL026W YHR016C
YFL026W YNL217W
YFL026W YNL307C
YFL026W YOR242C
YFL026W YPL189W
YFL027C YHR115C
YFL027C YKL195W
YFL029C YGR080W
YFL029C YPR054W
YFL029C YPR161C
YFL030W YIL077C
YFL030W YKR007W
YFL030W YPL031C
YFL033C YGL062W
YFL033C YGR254W
YFL033C YJL164C
YFL033C YLR096W
YFL033C YLR259C
YFL033C YMR186W
YFL033C YPL031C
YFL033C YPL204W
YFL034C-B YFR053C
YFL034C-B YGL070C
YFL034C-B YIR016W
YFL034C-B YKL002W
YFL034C-B YKL035W
YFL034C-B YKL152C
YFL034C-B YLR096W
YFL034C-B YNL161W
YFL034C-B YOL036W
YFL034C-B YOR259C
YFL034C-B YPL240C
YFL034W YKL103C
YFL034W YPL110C
YFL036W YMR228W
YFL036W YMR238W
YFL037W YGL116W
YFL037W YGL131C
YFL037W YGL163C
YFL037W YGL213C
YFL037W YGL237C
YFL037W YGR040W
YFL037W YGR092W
YFL037W YGR262C
YFL037W YIL046W
YFL037W YIL066C
YFL037W YJL106W
YFL037W YJL173C
YFL037W YKR026C
YFL037W YLL019C
YFL037W YLR148W
YFL037W YLR186W
YFL037W YLR238W
YFL037W YLR291C
YFL037W YML064C
YFL037W YML085C
YFL037W YML112W
YFL037W YML115C
YFL037W YMR106C
YFL037W YMR284W
YFL037W YNL012W
YFL037W YNL061W
YFL037W YNL090W
YFL037W YNL113W
YFL037W YNL161W
YFL037W YNL182C
YFL037W YNL223W
YFL037W YNL290W
YFL037W YNL311C
YFL037W YOL087C
YFL037W YOL115W
YFL037W YOL133W
YFL037W YOR005C
YFL037W YOR181W
YFL037W YOR265W
YFL037W YOR276W
YFL037W YOR319W
YFL037W YOR349W
YFL037W YPL140C
YFL037W YPL149W
YFL037W YPL150W
YFL037W YPL164C
YFL037W YPL194W
YFL037W YPL204W
YFL037W YPR110C
YFL037W YPR111W
YFL038C YGL070C
YFL038C YGL161C
YFL038C YGL198W
YFL038C YGR120C
YFL038C YGR172C
YFL038C YJR045C
YFL038C YKL166C
YFL038C YLR078C
YFL038C YLR268W
YFL038C YNL263C
YFL038C YOL133W
YFL038C YOR036W
YFL038C YOR370C
YFL038C YPL061W
YFL038C YPL246C
YFL038C YPR017C
YFL038C YPR086W
YFL039C YFR016C
YFL039C YFR028C
YFL039C YGL137W
YFL039C YGL240W
YFL039C YGR002C
YFL039C YGR040W
YFL039C YGR067C
YFL039C YGR080W
YFL039C YGR083C
YFL039C YGR262C
YFL039C YHL007C
YFL039C YHR023W
YFL039C YHR030C
YFL039C YHR070W
YFL039C YHR082C
YFL039C YHR135C
YFL039C YHR169W
YFL039C YHR179W
YFL039C YIL063C
YFL039C YIL066C
YFL039C YIL095W
YFL039C YIL128W
YFL039C YIL131C
YFL039C YIL138C
YFL039C YJL005W
YFL039C YJL081C
YFL039C YJL092W
YFL039C YJL098W
YFL039C YJL128C
YFL039C YKL078W
YFL039C YKR026C
YFL039C YKR036C
YFL039C YLL011W
YFL039C YLL050C
YFL039C YLR006C
YFL039C YLR074C
YFL039C YLR096W
YFL039C YLR186W
YFL039C YLR196W
YFL039C YLR247C
YFL039C YLR319C
YFL039C YLR337C
YFL039C YLR383W
YFL039C YLR427W
YFL039C YLR429W
YFL039C YML068W
YFL039C YML126C
YFL039C YMR022W
YFL039C YMR059W
YFL039C YMR061W
YFL039C YMR092C
YFL039C YMR106C
YFL039C YMR284W
YFL039C YNL032W
YFL039C YNL079C
YFL039C YNL094W
YFL039C YNL106C
YFL039C YNL107W
YFL039C YNL138W
YFL039C YNL161W
YFL039C YNL243W
YFL039C YNL271C
YFL039C YOL012C
YFL039C YOL094C
YFL039C YOL115W
YFL039C YOL126C
YFL039C YOL133W
YFL039C YOR122C
YFL039C YOR181W
YFL039C YOR212W
YFL039C YOR244W
YFL039C YOR272W
YFL039C YOR367W
YFL039C YPL022W
YFL039C YPL140C
YFL039C YPL164C
YFL039C YPL204W
YFL039C YPL235W
YFL039C YPL242C
YFL039C YPR110C
YFL040W YHL042W
YFL040W YLR214W
YFL040W YLR349W
YFL040W YMR159C
YFL040W YMR266W
YFL041W YGR260W
YFL041W YHL042W
YFL041W YHR133C
YFL041W YJL117W
YFL041W YKL175W
YFL041W YLL028W
YFL041W YLR083C
YFL041W YML123C
YFL041W YOL044W
YFL041W YPL076W
YFL041W YPL264C
YFL041W YPR156C
YFL042C YMR303C
YFL042C YPR086W
YFL042C YPR110C
YFL044C YLR339C
YFL045C YGL208W
YFL045C YHR107C
YFL045C YJL092W
YFL045C YJR035W
YFL045C YLR343W
YFL045C YML064C
YFL045C YMR049C
YFL045C YMR059W
YFL045C YNL189W
YFL045C YOL062C
YFL045C YOR212W
YFL047W YJL095W
YFL047W YJR091C
YFL047W YOR231W
YFL048C YGL212W
YFL048C YKL065C
YFL048C YKL154W
YFL048C YLR080W
YFL048C YLR372W
YFL048C YPR003C
YFL049W YOL152W
YFL049W YOR119C
YFL049W YOR290C
YFL049W YPL016W
YFL050C YLL061W
YFL050C YLR453C
YFL051C YKL026C
YFL051C YNL316C
YFL052W YJL125C
YFL052W YOR366W
YFL054C YML064C
YFL054C YPL076W
YFL055W YOR076C
YFL056C YNL201C
YFL056C YOL018C
YFL059W YFL060C
YFL059W YJL047C
YFL059W YMR095C
YFL059W YMR096W
YFL059W YMR322C
YFL059W YNL189W
YFL059W YNL333W
YFL059W YNL334C
YFL060C YLR295C
YFL060C YMR096W
YFL061W YMR055C
YFL061W YNL189W
YFL062W YGL042C
YFL062W YGR191W
YFL062W YIL016W
YFL062W YJL059W
YFL062W YJL108C
YFL062W YKL004W
YFL062W YLR034C
YFL062W YLR237W
YFL062W YLR372W
YFL062W YML048W
YFL062W YMR221C
YFL062W YMR306W
YFL062W YOR071C
YFL062W YOR079C
YFL062W YOR092W
YFL063W YMR032W
YFL065C YLR415C
YFL066C YNL147W
YFL067W YHR056C
YFR001W YGL237C
YFR001W YNL061W
YFR001W YNL230C
YFR001W YPL204W
YFR001W YPR016C
YFR002W YGL172W
YFR002W YGR119C
YFR002W YGR120C
YFR002W YHR135C
YFR002W YIL149C
YFR002W YJL039C
YFR002W YJL041W
YFR002W YLR178C
YFR002W YML103C
YFR002W YMR129W
YFR002W YMR153W
YFR002W YMR308C
YFR003C YIL064W
YFR003C YML016C
YFR003C YOR147W
YFR003C YOR232W
YFR003C YPL179W
YFR004W YFR010W
YFR004W YFR052W
YFR004W YGL004C
YFR004W YGL048C
YFR004W YGR232W
YFR004W YHL030W
YFR004W YHR027C
YFR004W YHR102W
YFR004W YHR200W
YFR004W YIL075C
YFR004W YIR011C
YFR004W YKL145W
YFR004W YNL290W
YFR004W YOR261C
YFR004W YPR033C
YFR004W YPR108W
YFR006W YNL030W
YFR008W YJL061W
YFR008W YLR291C
YFR008W YLR395C
YFR008W YLR423C
YFR008W YMR052W
YFR008W YOL135C
YFR008W YPR046W
YFR009W YGL195W
YFR009W YLR058C
YFR010W YGL004C
YFR010W YGL048C
YFR010W YGR232W
YFR010W YHL030W
YFR010W YHR200W
YFR010W YKL145W
YFR010W YMR314W
YFR010W YOR259C
YFR010W YOR261C
YFR011C YJL020C
YFR011C YNL113W
YFR011C YOL006C
YFR013W YLR095C
YFR013W YNR047W
YFR013W YOL004W
YFR014C YKL119C
YFR015C YGL081W
YFR015C YGL134W
YFR015C YGR052W
YFR015C YHR008C
YFR015C YIL045W
YFR015C YJL095W
YFR015C YJL137C
YFR015C YLR258W
YFR015C YOR047C
YFR015C YPL031C
YFR015C YPL204W
YFR015C YPL219W
YFR016C YGL206C
YFR016C YIL034C
YFR016C YIL125W
YFR016C YJR045C
YFR016C YKL007W
YFR016C YLL050C
YFR016C YOR010C
YFR017C YJL212C
YFR017C YLR295C
YFR017C YPR184W
YFR018C YGR105W
YFR019W YLR386W
YFR019W YOL135C
YFR021W YFR024C-A
YFR021W YFR040W
YFR021W YGL190C
YFR021W YHR103W
YFR021W YHR199C
YFR021W YJL052W
YFR021W YJL153C
YFR021W YJR140C
YFR021W YLR094C
YFR021W YLR191W
YFR021W YLR222C
YFR021W YML059C
YFR021W YNL242W
YFR021W YNR058W
YFR021W YOL086C
YFR021W YPL258C
YFR022W YOR264W
YFR024C-A YFR040W
YFR024C-A YGL060W
YFR024C-A YGL104C
YFR024C-A YGL144C
YFR024C-A YGL181W
YFR024C-A YGL195W
YFR024C-A YGL201C
YFR024C-A YGL238W
YFR024C-A YGR218W
YFR024C-A YGR227W
YFR024C-A YGR240C
YFR024C-A YGR241C
YFR024C-A YGR268C
YFR024C-A YHL004W
YFR024C-A YHL027W
YFR024C-A YHR178W
YFR024C-A YHR182W
YFR024C-A YIL156W
YFR024C-A YIR003W
YFR024C-A YJL004C
YFR024C-A YJL045W
YFR024C-A YJL151C
YFR024C-A YJL194W
YFR024C-A YJL201W
YFR024C-A YJR083C
YFR024C-A YKR030W
YFR024C-A YLR078C
YFR024C-A YLR144C
YFR024C-A YLR206W
YFR024C-A YLR422W
YFR024C-A YMR109W
YFR024C-A YMR162C
YFR024C-A YMR192W
YFR024C-A YMR216C
YFR024C-A YMR232W
YFR024C-A YMR253C
YFR024C-A YMR302C
YFR024C-A YMR304W
YFR024C-A YNL020C
YFR024C-A YNL047C
YFR024C-A YNL065W
YFR024C-A YNL094W
YFR024C-A YNL176C
YFR024C-A YNR031C
YFR024C-A YOL107W
YFR024C-A YOR039W
YFR024C-A YOR042W
YFR024C-A YOR109W
YFR024C-A YOR181W
YFR024C-A YOR247W
YFR024C-A YOR284W
YFR024C-A YPL038W
YFR024C-A YPL246C
YFR024C-A YPL249C
YFR024C-A YPR055W
YFR024C-A YPR081C
YFR024C-A YPR097W
YFR024C-A YPR171W
YFR026C YGL127C
YFR026C YOR362C
YFR027W YHR114W
YFR027W YIL026C
YFR027W YMR076C
YFR028C YGL003C
YFR028C YGL115W
YFR028C YGL206C
YFR028C YGR040W
YFR028C YGR052W
YFR028C YGR092W
YFR028C YGR094W
YFR028C YGR097W
YFR028C YGR203W
YFR028C YHR030C
YFR028C YHR064C
YFR028C YHR076W
YFR028C YHR128W
YFR028C YIL035C
YFR028C YIL095W
YFR028C YIR026C
YFR028C YJL076W
YFR028C YJL095W
YFR028C YJL128C
YFR028C YJL187C
YFR028C YJR045C
YFR028C YJR053W
YFR028C YJR057W
YFR028C YJR063W
YFR028C YJR066W
YFR028C YJR077C
YFR028C YJR091C
YFR028C YKL001C
YFR028C YKL016C
YFR028C YKL150W
YFR028C YKL152C
YFR028C YKL203C
YFR028C YKR010C
YFR028C YKR021W
YFR028C YLR019W
YFR028C YLR079W
YFR028C YLR096W
YFR028C YLR131C
YFR028C YLR259C
YFR028C YML064C
YFR028C YMR049C
YFR028C YMR055C
YFR028C YMR270C
YFR028C YNL001W
YFR028C YNL014W
YFR028C YNL071W
YFR028C YNL161W
YFR028C YNL307C
YFR028C YOL055C
YFR028C YOL078W
YFR028C YOR032C
YFR028C YOR061W
YFR028C YOR093C
YFR028C YOR119C
YFR028C YOR265W
YFR028C YPL061W
YFR028C YPL258C
YFR028C YPR042C
YFR028C YPR069C
YFR028C YPR183W
YFR029W YFR040W
YFR030W YGL004C
YFR030W YGL137W
YFR030W YKR026C
YFR030W YLR291C
YFR030W YMR117C
YFR030W YOL126C
YFR031C YIL144W
YFR031C YJL074C
YFR031C YKL068W
YFR031C YMR065W
YFR031C YOL055C
YFR031C YOL115W
YFR031C YOR195W
YFR031C YPL124W
YFR033C YNL236W
YFR034C YGL048C
YFR034C YHL002W
YFR034C YKL145W
YFR034C YLR293C
YFR034C YOL001W
YFR034C YOL108C
YFR034C YOR259C
YFR034C YPL122C
YFR034C YPR086W
YFR036W YGL240W
YFR036W YHR166C
YFR036W YJR091C
YFR036W YKL022C
YFR036W YLL051C
YFR036W YLR127C
YFR036W YMR001C
YFR036W YNL172W
YFR036W YOR249C
YFR037C YIL126W
YFR037C YJR031C
YFR037C YLR176C
YFR037C YLR321C
YFR037C YML127W
YFR037C YMR091C
YFR037C YOL004W
YFR037C YOL090W
YFR037C YOR116C
YFR037C YOR290C
YFR039C YIL061C
YFR039C YNL006W
YFR040W YGL195W
YFR040W YGR130C
YFR040W YGR254W
YFR040W YHR016C
YFR040W YHR020W
YFR040W YHR114W
YFR040W YJL052W
YFR040W YJR009C
YFR040W YKL060C
YFR040W YLR044C
YFR040W YLR191W
YFR040W YLR222C
YFR040W YLR259C
YFR040W YMR012W
YFR040W YOL069W
YFR040W YPR040W
YFR042W YJL020C
YFR042W YLR310C
YFR042W YNR025C
YFR042W YPR159W
YFR043C YLR295C
YFR043C YPR029C
YFR044C YLR383W
YFR045W YHL019C
YFR047C YLL046C
YFR047C YLR347C
YFR047C YNL189W
YFR049W YIL125W
YFR049W YMR147W
YFR049W YOL062C
YFR049W YOL082W
YFR049W YOL083W
YFR049W YOR047C
YFR049W YOR049C
YFR049W YPL049C
YFR049W YPL255W
YFR050C YGL011C
YFR050C YGR067C
YFR050C YHR200W
YFR050C YJL047C
YFR050C YJL141C
YFR050C YML092C
YFR050C YNL253W
YFR050C YOR261C
YFR050C YPR103W
YFR051C YGL137W
YFR051C YIL004C
YFR051C YIL076W
YFR051C YKR067W
YFR051C YLR078C
YFR051C YLR180W
YFR051C YLR268W
YFR051C YNL258C
YFR051C YNL284C
YFR051C YNL287W
YFR051C YOR133W
YFR051C YPL010W
YFR052W YGL004C
YFR052W YGL048C
YFR052W YGR232W
YFR052W YHL030W
YFR052W YHR027C
YFR052W YHR200W
YFR052W YIL066C
YFR052W YJR022W
YFR052W YJR133W
YFR052W YKL145W
YFR052W YMR106C
YFR052W YMR314W
YFR052W YOR117W
YFR052W YOR181W
YFR052W YOR259C
YFR052W YOR261C
YFR052W YPR108W
YFR053C YGL100W
YFR053C YGL131C
YFR053C YGL163C
YFR053C YGL179C
YFR053C YGL190C
YFR053C YGL237C
YFR053C YGR040W
YFR053C YGR092W
YFR053C YGR123C
YFR053C YGR278W
YFR053C YHR014W
YFR053C YHR030C
YFR053C YHR135C
YFR053C YHR166C
YFR053C YHR188C
YFR053C YHR197W
YFR053C YIL007C
YFR053C YIL046W
YFR053C YIL079C
YFR053C YJL044C
YFR053C YJL128C
YFR053C YJL173C
YFR053C YJR061W
YFR053C YJR062C
YFR053C YKL056C
YFR053C YKL166C
YFR053C YLL019C
YFR053C YLR216C
YFR053C YLR248W
YFR053C YLR291C
YFR053C YLR293C
YFR053C YLR340W
YFR053C YLR352W
YFR053C YLR383W
YFR053C YML064C
YFR053C YML115C
YFR053C YMR059W
YFR053C YMR139W
YFR053C YMR284W
YFR053C YMR291W
YFR053C YNL032W
YFR053C YNL113W
YFR053C YNL135C
YFR053C YNL154C
YFR053C YNL311C
YFR053C YNL317W
YFR053C YOL115W
YFR053C YOL128C
YFR053C YOR181W
YFR053C YOR230W
YFR053C YOR319W
YFR053C YOR351C
YFR053C YPL074W
YFR053C YPL149W
YFR053C YPL164C
YFR053C YPL204W
YFR053C YPR110C
YFR053C YPR111W
YFR053C YPR137W
YGL001C YGR060W
YGL003C YHR166C
YGL003C YIL142W
YGL003C YJL008C
YGL003C YJL014W
YGL003C YJL106W
YGL003C YJL111W
YGL003C YJR045C
YGL003C YKL022C
YGL003C YKL101W
YGL003C YKR048C
YGL003C YLR259C
YGL003C YMR001C
YGL003C YMR304W
YGL003C YOL055C
YGL003C YPR119W
YGL004C YGL048C
YGL004C YGR232W
YGL004C YHR027C
YGL004C YHR200W
YGL004C YIL007C
YGL004C YIL075C
YGL004C YIL094C
YGL004C YJL052W
YGL004C YJL066C
YGL004C YJR045C
YGL004C YJR077C
YGL004C YKL060C
YGL004C YKL145W
YGL004C YLR044C
YGL004C YLR421C
YGL004C YNL037C
YGL004C YOR117W
YGL004C YOR136W
YGL004C YOR259C
YGL004C YOR261C
YGL004C YOR374W
YGL004C YPL061W
YGL004C YPL235W
YGL004C YPR108W
YGL005C YGR119C
YGL005C YLR453C
YGL006W YLR093C
YGL006W YNL328C
YGL008C YGR040W
YGL008C YHR030C
YGL008C YIL147C
YGL008C YKL193C
YGL008C YKR026C
YGL008C YLR175W
YGL008C YLR291C
YGL008C YOL126C
YGL008C YPL170W
YGL009C YMR291W
YGL009C YOL086C
YGL010W YLR295C
YGL010W YPL257W
YGL011C YGR135W
YGL011C YHR200W
YGL011C YJL001W
YGL011C YLR071C
YGL011C YML092C
YGL011C YMR308C
YGL011C YMR314W
YGL011C YOL038W
YGL011C YOR362C
YGL011C YPL144W
YGL011C YPR103W
YGL012W YMR215W
YGL014W YNL118C
YGL014W YNL231C
YGL014W YNR052C
YGL015C YLR319C
YGL016W YKL058W
YGL016W YLR335W
YGL016W YMR047C
YGL016W YOR098C
YGL016W YOR185C
YGL016W YOR194C
YGL016W YPR110C
YGL017W YJL098W
YGL018C YHR114W
YGL019W YGL115W
YGL019W YGL127C
YGL019W YGL158W
YGL019W YGL207W
YGL019W YGR068C
YGL019W YGR090W
YGL019W YGR116W
YGL019W YIL035C
YGL019W YIL118W
YGL019W YIL131C
YGL019W YJL069C
YGL019W YJL187C
YGL019W YKL112W
YGL019W YLR019W
YGL019W YMR172W
YGL019W YNL030W
YGL019W YNL061W
YGL019W YNL087W
YGL019W YNL088W
YGL019W YNL207W
YGL019W YNL234W
YGL019W YOL004W
YGL019W YOL145C
YGL019W YOR014W
YGL019W YOR039W
YGL019W YOR061W
YGL019W YOR119C
YGL019W YOR267C
YGL019W YPL195W
YGL021W YLL015W
YGL021W YLR133W
YGL021W YNR070W
YGL022W YGL226C-A
YGL022W YJL002C
YGL022W YOR085W
YGL022W YOR103C
YGL023C YMR049C
YGL024W YOL130W
YGL025C YGR104C
YGL025C YOL051W
YGL025C YOL130W
YGL026C YKR026C
YGL026C YNL135C
YGL026C YPR110C
YGL027C YIL022W
YGL027C YNR002C
YGL028C YJR022W
YGL029W YNL243W
YGL030W YHR114W
YGL030W YHR204W
YGL032C YGR257C
YGL035C YGL173C
YGL035C YJL020C
YGL035C YJR045C
YGL035C YKL074C
YGL035C YLR259C
YGL035C YMR109W
YGL035C YMR240C
YGL035C YOL041C
YGL035C YPL025C
YGL036W YGL061C
YGL037C YHR114W
YGL037C YLR347C
YGL037C YNL189W
YGL037C YOR098C
YGL038C YGL055W
YGL040C YLR347C
YGL040C YML064C
YGL040C YNL189W
YGL042C YGL212W
YGL042C YHL042W
YGL042C YJR030C
YGL042C YLR207W
YGL042C YMR058W
YGL042C YOL003C
YGL042C YPR079W
YGL043W YJR132W
YGL044C YGR004W
YGL044C YHR174W
YGL044C YJR113C
YGL044C YLR335W
YGL044C YMR061W
YGL044C YMR153W
YGL044C YMR270C
YGL044C YNL013C
YGL044C YNL044W
YGL044C YNL157W
YGL044C YOL123W
YGL044C YOR250C
YGL045W YJR091C
YGL047W YLR295C
YGL048C YGL137W
YGL048C YGR184C
YGL048C YGR232W
YGL048C YGR262C
YGL048C YHR027C
YGL048C YHR030C
YGL048C YHR200W
YGL048C YIL066C
YGL048C YJL157C
YGL048C YJR017C
YGL048C YJR076C
YGL048C YKL145W
YGL048C YKL166C
YGL048C YLL034C
YGL048C YLR295C
YGL048C YLR421C
YGL048C YML064C
YGL048C YMR001C
YGL048C YMR106C
YGL048C YMR205C
YGL048C YNL161W
YGL048C YNL244C
YGL048C YOL094C
YGL048C YOR181W
YGL048C YOR212W
YGL048C YOR259C
YGL048C YPL248C
YGL048C YPR108W
YGL049C YHR086W
YGL049C YHR089C
YGL049C YIR001C
YGL049C YJL138C
YGL049C YJR007W
YGL049C YJR076C
YGL049C YKL059C
YGL049C YLR175W
YGL049C YLR427W
YGL049C YMR125W
YGL049C YMR139W
YGL049C YNL016W
YGL049C YNL118C
YGL049C YNL161W
YGL049C YNL244C
YGL049C YOL139C
YGL049C YPL178W
YGL049C YPR041W
YGL050W YPL022W
YGL051W YGL129C
YGL051W YGL200C
YGL051W YGR060W
YGL051W YGR260W
YGL051W YGR295C
YGL051W YHL048W
YGL051W YHR140W
YGL051W YIL120W
YGL051W YKL146W
YGL051W YKL174C
YGL051W YKR039W
YGL051W YLL028W
YGL051W YLR004C
YGL051W YMR011W
YGL051W YMR058W
YGL051W YMR149W
YGL051W YNL101W
YGL051W YPL076W
YGL051W YPL264C
YGL051W YPR156C
YGL051W YPR198W
YGL053W YHR140W
YGL053W YJL134W
YGL053W YJL196C
YGL053W YLR065C
YGL053W YOL107W
YGL053W YOR059C
YGL053W YOR245C
YGL053W YOR307C
YGL054C YLL043W
YGL054C YLR372W
YGL054C YNL201C
YGL054C YPL132W
YGL055W YIL016W
YGL057C YJL135W
YGL058W YGL200C
YGL058W YGR184C
YGL058W YJL047C
YGL058W YKL153W
YGL058W YLR015W
YGL058W YOL080C
YGL058W YOR194C
YGL059W YIL042C
YGL060W YGL092W
YGL060W YGR136W
YGL060W YHL002W
YGL060W YHR016C
YGL060W YJL020C
YGL060W YLR191W
YGL060W YMR032W
YGL060W YOL133W
YGL060W YPR154W
YGL061C YGR113W
YGL061C YGR120C
YGL061C YIR004W
YGL061C YJL179W
YGL061C YKL145W
YGL061C YKR037C
YGL061C YMR012W
YGL061C YOR157C
YGL061C YPL209C
YGL062W YGR040W
YGL062W YHR107C
YGL062W YKL103C
YGL062W YML058W
YGL062W YNL135C
YGL062W YOR089C
YGL062W YPL149W
YGL062W YPR110C
YGL064C YGR220C
YGL066W YHR099W
YGL066W YMR223W
YGL066W YOR119C
YGL066W YPL047W
YGL068W YLR074C
YGL068W YLR340W
YGL069C YJR091C
YGL070C YGR005C
YGL070C YGR186W
YGL070C YIL021W
YGL070C YJL140W
YGL070C YJL170C
YGL070C YJL182C
YGL070C YJL190C
YGL070C YJR162C
YGL070C YKL036C
YGL070C YKL086W
YGL070C YKL141W
YGL070C YKL150W
YGL070C YKL190W
YGL070C YOR116C
YGL070C YOR151C
YGL070C YOR224C
YGL070C YPL129W
YGL070C YPL203W
YGL070C YPR093C
YGL070C YPR187W
YGL071W YIR018W
YGL071W YML007W
YGL071W YMR109W
YGL072C YPR154W
YGL073W YHR099W
YGL073W YHR206W
YGL073W YOR178C
YGL075C YJR112W
YGL075C YJR117W
YGL075C YMR117C
YGL075C YPL255W
YGL077C YPL076W
YGL079W YGR113W
YGL081W YGR155W
YGL081W YGR184C
YGL081W YHR082C
YGL081W YJL008C
YGL081W YJL074C
YGL081W YJL130C
YGL081W YJR121W
YGL081W YKL104C
YGL081W YKL182W
YGL081W YLR180W
YGL081W YMR309C
YGL081W YNL064C
YGL081W YOL094C
YGL081W YPL061W
YGL083W YMR264W
YGL084C YHL042W
YGL084C YJL012C
YGL084C YJR091C
YGL084C YLR308W
YGL084C YMR058W
YGL084C YNL058C
YGL085W YGR136W
YGL085W YPR154W
YGL086W YGL116W
YGL086W YJL030W
YGL087C YJL088W
YGL087C YOL081W
YGL087C YOR220W
YGL090W YKL152C
YGL090W YLR109W
YGL090W YLR265C
YGL090W YLR288C
YGL090W YLR424W
YGL090W YOR005C
YGL090W YOR061W
YGL090W YPR120C
YGL091C YIL129C
YGL092W YGL100W
YGL092W YGL172W
YGL092W YGR119C
YGL092W YGR178C
YGL092W YGR218W
YGL092W YHR036W
YGL092W YJR042W
YGL092W YKL057C
YGL092W YKL068W
YGL092W YLR208W
YGL092W YLR347C
YGL092W YMR153W
YGL092W YMR308C
YGL092W YPR111W
YGL093W YJR112W
YGL094C YIR006C
YGL094C YKL025C
YGL095C YKL196C
YGL095C YMR197C
YGL095C YOL018C
YGL095C YOR299W
YGL096W YJR022W
YGL096W YLR447C
YGL096W YOR319W
YGL097W YGR218W
YGL097W YIL063C
YGL097W YLR293C
YGL097W YLR335W
YGL097W YOR098C
YGL097W YOR364W
YGL098W YLR440C
YGL099W YGR245C
YGL099W YHR170W
YGL099W YIL018W
YGL099W YIR026C
YGL099W YLR310C
YGL099W YMR032W
YGL099W YPR016C
YGL099W YPR041W
YGL100W YGL137W
YGL100W YGL202W
YGL100W YGR254W
YGL100W YHR183W
YGL100W YIL053W
YGL100W YJL002C
YGL100W YJR042W
YGL100W YKL057C
YGL100W YLR058C
YGL100W YLR096W
YGL100W YLR208W
YGL100W YLR304C
YGL100W YLR359W
YGL100W YML124C
YGL100W YMR108W
YGL100W YMR186W
YGL100W YNL307C
YGL100W YOR014W
YGL100W YOR080W
YGL100W YOR375C
YGL102C YHR194W
YGL104C YGL212W
YGL104C YGL225W
YGL104C YHR114W
YGL104C YIL016W
YGL104C YIL035C
YGL104C YJL133W
YGL104C YJR117W
YGL104C YKL065C
YGL104C YLR372W
YGL104C YML048W
YGL104C YML075C
YGL104C YMR153W
YGL104C YMR264W
YGL104C YNL054W
YGL104C YOR016C
YGL104C YPL076W
YGL104C YPL175W
YGL104C YPL270W
YGL104C YPR028W
YGL105W YGL245W
YGL105W YGR264C
YGL105W YKL205W
YGL105W YML095C
YGL105W YMR059W
YGL106W YHR019C
YGL106W YHR023W
YGL106W YJL187C
YGL106W YOR326W
YGL111W YGR097W
YGL111W YHR066W
YGL111W YHR088W
YGL111W YKR081C
YGL111W YLR002C
YGL111W YMR049C
YGL111W YNL061W
YGL111W YNL110C
YGL111W YOR005C
YGL111W YOR267C
YGL111W YOR272W
YGL111W YPL093W
YGL111W YPL204W
YGL111W YPR016C
YGL112C YGR094W
YGL112C YGR252W
YGL112C YGR264C
YGL112C YGR274C
YGL112C YHR099W
YGL112C YIL106W
YGL112C YJL222W-B
YGL112C YLR055C
YGL112C YML098W
YGL112C YMR061W
YGL112C YMR154C
YGL112C YMR227C
YGL112C YMR236W
YGL112C YMR255W
YGL112C YNL016W
YGL112C YOL135C
YGL112C YOR119C
YGL112C YOR220W
YGL112C YPL248C
YGL113W YPR120C
YGL113W YPR194C
YGL114W YPR128C
YGL115W YGL158W
YGL115W YGL179C
YGL115W YGL208W
YGL115W YIL035C
YGL115W YJL114W
YGL115W YJR083C
YGL115W YKL193C
YGL115W YML110C
YGL115W YMR001C
YGL115W YMR291W
YGL115W YNL183C
YGL115W YOL139C
YGL115W YOR018W
YGL115W YOR267C
YGL115W YPR160W
YGL116W YIL142W
YGL116W YJL008C
YGL116W YJL013C
YGL116W YJL014W
YGL116W YJL030W
YGL116W YJL111W
YGL116W YJR064W
YGL116W YKL085W
YGL116W YKL101W
YGL116W YLR259C
YGL116W YNL064C
YGL116W YPL140C
YGL116W YPL235W
YGL116W YPR119W
YGL117W YJR022W
YGL119W YJR091C
YGL120C YGL128C
YGL120C YGL130W
YGL120C YGR220C
YGL120C YHR165C
YGL120C YIL002C
YGL120C YKL095W
YGL120C YKL173W
YGL120C YLL019C
YGL120C YLR074C
YGL120C YLR117C
YGL120C YLR191W
YGL120C YLR424W
YGL120C YMR049C
YGL120C YMR116C
YGL120C YMR213W
YGL120C YNL224C
YGL120C YOR061W
YGL120C YOR119C
YGL120C YPL151C
YGL120C YPR182W
YGL121C YJR053W
YGL121C YOR371C
YGL122C YHR089C
YGL122C YIL092W
YGL122C YJL092W
YGL122C YKR026C
YGL122C YMR255W
YGL122C YNL016W
YGL122C YOL123W
YGL124C YKL025C
YGL124C YLR148W
YGL124C YMR231W
YGL126W YPL161C
YGL127C YGL153W
YGL127C YGL157W
YGL127C YGL250W
YGL127C YGR104C
YGL127C YGR139W
YGL127C YHR058C
YGL127C YHR130C
YGL127C YIL025C
YGL127C YIL031W
YGL127C YIR017C
YGL127C YJL032W
YGL127C YJR069C
YGL127C YKL137W
YGL127C YKR101W
YGL127C YLL065W
YGL127C YLR019W
YGL127C YLR108C
YGL127C YLR222C
YGL127C YLR311C
YGL127C YLR321C
YGL127C YLR423C
YGL127C YML133C
YGL127C YMR054W
YGL127C YMR072W
YGL127C YMR202W
YGL127C YNR010W
YGL127C YNR028W
YGL127C YOL016C
YGL127C YOL018C
YGL127C YOL135C
YGL127C YOR047C
YGL127C YOR119C
YGL127C YOR128C
YGL127C YOR162C
YGL127C YOR174W
YGL127C YOR263C
YGL127C YOR289W
YGL127C YOR377W
YGL127C YPL064C
YGL127C YPL155C
YGL127C YPR168W
YGL128C YHR165C
YGL128C YMR213W
YGL129C YHL004W
YGL129C YHL048W
YGL129C YHR114W
YGL130W YGL207W
YGL130W YHR121W
YGL130W YIL131C
YGL130W YKR001C
YGL130W YMR012W
YGL130W YMR309C
YGL130W YNL030W
YGL130W YNL088W
YGL130W YOL078W
YGL130W YOL145C
YGL130W YPL228W
YGL131C YLR413W
YGL131C YML124C
YGL131C YNL127W
YGL132W YOR054C
YGL133W YGR136W
YGL133W YLR176C
YGL133W YOR304W
YGL134W YJL137C
YGL134W YKR058W
YGL134W YKR096W
YGL134W YLR258W
YGL134W YML091C
YGL134W YOR178C
YGL134W YPL031C
YGL134W YPL204W
YGL134W YPR115W
YGL137W YGR086C
YGL137W YGR092W
YGL137W YGR142W
YGL137W YGR202C
YGL137W YGR240C
YGL137W YGR254W
YGL137W YHR018C
YGL137W YHR020W
YGL137W YIL004C
YGL137W YIL076W
YGL137W YIL094C
YGL137W YIL124W
YGL137W YIL136W
YGL137W YIL142W
YGL137W YJL008C
YGL137W YJL026W
YGL137W YJL052W
YGL137W YJL066C
YGL137W YJL111W
YGL137W YJL130C
YGL137W YJR009C
YGL137W YJR045C
YGL137W YJR070C
YGL137W YJR077C
YGL137W YKL029C
YGL137W YKL078W
YGL137W YKL081W
YGL137W YKL104C
YGL137W YKL152C
YGL137W YKL166C
YGL137W YKL182W
YGL137W YKL204W
YGL137W YKR007W
YGL137W YKR046C
YGL137W YKR067W
YGL137W YLR044C
YGL137W YLR078C
YGL137W YLR100W
YGL137W YLR180W
YGL137W YLR216C
YGL137W YLR259C
YGL137W YLR268W
YGL137W YLR355C
YGL137W YML085C
YGL137W YML124C
YGL137W YMR108W
YGL137W YMR146C
YGL137W YMR214W
YGL137W YNL037C
YGL137W YNL064C
YGL137W YNL181W
YGL137W YNL250W
YGL137W YNL284C
YGL137W YNL287W
YGL137W YNR001C
YGL137W YOL133W
YGL137W YOR027W
YGL137W YOR136W
YGL137W YOR151C
YGL137W YOR362C
YGL137W YOR374W
YGL137W YPL010W
YGL137W YPL061W
YGL137W YPL235W
YGL137W YPL240C
YGL137W YPR108W
YGL137W YPR110C
YGL137W YPR124W
YGL138C YGR123C
YGL139W YOR010C
YGL141W YKL021C
YGL142C YML012W
YGL144C YHR016C
YGL144C YPR154W
YGL145W YLR373C
YGL145W YNL258C
YGL145W YOR075W
YGL145W YPR086W
YGL145W YPR105C
YGL146C YOR005C
YGL146C YPR137W
YGL147C YLR078C
YGL148W YOL107W
YGL149W YGR218W
YGL149W YML092C
YGL150C YNL068C
YGL150C YOR355W
YGL150C YPL235W
YGL151W YGR104C
YGL151W YNL025C
YGL151W YOL135C
YGL151W YOR119C
YGL153W YIR034C
YGL153W YLR191W
YGL153W YLR284C
YGL153W YNL214W
YGL153W YOL044W
YGL153W YOL105C
YGL153W YOR180C
YGL153W YOR264W
YGL153W YPR105C
YGL154C YGL254W
YGL154C YOR028C
YGL154C YOR128C
YGL155W YKL019W
YGL156W YGL215W
YGL156W YKL103C
YGL156W YOL001W
YGL156W YOL082W
YGL156W YOL083W
YGL156W YPL204W
YGL156W YPR110C
YGL157W YJR091C
YGL157W YNR064C
YGL158W YGR071C
YGL158W YGR130C
YGL158W YGR254W
YGL158W YGR270W
YGL158W YHR107C
YGL158W YJL052W
YGL158W YJR009C
YGL158W YJR045C
YGL158W YJR076C
YGL158W YJR092W
YGL158W YKL152C
YGL158W YLR113W
YGL158W YLR314C
YGL158W YLR373C
YGL158W YMR205C
YGL158W YNL166C
YGL158W YOL082W
YGL158W YOR018W
YGL158W YOR136W
YGL158W YOR261C
YGL158W YPL128C
YGL161C YGL198W
YGL161C YGL210W
YGL161C YGL212W
YGL161C YGR172C
YGL161C YHR105W
YGL161C YKR014C
YGL161C YML001W
YGL161C YNL093W
YGL161C YNL304W
YGL161C YOR036W
YGL161C YOR089C
YGL161C YPL095C
YGL163C YHR016C
YGL163C YJL034W
YGL163C YJR045C
YGL163C YKL035W
YGL163C YKL056C
YGL163C YKL085W
YGL163C YLR259C
YGL163C YML085C
YGL163C YOL055C
YGL163C YOR232W
YGL163C YOR374W
YGL163C YPL061W
YGL163C YPL240C
YGL163C YPL258C
YGL165C YOR362C
YGL166W YJL154C
YGL166W YKR011C
YGL166W YLL028W
YGL166W YML006C
YGL166W YML092C
YGL166W YNL189W
YGL166W YOR210W
YGL166W YOR220W
YGL168W YLR288C
YGL169W YLL004W
YGL170C YGR119C
YGL170C YGR218W
YGL170C YMR047C
YGL170C YMR153W
YGL171W YGR090W
YGL171W YJR091C
YGL171W YMR093W
YGL172W YGR119C
YGL172W YGR218W
YGL172W YHR216W
YGL172W YJL041W
YGL172W YJR042W
YGL172W YKL057C
YGL172W YKR082W
YGL172W YLL024C
YGL172W YLR178C
YGL172W YLR335W
YGL172W YLR347C
YGL172W YML092C
YGL172W YMR294W
YGL172W YMR308C
YGL172W YNL041C
YGL172W YNL086W
YGL172W YNL189W
YGL172W YPL125W
YGL173C YGL174W
YGL173C YGR054W
YGL173C YGR103W
YGL173C YHR052W
YGL173C YIL035C
YGL173C YIL131C
YGL173C YJL095W
YGL173C YJR022W
YGL173C YJR076C
YGL173C YKL021C
YGL173C YKL078W
YGL173C YKL139W
YGL173C YKL189W
YGL173C YKL198C
YGL173C YLL019C
YGL173C YLR233C
YGL173C YLR263W
YGL173C YLR427W
YGL173C YLR438C-A
YGL173C YML064C
YGL173C YML111W
YGL173C YMR093W
YGL173C YMR137C
YGL173C YNL118C
YGL173C YNL175C
YGL173C YNL230C
YGL173C YNL311C
YGL173C YOL100W
YGL173C YOL115W
YGL173C YOR080W
YGL173C YPL109C
YGL173C YPR106W
YGL173C YPR110C
YGL174W YGL216W
YGL174W YIR005W
YGL174W YLR016C
YGL174W YMR012W
YGL175C YLR347C
YGL175C YNL189W
YGL177W YJL054W
YGL178W YGR040W
YGL178W YHR114W
YGL178W YLR452C
YGL178W YNR052C
YGL178W YOL149W
YGL179C YKR096W
YGL179C YLL050C
YGL179C YOL055C
YGL180W YLR423C
YGL180W YML112W
YGL180W YPR049C
YGL180W YPR185W
YGL181W YGR241C
YGL181W YHR016C
YGL181W YHR086W
YGL181W YHR177W
YGL181W YIL010W
YGL181W YIL052C
YGL181W YIL057C
YGL181W YIL122W
YGL181W YIR006C
YGL181W YJL141C
YGL181W YKR028W
YGL181W YLL019C
YGL181W YLR191W
YGL181W YLR291C
YGL181W YNR068C
YGL181W YOR140W
YGL181W YOR284W
YGL181W YOR331C
YGL181W YOR333C
YGL181W YOR384W
YGL181W YPL013C
YGL181W YPL053C
YGL181W YPL156C
YGL181W YPL188W
YGL181W YPR171W
YGL183C YPL051W
YGL184C YML127W
YGL185C YOL113W
YGL187C YGL213C
YGL187C YML042W
YGL189C YHR114W
YGL189C YJL020C
YGL189C YLL027W
YGL189C YLR288C
YGL189C YLR435W
YGL190C YGR161C
YGL190C YGR240C
YGL190C YGR254W
YGL190C YHR016C
YGL190C YHR033W
YGL190C YHR082C
YGL190C YHR114W
YGL190C YIL142W
YGL190C YJL008C
YGL190C YJL014W
YGL190C YJL020C
YGL190C YJL095W
YGL190C YJL111W
YGL190C YJL153C
YGL190C YJR045C
YGL190C YJR064W
YGL190C YJR066W
YGL190C YJR138W
YGL190C YKL042W
YGL190C YKL081W
YGL190C YKL129C
YGL190C YLR044C
YGL190C YLR180W
YGL190C YLR191W
YGL190C YLR249W
YGL190C YLR259C
YGL190C YLR373C
YGL190C YML109W
YGL190C YMR109W
YGL190C YMR273C
YGL190C YNL030W
YGL190C YNL064C
YGL190C YNL154C
YGL190C YNL222W
YGL190C YNR032W
YGL190C YOR133W
YGL190C YOR349W
YGL190C YOR374W
YGL190C YPR154W
YGL192W YJL020C
YGL192W YOR125C
YGL194C YIL112W
YGL194C YKR029C
YGL194C YMR273C
YGL194C YOL068C
YGL195W YHR108W
YGL195W YIL106W
YGL195W YJL050W
YGL195W YJL074C
YGL195W YLL050C
YGL195W YNL132W
YGL195W YNL323W
YGL195W YOL133W
YGL195W YOR326W
YGL195W YPL082C
YGL195W YPL140C
YGL195W YPR161C
YGL197W YHL002W
YGL197W YKL129C
YGL197W YLR191W
YGL197W YLR310C
YGL197W YMR109W
YGL197W YMR308C
YGL197W YNL025C
YGL197W YNL307C
YGL197W YPL203W
YGL197W YPL204W
YGL198W YGL210W
YGL198W YGR172C
YGL198W YJR091C
YGL198W YKR014C
YGL198W YLR262C
YGL198W YML001W
YGL198W YMR215W
YGL198W YNL093W
YGL198W YNL263C
YGL198W YNL304W
YGL198W YPL095C
YGL200C YGR060W
YGL200C YGR138C
YGL200C YGR284C
YGL200C YHR110W
YGL200C YHR123W
YGL200C YHR140W
YGL200C YIL016W
YGL200C YIL109C
YGL200C YJL108C
YGL200C YJL117W
YGL200C YJR117W
YGL200C YKL065C
YGL200C YKL154W
YGL200C YLR208W
YGL200C YLR372W
YGL200C YLR378C
YGL200C YML012W
YGL200C YML048W
YGL200C YMR215W
YGL200C YNL130C
YGL200C YOR016C
YGL200C YPL218W
YGL200C YPL227C
YGL200C YPR181C
YGL200C YPR194C
YGL200C YPR201W
YGL201C YHR114W
YGL201C YIL150C
YGL201C YLR233C
YGL201C YLR274W
YGL201C YMR032W
YGL201C YMR109W
YGL201C YMR216C
YGL201C YPL093W
YGL201C YPR019W
YGL201C YPR154W
YGL202W YGR074W
YGL202W YLR383W
YGL202W YPL149W
YGL204C YJR091C
YGL204C YMR209C
YGL205W YJL095W
YGL206C YGR092W
YGL206C YGR167W
YGL206C YHR030C
YGL206C YHR082C
YGL206C YHR108W
YGL206C YHR161C
YGL206C YHR186C
YGL206C YHR196W
YGL206C YIL066C
YGL206C YIL094C
YGL206C YIL095W
YGL206C YKL103C
YGL206C YKL135C
YGL206C YKR026C
YGL206C YLR233C
YGL206C YML064C
YGL206C YMR026C
YGL206C YMR106C
YGL206C YMR117C
YGL206C YNL056W
YGL206C YNL244C
YGL206C YNL311C
YGL206C YNR031C
YGL206C YOL126C
YGL206C YOR080W
YGL206C YOR109W
YGL206C YOR181W
YGL206C YOR319W
YGL206C YOR351C
YGL206C YOR386W
YGL206C YPL106C
YGL206C YPL140C
YGL206C YPR110C
YGL206C YPR178W
YGL207W YGR163W
YGL207W YIL035C
YGL207W YJL124C
YGL207W YLR418C
YGL207W YML069W
YGL207W YNL102W
YGL207W YOL006C
YGL207W YOL054W
YGL207W YOL128C
YGL207W YOL145C
YGL207W YOR039W
YGL207W YOR061W
YGL208W YGR231C
YGL208W YJL008C
YGL208W YJL034W
YGL208W YJR045C
YGL208W YJR077C
YGL208W YJR121W
YGL208W YKL152C
YGL208W YLR259C
YGL208W YML085C
YGL208W YML124C
YGL208W YMR214W
YGL208W YNL064C
YGL208W YNR035C
YGL208W YOR136W
YGL210W YNL263C
YGL210W YOR070C
YGL212W YJL151C
YGL212W YJR040W
YGL212W YKL196C
YGL212W YLR093C
YGL212W YLR166C
YGL212W YLR423C
YGL212W YML001W
YGL212W YMR053C
YGL212W YMR071C
YGL212W YMR197C
YGL212W YNL263C
YGL212W YOL129W
YGL212W YOR106W
YGL212W YOR292C
YGL212W YPL246C
YGL213C YHL022C
YGL213C YHR199C
YGL213C YLR398C
YGL213C YOR076C
YGL213C YPR189W
YGL214W YLR435W
YGL215W YKL103C
YGL215W YMR047C
YGL215W YPL031C
YGL216W YHR183W
YGL216W YOL001W
YGL217C YJR091C
YGL220W YLL029W
YGL220W YLR052W
YGL220W YNL071W
YGL220W YOL055C
YGL220W YOR264W
YGL221C YML064C
YGL221C YNL189W
YGL222C YHR114W
YGL222C YJR091C
YGL223C YGR120C
YGL223C YLR026C
YGL223C YNL041C
YGL225W YHR114W
YGL225W YIR038C
YGL225W YJR091C
YGL226C-A YJL002C
YGL226C-A YMR149W
YGL226C-A YOR085W
YGL226C-A YOR103C
YGL226W YLR295C
YGL227W YJL106W
YGL229C YHR186C
YGL229C YJL013C
YGL229C YJL030W
YGL229C YJL178C
YGL229C YJL211C
YGL229C YJR066W
YGL229C YJR091C
YGL229C YMR047C
YGL229C YMR181C
YGL229C YNL006W
YGL229C YNL076W
YGL229C YOR062C
YGL229C YPL180W
YGL229C YPR040W
YGL230C YKL110C
YGL230C YOR161C
YGL233W YGR152C
YGL233W YLR166C
YGL234W YJL098W
YGL234W YJR068W
YGL234W YKL166C
YGL234W YLR175W
YGL234W YLR291C
YGL234W YOL094C
YGL234W YOL126C
YGL234W YOR090C
YGL234W YOR298W
YGL234W YPL259C
YGL234W YPR154W
YGL236C YHR114W
YGL236C YIL057C
YGL236C YMR023C
YGL236C YMR047C
YGL236C YPL179W
YGL237C YGR146C
YGL237C YGR155W
YGL237C YGR267C
YGL237C YHR052W
YGL237C YIL053W
YGL237C YIL070C
YGL237C YJL081C
YGL237C YJL138C
YGL237C YJR045C
YGL237C YJR121W
YGL237C YJR132W
YGL237C YKL152C
YGL237C YKL214C
YGL237C YKR028W
YGL237C YKR048C
YGL237C YLR191W
YGL237C YLR423C
YGL237C YMR153W
YGL237C YMR308C
YGL237C YNL063W
YGL237C YNL064C
YGL237C YNR031C
YGL237C YOL055C
YGL237C YOL139C
YGL237C YOR047C
YGL237C YOR272W
YGL237C YOR358W
YGL237C YPL166W
YGL237C YPR016C
YGL237C YPR069C
YGL237C YPR085C
YGL238W YHR114W
YGL238W YLR293C
YGL238W YNL189W
YGL238W YNL236W
YGL240W YHR166C
YGL240W YKL022C
YGL240W YLR127C
YGL240W YNL172W
YGL240W YOR249C
YGL241W YKR048C
YGL241W YLL050C
YGL241W YOL012C
YGL242C YKR099W
YGL244W YHR009C
YGL244W YIL035C
YGL244W YLR418C
YGL244W YML010W
YGL244W YMR066W
YGL244W YOL145C
YGL244W YOR123C
YGL244W YOR319W
YGL245W YGR040W
YGL245W YGR092W
YGL245W YHL020C
YGL245W YHR107C
YGL245W YHR135C
YGL245W YKL081W
YGL245W YKL098W
YGL245W YKR055W
YGL245W YLR291C
YGL245W YML064C
YGL245W YMR049C
YGL245W YMR059W
YGL245W YNL135C
YGL245W YNL244C
YGL245W YOL094C
YGL245W YOR014W
YGL245W YOR212W
YGL245W YPR110C
YGL246C YOR048C
YGL247W YOR103C
YGL249W YLR394W
YGL250W YJL020C
YGL250W YLR295C
YGL250W YMR068W
YGL250W YNL039W
YGL251C YNL127W
YGL252C YNL076W
YGL252C YNL132W
YGL253W YLR291C
YGL253W YLR383W
YGL253W YNL135C
YGL253W YNL244C
YGL253W YPL149W
YGL254W YGR047C
YGL254W YHR215W
YGL254W YNL189W
YGL254W YOR039W
YGL256W YJR035W
YGL256W YKL108W
YGL256W YLR146C
YGL256W YNL244C
YGL258W YKL002W
YGL259W YHL042W
YGL259W YJL070C
YGL259W YKL002W
YGL263W YJR020W
YGL263W YJR095W
YGR002C YHR090C
YGR002C YHR099W
YGR002C YJL081C
YGR002C YLR385C
YGR002C YLR399C
YGR002C YML041C
YGR002C YNL107W
YGR002C YOL012C
YGR002C YOR244W
YGR002C YPL235W
YGR002C YPR023C
YGR002C YPR154W
YGR003W YLR297W
YGR003W YOL133W
YGR004W YHR114W
YGR004W YLR324W
YGR004W YPR028W
YGR005C YHR191C
YGR005C YIL021W
YGR005C YNL092W
YGR005C YPL129W
YGR005C YPL203W
YGR005C YPR086W
YGR009C YLR268W
YGR009C YLR295C
YGR009C YMR047C
YGR009C YMR183C
YGR009C YOR327C
YGR009C YPL232W
YGR009C YPR032W
YGR010W YLR328W
YGR010W YLR438W
YGR010W YML031W
YGR010W YNL189W
YGR010W YNL218W
YGR010W YPL070W
YGR013W YGR074W
YGR013W YHR086W
YGR013W YIL009W
YGR013W YIL061C
YGR013W YKL012W
YGR013W YLR147C
YGR013W YLR275W
YGR013W YLR298C
YGR013W YML046W
YGR013W YMR125W
YGR013W YPL178W
YGR013W YPR182W
YGR014W YIL144W
YGR014W YJL013C
YGR014W YJL030W
YGR014W YNL233W
YGR014W YNL298W
YGR014W YPL211W
YGR016W YLR135W
YGR016W YMR104C
YGR017W YIL131C
YGR017W YLR072W
YGR017W YLR403W
YGR018C YJR091C
YGR018C YLR452C
YGR020C YHR039C-A
YGR020C YHR060W
YGR020C YJL141C
YGR020C YKL002W
YGR020C YLR447C
YGR020C YMR054W
YGR020C YOR270C
YGR020C YOR332W
YGR020C YPR036W
YGR021W YHR165C
YGR023W YKL119C
YGR023W YLR460C
YGR023W YNL237W
YGR024C YIL082W
YGR024C YKL090W
YGR024C YLR291C
YGR024C YNL189W
YGR024C YPL110C
YGR026W YLR324W
YGR028W YLR067C
YGR029W YKL084W
YGR029W YKL195W
YGR031W YHR114W
YGR032W YNL298W
YGR032W YPR165W
YGR033C YLR135W
YGR033C YOL100W
YGR034W YHR197W
YGR035C YKL002W
YGR035C YLR295C
YGR035C YOR031W
YGR035C YOR118W
YGR037C YGR136W
YGR037C YHL002W
YGR037C YHR016C
YGR037C YLR191W
YGR037C YLR310C
YGR037C YMR109W
YGR038W YKL212W
YGR038W YLR350W
YGR038W YMR296C
YGR040W YGR097W
YGR040W YGR155W
YGR040W YHR033W
YGR040W YHR084W
YGR040W YHR200W
YGR040W YIL075C
YGR040W YIL142W
YGR040W YIL148W
YGR040W YJL111W
YGR040W YJL130C
YGR040W YJR045C
YGR040W YJR072C
YGR040W YJR077C
YGR040W YJR121W
YGR040W YKL035W
YGR040W YKL104C
YGR040W YKL161C
YGR040W YKR048C
YGR040W YLR154C
YGR040W YLR180W
YGR040W YLR259C
YGR040W YLR362W
YGR040W YLR430W
YGR040W YLR452C
YGR040W YML085C
YGR040W YML099C
YGR040W YML123C
YGR040W YML124C
YGR040W YMR205C
YGR040W YMR290C
YGR040W YMR319C
YGR040W YNL064C
YGR040W YNL071W
YGR040W YNL085W
YGR040W YOL033W
YGR040W YOL055C
YGR040W YOL078W
YGR040W YOR374W
YGR040W YPL049C
YGR040W YPL115C
YGR040W YPL235W
YGR040W YPL240C
YGR040W YPR010C
YGR040W YPR034W
YGR040W YPR115W
YGR041W YPL251W
YGR042W YJR091C
YGR045C YOR271C
YGR046W YNL236W
YGR047C YGR246C
YGR047C YLR096W
YGR047C YLR257W
YGR047C YNL039W
YGR047C YOR110W
YGR048W YHR039C-A
YGR048W YJL020C
YGR048W YKR002W
YGR048W YPL222W
YGR048W YPR154W
YGR049W YGR278W
YGR049W YJR091C
YGR052W YGR097W
YGR052W YHR082C
YGR052W YHR186C
YGR052W YIL045W
YGR052W YJL076W
YGR052W YJL086C
YGR052W YJR045C
YGR052W YJR066W
YGR052W YJR138W
YGR052W YKL010C
YGR052W YLL013C
YGR052W YLR072W
YGR052W YLR127C
YGR052W YLR258W
YGR052W YLR259C
YGR052W YNL006W
YGR052W YNL076W
YGR052W YOR341W
YGR052W YPL060W
YGR052W YPL180W
YGR052W YPR010C-A
YGR052W YPR030W
YGR053C YPR086W
YGR054W YHL034C
YGR054W YNL132W
YGR054W YNL207W
YGR055W YOR322C
YGR056W YMR047C
YGR056W YOR319W
YGR057C YIL109C
YGR057C YKL015W
YGR058W YGR136W
YGR058W YLR113W
YGR058W YML064C
YGR058W YNL047C
YGR058W YOR097C
YGR058W YOR264W
YGR059W YHR023W
YGR059W YMR065W
YGR060W YGR105W
YGR060W YGR175C
YGR060W YGR284C
YGR060W YHL003C
YGR060W YHR123W
YGR060W YHR140W
YGR060W YIL016W
YGR060W YJL117W
YGR060W YJL129C
YGR060W YJL202C
YGR060W YJR010C-A
YGR060W YJR117W
YGR060W YKL008C
YGR060W YKL065C
YGR060W YKL154W
YGR060W YKR088C
YGR060W YLL005C
YGR060W YLL028W
YGR060W YLR100W
YGR060W YLR343W
YGR060W YLR372W
YGR060W YML048W
YGR060W YML075C
YGR060W YMR215W
YGR060W YMR264W
YGR060W YNL101W
YGR060W YOL003C
YGR060W YOR016C
YGR060W YPL076W
YGR060W YPL227C
YGR060W YPL264C
YGR060W YPR028W
YGR061C YLR386W
YGR063C YML010W
YGR063C YML095C
YGR064W YJR091C
YGR065C YJL199C
YGR066C YKL130C
YGR066C YLR386W
YGR066C YML064C
YGR067C YJL080C
YGR067C YMR012W
YGR067C YNL085W
YGR068C YGR080W
YGR068C YOR119C
YGR070W YHR030C
YGR071C YHR109W
YGR071C YJL058C
YGR071C YPL128C
YGR072W YHR077C
YGR072W YIL008W
YGR072W YKL149C
YGR072W YMR080C
YGR073C YLR453C
YGR073C YML119W
YGR074W YGR091W
YGR074W YJL203W
YGR074W YJR033C
YGR074W YKL173W
YGR074W YKL183W
YGR074W YKL188C
YGR074W YKL205W
YGR074W YLR147C
YGR074W YLR298C
YGR074W YLR440C
YGR074W YML046W
YGR074W YMR125W
YGR074W YPL213W
YGR075C YLR147C
YGR076C YGR220C
YGR078C YLR200W
YGR078C YLR212C
YGR078C YML094W
YGR078C YNL153C
YGR079W YLR002C
YGR079W YNL081C
YGR079W YNR012W
YGR080W YMR047C
YGR080W YNL110C
YGR080W YNL138W-A
YGR081C YLR295C
YGR081C YMR308C
YGR082W YJR091C
YGR082W YMR203W
YGR082W YMR299C
YGR082W YNL003C
YGR082W YNL018C
YGR082W YNL131W
YGR083C YGR254W
YGR083C YIL053W
YGR083C YIL131C
YGR083C YJL052W
YGR083C YJR007W
YGR083C YJR009C
YGR083C YKL081W
YGR083C YKR026C
YGR083C YLR044C
YGR083C YLR291C
YGR083C YLR355C
YGR083C YMR108W
YGR083C YNL265C
YGR083C YOR260W
YGR084C YGR251W
YGR084C YHL004W
YGR085C YLR288C
YGR086C YHR030C
YGR086C YKL142W
YGR086C YLR447C
YGR086C YMR059W
YGR086C YNL230C
YGR086C YOL100W
YGR086C YPL022W
YGR086C YPL074W
YGR086C YPL150W
YGR086C YPL204W
YGR087C YHR030C
YGR087C YJR090C
YGR087C YLR427W
YGR087C YPL022W
YGR087C YPR030W
YGR088W YNL189W
YGR089W YHL010C
YGR089W YLR086W
YGR089W YNL153C
YGR089W YOR269W
YGR089W YPR141C
YGR090W YGR095C
YGR090W YGR128C
YGR090W YGR145W
YGR090W YHR013C
YGR090W YHR148W
YGR090W YIL035C
YGR090W YJL069C
YGR090W YJL095W
YGR090W YJL109C
YGR090W YJL168C
YGR090W YJR002W
YGR090W YJR017C
YGR090W YKL139W
YGR090W YKR060W
YGR090W YLL019C
YGR090W YLR003C
YGR090W YLR129W
YGR090W YLR186W
YGR090W YLR409C
YGR090W YLR427W
YGR090W YML111W
YGR090W YMR116C
YGR090W YMR128W
YGR090W YNL061W
YGR090W YNL132W
YGR090W YNL207W
YGR090W YNL230C
YGR090W YOL021C
YGR090W YOL077C
YGR090W YOR014W
YGR090W YOR039W
YGR090W YOR061W
YGR090W YOR145C
YGR090W YOR206W
YGR090W YPL126W
YGR090W YPL153C
YGR090W YPL212C
YGR090W YPL266W
YGR090W YPR144C
YGR091W YHR165C
YGR091W YJL063C
YGR091W YJR022W
YGR091W YKL170W
YGR091W YKL173W
YGR091W YLR147C
YGR091W YLR275W
YGR091W YLR438C-A
YGR091W YLR439W
YGR091W YML025C
YGR091W YMR024W
YGR091W YNL005C
YGR091W YOR308C
YGR091W YPR082C
YGR091W YPR178W
YGR091W YPR182W
YGR092W YHR030C
YGR092W YIL075C
YGR092W YIL106W
YGR092W YJL005W
YGR092W YJL076W
YGR092W YJL088W
YGR092W YJL098W
YGR092W YJL130C
YGR092W YJR045C
YGR092W YJR072C
YGR092W YJR121W
YGR092W YKL061W
YGR092W YKL126W
YGR092W YKL152C
YGR092W YKL182W
YGR092W YKR036C
YGR092W YLR180W
YGR092W YLR424W
YGR092W YML085C
YGR092W YMR186W
YGR092W YMR205C
YGR092W YNL071W
YGR092W YNL085W
YGR092W YNL241C
YGR092W YNL288W
YGR092W YNR052C
YGR092W YOL055C
YGR092W YOR117W
YGR092W YOR151C
YGR092W YOR317W
YGR092W YOR374W
YGR092W YPL042C
YGR092W YPL235W
YGR092W YPL240C
YGR092W YPR160W
YGR094W YLR175W
YGR094W YLR383W
YGR094W YMR234W
YGR094W YNL135C
YGR094W YNL244C
YGR094W YOR089C
YGR094W YPR110C
YGR094W YPR154W
YGR095C YGR158C
YGR095C YGR195W
YGR095C YGR262C
YGR095C YHR069C
YGR095C YHR081W
YGR095C YNL189W
YGR095C YNL232W
YGR095C YNL265C
YGR095C YOL021C
YGR095C YOL142W
YGR095C YOR001W
YGR095C YOR076C
YGR095C YOR326W
YGR097W YJL106W
YGR097W YKL116C
YGR097W YLR096W
YGR097W YLR113W
YGR097W YMR049C
YGR097W YMR159C
YGR097W YNL207W
YGR097W YNL307C
YGR097W YOR014W
YGR097W YOR061W
YGR097W YPL093W
YGR097W YPR115W
YGR098C YGR163W
YGR099W YPR086W
YGR100W YLR262C
YGR100W YLR453C
YGR101W YHL021C
YGR101W YJL213W
YGR101W YKR066C
YGR102C YLR191W
YGR103W YGR245C
YGR103W YHL034C
YGR103W YHR066W
YGR103W YHR197W
YGR103W YIL018W
YGR103W YIL035C
YGR103W YIL070C
YGR103W YIR026C
YGR103W YJL095W
YGR103W YKL021C
YGR103W YKR081C
YGR103W YLR074C
YGR103W YMR049C
YGR103W YMR229C
YGR103W YMR290C
YGR103W YNL061W
YGR103W YNL071W
YGR103W YNL110C
YGR103W YNL175C
YGR103W YNL189W
YGR103W YNL230C
YGR103W YOR005C
YGR103W YOR039W
YGR103W YOR061W
YGR103W YOR272W
YGR103W YPL043W
YGR103W YPL141C
YGR103W YPR016C
YGR103W YPR017C
YGR103W YPR041W
YGR103W YPR115W
YGR103W YPR143W
YGR104C YHR041C
YGR104C YHR058C
YGR104C YJL005W
YGR104C YLR071C
YGR104C YLR340W
YGR104C YMR112C
YGR104C YNL025C
YGR104C YNL236W
YGR104C YNR010W
YGR104C YOL051W
YGR104C YOL135C
YGR104C YOR174W
YGR104C YPL042C
YGR104C YPL248C
YGR104C YPR070W
YGR104C YPR168W
YGR108W YLR079W
YGR108W YOR171C
YGR108W YPL124W
YGR109C YJL157C
YGR109C YLR079W
YGR109C YOL054W
YGR109C YOR368W
YGR109C YPL256C
YGR110W YHR114W
YGR111W YHR135C
YGR111W YOL151W
YGR113W YIL144W
YGR113W YJL064W
YGR113W YKR037C
YGR113W YLR329W
YGR113W YLR423C
YGR113W YLR424W
YGR113W YMR308C
YGR113W YPL209C
YGR113W YPR045C
YGR113W YPR046W
YGR113W YPR049C
YGR114C YHR114W
YGR115C YJR086W
YGR116W YIL035C
YGR116W YNL118C
YGR116W YOR061W
YGR116W YPL203W
YGR116W YPR133C
YGR117C YNL236W
YGR119C YGR120C
YGR119C YGR218W
YGR119C YJL041W
YGR119C YJR042W
YGR119C YKL057C
YGR119C YKL061W
YGR119C YKL103C
YGR119C YKR082W
YGR119C YLL024C
YGR119C YLL026W
YGR119C YLR178C
YGR119C YLR335W
YGR119C YLR347C
YGR119C YLR423C
YGR119C YMR139W
YGR119C YMR236W
YGR119C YMR294W
YGR119C YMR308C
YGR119C YNL189W
YGR119C YOL069W
YGR119C YOR035C
YGR119C YOR160W
YGR119C YPL125W
YGR119C YPR046W
YGR119C YPR083W
YGR120C YLR026C
YGR120C YLR423C
YGR120C YMR025W
YGR120C YNL041C
YGR120C YNL086W
YGR120C YNL287W
YGR120C YNR025C
YGR120C YOR158W
YGR120C YOR353C
YGR120C YPR105C
YGR120C YPR185W
YGR121C YHR140W
YGR121C YIR038C
YGR121C YOR321W
YGR122W YLR025W
YGR122W YLR295C
YGR123C YMR008C
YGR123C YMR021C
YGR123C YMR186W
YGR123C YNL011C
YGR123C YNR032W
YGR123C YOR176W
YGR123C YPL240C
YGR124W YKL137W
YGR126W YLR063W
YGR129W YJR050W
YGR129W YLL036C
YGR129W YLR117C
YGR129W YMR213W
YGR130C YKL193C
YGR130C YMR117C
YGR131W YLR310C
YGR133W YMR211W
YGR134W YIL038C
YGR134W YNL288W
YGR134W YNR052C
YGR134W YPR072W
YGR135W YHR200W
YGR135W YML092C
YGR135W YNL244C
YGR135W YOR043W
YGR135W YOR261C
YGR135W YPL144W
YGR135W YPR103W
YGR136W YGR255C
YGR136W YIL095W
YGR136W YIL108W
YGR136W YIL156W
YGR136W YIR003W
YGR136W YJL012C
YGR136W YJR083C
YGR136W YKL182W
YGR136W YKR050W
YGR136W YLL021W
YGR136W YLR144C
YGR136W YLR149C
YGR136W YLR191W
YGR136W YML069W
YGR136W YMR192W
YGR136W YMR200W
YGR136W YNL082W
YGR136W YNL094W
YGR136W YNL176C
YGR136W YNL189W
YGR136W YNL293W
YGR136W YOL024W
YGR136W YOR042W
YGR136W YOR058C
YGR136W YOR113W
YGR136W YOR181W
YGR136W YOR197W
YGR136W YOR329C
YGR136W YPL038W
YGR136W YPL111W
YGR136W YPL249C
YGR136W YPR081C
YGR136W YPR171W
YGR139W YMR047C
YGR140W YGR179C
YGR140W YJR060W
YGR140W YJR089W
YGR140W YMR094W
YGR140W YNL307C
YGR140W YPL018W
YGR140W YPL209C
YGR141W YLR191W
YGR141W YMR265C
YGR142W YNL141W
YGR142W YOR232W
YGR144W YJR091C
YGR144W YLR347C
YGR144W YML064C
YGR144W YMR021C
YGR144W YNL116W
YGR144W YNL189W
YGR145W YIL035C
YGR145W YIL121W
YGR145W YMR116C
YGR145W YMR304W
YGR145W YNL132W
YGR146C YOR259C
YGR148C YLR295C
YGR149W YIR038C
YGR149W YNL219C
YGR151C YMR047C
YGR152C YOR374W
YGR152C YPL161C
YGR153W YLR295C
YGR153W YMR055C
YGR154C YHR135C
YGR155W YHR135C
YGR155W YHR170W
YGR155W YIL066C
YGR155W YJL173C
YGR155W YJR045C
YGR155W YKR026C
YGR155W YLR383W
YGR155W YLR442C
YGR155W YML064C
YGR155W YMR059W
YGR155W YNL189W
YGR155W YPL149W
YGR155W YPL204W
YGR156W YJL033W
YGR156W YJR093C
YGR156W YKL059C
YGR156W YKL129C
YGR156W YKR002W
YGR156W YLR115W
YGR156W YMR260C
YGR156W YNL317W
YGR156W YOR179C
YGR156W YPR107C
YGR158C YGR195W
YGR158C YJL124C
YGR158C YJR022W
YGR158C YLR288C
YGR158C YLR345W
YGR158C YNL232W
YGR158C YOL021C
YGR159C YKL193C
YGR159C YLR113W
YGR159C YNL053W
YGR160W YLR233C
YGR160W YPL051W
YGR161C YJL098W
YGR161C YKR028W
YGR161C-D YMR032W
YGR162W YGR285C
YGR162W YHL034C
YGR162W YIL035C
YGR162W YIL061C
YGR162W YIR001C
YGR162W YJL090C
YGR162W YJL138C
YGR162W YJR007W
YGR162W YJR059W
YGR162W YJR076C
YGR162W YLR175W
YGR162W YLR362W
YGR162W YLR427W
YGR162W YMR116C
YGR162W YMR125W
YGR162W YNL005C
YGR162W YNL016W
YGR162W YNL020C
YGR162W YNL030W
YGR162W YNL161W
YGR162W YNL175C
YGR162W YNL244C
YGR162W YNL262W
YGR162W YOL139C
YGR162W YOR243C
YGR162W YOR276W
YGR162W YPL178W
YGR162W YPR041W
YGR163W YGR203W
YGR163W YKR007W
YGR163W YML121W
YGR163W YPL235W
YGR165W YLR035C
YGR165W YPL265W
YGR166W YJR091C
YGR166W YKR068C
YGR166W YOR197W
YGR167W YHR161C
YGR167W YOR028C
YGR168C YIR018W
YGR170W YJL020C
YGR170W YNL030W
YGR172C YGR177C
YGR172C YJR091C
YGR172C YLR324W
YGR172C YLR452C
YGR172C YNL044W
YGR172C YNL263C
YGR172C YOL103W
YGR172C YPL095C
YGR173W YIL162W
YGR173W YJR045C
YGR173W YKL085W
YGR173W YKR086W
YGR173W YLR180W
YGR173W YLR259C
YGR173W YMR319C
YGR173W YNL064C
YGR173W YOL055C
YGR173W YPL061W
YGR174C YLL028W
YGR174C YOL115W
YGR174C YPR201W
YGR175C YGR289C
YGR175C YNL311C
YGR178C YGR218W
YGR178C YHR121W
YGR178C YJL035C
YGR178C YLR295C
YGR179C YMR168C
YGR179C YPL018W
YGR180C YJL026W
YGR180C YJL069C
YGR180C YJL115W
YGR180C YLR196W
YGR180C YML102W
YGR180C YNL244C
YGR180C YOR229W
YGR181W YJR135W-A
YGR181W YNR017W
YGR182C YJR091C
YGR182C YPL066W
YGR184C YHR135C
YGR184C YIL075C
YGR184C YJL141C
YGR184C YKL145W
YGR184C YNL307C
YGR184C YPL177C
YGR185C YGR229C
YGR185C YPL013C
YGR185C YPR106W
YGR186W YIL021W
YGR186W YJL164C
YGR186W YJR017C
YGR186W YMR277W
YGR186W YPL129W
YGR186W YPL203W
YGR187C YJR091C
YGR187C YLR295C
YGR187C YNL317W
YGR188C YGR254W
YGR188C YHR137W
YGR188C YJL034W
YGR188C YKL129C
YGR188C YLR044C
YGR188C YNL265C
YGR188C YOR026W
YGR188C YOR047C
YGR189C YNL092W
YGR191W YHL042W
YGR191W YIR038C
YGR191W YJL012C
YGR191W YJR117W
YGR191W YLR283W
YGR191W YLR372W
YGR191W YOR016C
YGR191W YPL218W
YGR192C YIR001C
YGR192C YKL129C
YGR192C YMR109W
YGR192C YNL189W
YGR192C YOR014W
YGR193C YMR106C
YGR193C YNL121C
YGR194C YNL265C
YGR195W YHR069C
YGR195W YJL109C
YGR195W YMR128W
YGR195W YNL189W
YGR195W YNL232W
YGR195W YOL021C
YGR195W YOL142W
YGR195W YOR001W
YGR195W YOR076C
YGR195W YOR326W
YGR196C YGR253C
YGR196C YIL131C
YGR196C YLR200W
YGR196C YNL094W
YGR196C YOR231W
YGR197C YOR327C
YGR198W YLR305C
YGR199W YHL042W
YGR200C YHR187W
YGR200C YJR127C
YGR200C YKL110C
YGR200C YLR384C
YGR200C YMR312W
YGR200C YNL078W
YGR200C YPL086C
YGR200C YPL101W
YGR202C YJL020C
YGR202C YNL189W
YGR203W YIL061C
YGR203W YJL076W
YGR203W YOR341W
YGR204W YHL002W
YGR204W YIL018W
YGR204W YKL198C
YGR204W YNL135C
YGR204W YPR086W
YGR205W YLL026W
YGR205W YLR210W
YGR205W YPR086W
YGR207C YPR086W
YGR208W YKL177W
YGR208W YPL011C
YGR209C YHR199C
YGR209C YPL020C
YGR210C YMR109W
YGR211W YMR199W
YGR211W YNL281W
YGR211W YOL133W
YGR211W YOR028C
YGR213C YHR134W
YGR213C YOR059C
YGR214W YIL009W
YGR215W YHL004W
YGR215W YHR114W
YGR217W YJL020C
YGR218W YGR262C
YGR218W YHR016C
YGR218W YHR082C
YGR218W YHR108W
YGR218W YIL063C
YGR218W YIL115C
YGR218W YJL210W
YGR218W YJR061W
YGR218W YJR083C
YGR218W YJR134C
YGR218W YKL045W
YGR218W YKL068W
YGR218W YKL143W
YGR218W YLL060C
YGR218W YLL067W-A
YGR218W YLR131C
YGR218W YLR151C
YGR218W YLR293C
YGR218W YLR436C
YGR218W YML007W
YGR218W YML117W
YGR218W YML120C
YGR218W YMR047C
YGR218W YMR124W
YGR218W YMR180C
YGR218W YNL118C
YGR218W YNL164C
YGR218W YNL196C
YGR218W YOL133W
YGR218W YOL149W
YGR218W YOR098C
YGR218W YOR147W
YGR218W YOR177C
YGR218W YOR184W
YGR218W YOR329C
YGR218W YOR371C
YGR218W YPL056C
YGR218W YPL120W
YGR220C YJL063C
YGR220C YKL167C
YGR220C YKR006C
YGR220C YKR085C
YGR220C YLR189C
YGR220C YLR371W
YGR220C YLR439W
YGR220C YML009C
YGR220C YML025C
YGR220C YMR193W
YGR220C YMR225C
YGR220C YNL005C
YGR220C YNL236W
YGR220C YPL183W-A
YGR222W YMR047C
YGR222W YNR045W
YGR223C YMR109W
YGR223C YOR089C
YGR223C YPL028W
YGR224W YKL020C
YGR224W YLR080W
YGR225W YKL022C
YGR227W YHR016C
YGR227W YHR114W
YGR227W YLR310C
YGR228W YOR245C
YGR229C YKR099W
YGR229C YPR110C
YGR232W YHR027C
YGR232W YHR200W
YGR232W YIL007C
YGR232W YIL075C
YGR232W YKL145W
YGR232W YLR421C
YGR232W YNL244C
YGR232W YOR117W
YGR232W YOR259C
YGR232W YOR261C
YGR232W YPR086W
YGR232W YPR108W
YGR233C YGR262C
YGR233C YIL050W
YGR233C YJL005W
YGR233C YLL050C
YGR233C YLR186W
YGR233C YOL001W
YGR233C YPL031C
YGR234W YJL074C
YGR234W YLL013C
YGR234W YML064C
YGR234W YNL106C
YGR234W YOL133W
YGR234W YPL031C
YGR234W YPL106C
YGR236C YOR299W
YGR236C YOR358W
YGR237C YLR128W
YGR238C YHR158C
YGR238C YJL187C
YGR238C YLR096W
YGR238C YOL069W
YGR239C YGR249W
YGR239C YIL160C
YGR239C YLR191W
YGR239C YLR234W
YGR239C YMR192W
YGR239C YMR267W
YGR239C YOR389W
YGR240C YHR102W
YGR240C YHR169W
YGR240C YHR196W
YGR240C YIL106W
YGR240C YJR045C
YGR240C YJR090C
YGR240C YKL166C
YGR240C YLR175W
YGR240C YLR212C
YGR240C YLR291C
YGR240C YLR370C
YGR240C YML058W
YGR240C YML064C
YGR240C YML085C
YGR240C YMR032W
YGR240C YMR059W
YGR240C YMR205C
YGR240C YMR223W
YGR240C YNL030W
YGR240C YNL045W
YGR240C YNL135C
YGR240C YNL244C
YGR240C YOL126C
YGR240C YOL133W
YGR240C YOR100C
YGR240C YPL140C
YGR240C YPL151C
YGR240C YPR110C
YGR241C YHR016C
YGR241C YIL095W
YGR241C YJR091C
YGR241C YNL020C
YGR241C YNL092W
YGR241C YNL183C
YGR241C YPR178W
YGR242W YPL051W
YGR243W YHR016C
YGR244C YPL118W
YGR245C YHR197W
YGR245C YKR048C
YGR245C YKR081C
YGR245C YLR074C
YGR245C YLR106C
YGR245C YNL002C
YGR245C YNL110C
YGR245C YNL182C
YGR245C YNR053C
YGR245C YPL093W
YGR245C YPR016C
YGR246C YNL039W
YGR246C YNR003C
YGR247W YOR327C
YGR249W YHL004W
YGR249W YKL057C
YGR249W YLR446W
YGR249W YNL092W
YGR249W YNL189W
YGR249W YOL063C
YGR250C YIR001C
YGR250C YJL057C
YGR250C YMR032W
YGR250C YNL025C
YGR252W YHR099W
YGR252W YJL008C
YGR252W YJR077C
YGR252W YMR223W
YGR252W YMR319C
YGR252W YNL030W
YGR252W YOR119C
YGR252W YOR225W
YGR252W YPL061W
YGR252W YPL181W
YGR252W YPL254W
YGR253C YJR017C
YGR253C YOR362C
YGR253C YPL144W
YGR253C YPR185W
YGR254W YHL007C
YGR254W YHR013C
YGR254W YIL147C
YGR254W YJL098W
YGR254W YJL128C
YGR254W YJR045C
YGR254W YKL018W
YGR254W YKL103C
YGR254W YKR026C
YGR254W YKR055W
YGR254W YLR019W
YGR254W YLR175W
YGR254W YLR196W
YGR254W YLR309C
YGR254W YLR314C
YGR254W YML016C
YGR254W YML115C
YGR254W YMR049C
YGR254W YMR117C
YGR254W YNL135C
YGR254W YNL244C
YGR254W YNR031C
YGR254W YNR036C
YGR254W YOL062C
YGR254W YOR061W
YGR254W YOR089C
YGR254W YOR174W
YGR254W YOR212W
YGR254W YOR269W
YGR254W YOR351C
YGR254W YPL031C
YGR254W YPL139C
YGR254W YPL203W
YGR254W YPL262W
YGR254W YPR110C
YGR254W YPR178W
YGR255C YLR310C
YGR255C YPR154W
YGR256W YMR059W
YGR256W YPL126W
YGR258C YIL143C
YGR258C YJL034W
YGR258C YJL088W
YGR258C YJL130C
YGR258C YJR045C
YGR258C YLR259C
YGR258C YOL044W
YGR260W YGR284C
YGR260W YHR026W
YGR260W YHR048W
YGR260W YHR110W
YGR260W YHR142W
YGR260W YIL016W
YGR260W YIL047C
YGR260W YJL117W
YGR260W YJL196C
YGR260W YJR117W
YGR260W YKL008C
YGR260W YKL065C
YGR260W YKL154W
YGR260W YKR052C
YGR260W YLR372W
YGR260W YML048W
YGR260W YML075C
YGR260W YMR150C
YGR260W YMR257C
YGR260W YMR299C
YGR260W YNL044W
YGR260W YOR016C
YGR260W YPL019C
YGR260W YPL076W
YGR260W YPR028W
YGR261C YHR174W
YGR261C YOR106W
YGR261C YPL115C
YGR261C YPL195W
YGR262C YHL034C
YGR262C YHR011W
YGR262C YHR027C
YGR262C YHR033W
YGR262C YHR205W
YGR262C YHR216W
YGR262C YIL075C
YGR262C YJL008C
YGR262C YJR045C
YGR262C YJR072C
YGR262C YJR077C
YGR262C YJR091C
YGR262C YJR121W
YGR262C YKL145W
YGR262C YKL152C
YGR262C YKR038C
YGR262C YKR048C
YGR262C YLR174W
YGR262C YLR180W
YGR262C YLR216C
YGR262C YLR259C
YGR262C YLR438W
YGR262C YML036W
YGR262C YML056C
YGR262C YML085C
YGR262C YML124C
YGR262C YMR205C
YGR262C YMR226C
YGR262C YNL014W
YGR262C YNL055C
YGR262C YNL064C
YGR262C YNL071W
YGR262C YOR073W
YGR262C YOR151C
YGR262C YPR181C
YGR263C YJR091C
YGR263C YLR433C
YGR263C YNL066W
YGR263C YOR180C
YGR264C YNL189W
YGR266W YMR106C
YGR267C YHR030C
YGR267C YHR135C
YGR267C YIR034C
YGR267C YJR090C
YGR267C YKL210W
YGR267C YLR347C
YGR267C YML064C
YGR267C YMR106C
YGR267C YNL189W
YGR267C YOL087C
YGR267C YOR014W
YGR267C YPL003W
YGR268C YHL002W
YGR268C YHR016C
YGR268C YJL020C
YGR268C YML064C
YGR268C YOR124C
YGR268C YOR138C
YGR268C YOR302W
YGR268C YPR154W
YGR269W YJR091C
YGR269W YOR159C
YGR270W YOR039W
YGR270W YPL115C
YGR270W YPL153C
YGR271W YJL095W
YGR271W YMR036C
YGR274C YHR023W
YGR274C YIL038C
YGR274C YKL201C
YGR274C YKR001C
YGR274C YML015C
YGR274C YML098W
YGR274C YMR005W
YGR274C YMR012W
YGR274C YMR227C
YGR274C YMR236W
YGR274C YNL236W
YGR274C YPL011C
YGR274C YPL128C
YGR274C YPL235W
YGR274C YPR072W
YGR275W YML115C
YGR275W YPR086W
YGR276C YNR015W
YGR277C YLL061W
YGR278W YHR165C
YGR278W YKL095W
YGR278W YKL182W
YGR278W YMR213W
YGR278W YNL071W
YGR279C YLR191W
YGR279C YLR291C
YGR280C YKR092C
YGR280C YMR102C
YGR280C YMR302C
YGR280C YNL189W
YGR280C YOR014W
YGR280C YOR061W
YGR280C YPL110C
YGR281W YHR114W
YGR281W YPR021C
YGR282C YIL066C
YGR282C YJR022W
YGR282C YJR068W
YGR282C YKR026C
YGR282C YML064C
YGR282C YMR106C
YGR282C YNL012W
YGR282C YPL140C
YGR282C YPL256C
YGR282C YPR111W
YGR283C YNL281W
YGR284C YGR289C
YGR284C YHL048W
YGR284C YHR026W
YGR284C YHR110W
YGR284C YHR140W
YGR284C YHR142W
YGR284C YJR010C-A
YGR284C YLL023C
YGR284C YLL061W
YGR284C YLR018C
YGR284C YML067C
YGR284C YMR058W
YGR284C YMR215W
YGR284C YNL101W
YGR284C YOL132W
YGR284C YPL076W
YGR284C YPL264C
YGR284C YPL274W
YGR284C YPR156C
YGR285C YHR064C
YGR285C YJL080C
YGR285C YJL172W
YGR285C YLR295C
YGR285C YMR116C
YGR285C YPR189W
YGR289C YHL048W
YGR289C YIL016W
YGR289C YKL154W
YGR289C YLR372W
YGR289C YOL003C
YGR289C YPR028W
YGR290W YLR147C
YGR291C YPR086W
YGR292W YLR054C
YGR294W YHL018W
YGR294W YJR091C
YGR294W YMR294W
YGR294W YOR299W
YGR294W YPR086W
YGR295C YHR007C
YGR295C YKL004W
YGR295C YLR237W
YGR295C YLR343W
YGR295C YLR372W
YGR295C YML048W
YGR295C YMR221C
YGR295C YNL130C
YGR295C YOR079C
YGR296W YJL020C
YGR296W YKL011C
YHL002W YHL034C
YHL002W YIL095W
YHL002W YIL144W
YHL002W YIL148W
YHL002W YIL156W
YHL002W YIR003W
YHL002W YJL056C
YHL002W YJR054W
YHL002W YKL213C
YHL002W YKR009C
YHL002W YLL015W
YHL002W YLR144C
YHL002W YML099C
YHL002W YMR004W
YHL002W YMR089C
YHL002W YMR109W
YHL002W YMR189W
YHL002W YMR275C
YHL002W YNL015W
YHL002W YNL094W
YHL002W YNL239W
YHL002W YNL271C
YHL002W YNR005C
YHL002W YNR006W
YHL002W YNR016C
YHL002W YNR052C
YHL002W YOR067C
YHL002W YOR076C
YHL002W YOR181W
YHL002W YOR227W
YHL002W YOR355W
YHL002W YPL038W
YHL002W YPL144W
YHL002W YPR115W
YHL002W YPR171W
YHL003C YHL048W
YHL003C YHR110W
YHL003C YHR142W
YHL003C YJR010C-A
YHL003C YKL008C
YHL003C YMR047C
YHL003C YMR149W
YHL003C YMR298W
YHL003C YNL101W
YHL003C YOR092W
YHL004W YIL093C
YHL004W YJR101W
YHL004W YJR113C
YHL004W YKL155C
YHL004W YLR423C
YHL004W YMR153W
YHL004W YMR158W
YHL004W YMR186W
YHL004W YMR188C
YHL004W YNL137C
YHL004W YNL306W
YHL004W YNR037C
YHL004W YOR158W
YHL004W YOR212W
YHL004W YOR243C
YHL004W YPL118W
YHL004W YPL255W
YHL006C YLR046C
YHL006C YLR134W
YHL006C YLR376C
YHL006C YNL021W
YHL006C YPL255W
YHL007C YHR114W
YHL007C YJL020C
YHL007C YJL052W
YHL007C YJL203W
YHL007C YJR009C
YHL007C YJR045C
YHL007C YKL129C
YHL007C YLR191W
YHL007C YLR229C
YHL007C YLR353W
YHL007C YMR109W
YHL007C YMR186W
YHL007C YNL161W
YHL007C YOR299W
YHL007C YPL022W
YHL007C YPL256C
YHL009C YMR047C
YHL009C YNL189W
YHL010C YKR017C
YHL010C YLR138W
YHL011C YKL181W
YHL011C YMR139W
YHL011C YNL189W
YHL011C YOR090C
YHL015W YLL031C
YHL015W YOR350C
YHL017W YHR188C
YHL017W YIL111W
YHL017W YJL004C
YHL017W YLR453C
YHL018W YJL098W
YHL018W YLR291C
YHL018W YNL113W
YHL018W YNL189W
YHL018W YNL207W
YHL018W YPL070W
YHL019C YKL135C
YHL019C YLR170C
YHL019C YPR029C
YHL020C YOL004W
YHL021C YJL140W
YHL021C YOR107W
YHL021C YOR210W
YHL022C YLR329W
YHL023C YLR096W
YHL023C YMR032W
YHL023C YNL307C
YHL023C YOL133W
YHL024W YJL063C
YHL025W YJL176C
YHL025W YLR438W
YHL025W YML092C
YHL025W YNR023W
YHL025W YOR119C
YHL026C YHR005C
YHL026C YJR091C
YHL026C YOL064C
YHL027W YHR016C
YHL027W YIL131C
YHL027W YJL056C
YHL027W YLR191W
YHL027W YMR032W
YHL027W YOR275C
YHL030W YHR200W
YHL030W YKL145W
YHL030W YML092C
YHL030W YNL132W
YHL030W YOL133W
YHL030W YOR261C
YHL030W YPR103W
YHL030W YPR110C
YHL031C YLR026C
YHL032C YIL053W
YHL032C YKR026C
YHL033C YJR091C
YHL034C YHR135C
YHL034C YHR169W
YHL034C YIL035C
YHL034C YIL131C
YHL034C YIR001C
YHL034C YJL092W
YHL034C YLR074C
YHL034C YLR233C
YHL034C YLR247C
YHL034C YLR263W
YHL034C YLR427W
YHL034C YMR137C
YHL034C YNL088W
YHL034C YNL230C
YHL034C YOL102C
YHL034C YOL115W
YHL034C YOL139C
YHL034C YPL204W
YHL035C YHR114W
YHL035C YIL035C
YHL035C YLR115W
YHL035C YOR327C
YHL036W YPR163C
YHL039W YLR208W
YHL042W YHR032W
YHL042W YIL006W
YHL042W YIL016W
YHL042W YJL117W
YHL042W YJR010C-A
YHL042W YJR117W
YHL042W YKL065C
YHL042W YLR018C
YHL042W YLR372W
YHL042W YML048W
YHL042W YMR264W
YHL042W YNL003C
YHL042W YNL329C
YHL042W YOR016C
YHL042W YOR127W
YHL042W YOR254C
YHL042W YPL076W
YHL042W YPL264C
YHL042W YPL265W
YHL042W YPR028W
YHL043W YMR047C
YHL043W YMR232W
YHL044W YHR114W
YHL044W YKR035C
YHL044W YPR086W
YHL045W YKR006C
YHL045W YPR086W
YHL046C YOR355W
YHL047C YHR133C
YHL048W YHR026W
YHL048W YHR140W
YHL048W YHR142W
YHL048W YIL016W
YHL048W YJL002C
YHL048W YJL091C
YHL048W YJL108C
YHL048W YJL117W
YHL048W YJL196C
YHL048W YJR117W
YHL048W YKL004W
YHL048W YKL008C
YHL048W YKL065C
YHL048W YKL079W
YHL048W YKL154W
YHL048W YKR088C
YHL048W YLR372W
YHL048W YML048W
YHL048W YMR221C
YHL048W YMR264W
YHL048W YNL130C
YHL048W YOL003C
YHL048W YOR016C
YHL048W YOR254C
YHL048W YOR378W
YHL048W YPL076W
YHL048W YPL092W
YHL048W YPR028W
YHL048W YPR156C
YHL049C YMR047C
YHL049C YOL099C
YHR001W YKR036C
YHR003C YJR091C
YHR003C YMR203W
YHR005C YIL148W
YHR005C YJL080C
YHR005C YLL024C
YHR005C YLR362W
YHR005C YLR452C
YHR005C YMR069W
YHR005C YOR178C
YHR005C YOR212W
YHR005C-A YJL054W
YHR005C-A YKL195W
YHR005C-A YNR017W
YHR005C-A YOL034W
YHR007C YJR117W
YHR007C YKL008C
YHR007C YKL201C
YHR007C YKR050W
YHR007C YLL006W
YHR007C YLL048C
YHR007C YLR242C
YHR007C YNL070W
YHR007C YNL101W
YHR007C YPL076W
YHR007C YPL274W
YHR008C YML095C
YHR008C YMR106C
YHR009C YLR447C
YHR009C YOR359W
YHR011W YIL063C
YHR011W YJL069C
YHR011W YPR004C
YHR012W YJL053W
YHR012W YJL154C
YHR012W YJL187C
YHR012W YOL145C
YHR012W YOR069W
YHR013C YHR023W
YHR013C YMR116C
YHR013C YOR014W
YHR014W YHR185C
YHR014W YJL138C
YHR014W YKL152C
YHR014W YLR259C
YHR014W YMR001C
YHR014W YOR136W
YHR015W YMR001C
YHR015W YPL169C
YHR016C YIL095W
YHR016C YIL156W
YHR016C YJL004C
YHR016C YJL151C
YHR016C YJL194W
YHR016C YJL201W
YHR016C YJR083C
YHR016C YKL109W
YHR016C YKL129C
YHR016C YKR030W
YHR016C YLL005C
YHR016C YLL023C
YHR016C YLL028W
YHR016C YLR064W
YHR016C YLR144C
YHR016C YLR206W
YHR016C YLR243W
YHR016C YLR426W
YHR016C YMR109W
YHR016C YMR192W
YHR016C YMR255W
YHR016C YMR313C
YHR016C YNL084C
YHR016C YNL094W
YHR016C YNL243W
YHR016C YNR007C
YHR016C YOL070C
YHR016C YOR042W
YHR016C YOR109W
YHR016C YOR181W
YHR016C YOR247W
YHR016C YOR284W
YHR016C YPL038W
YHR016C YPL246C
YHR016C YPL249C
YHR016C YPR052C
YHR016C YPR055W
YHR016C YPR081C
YHR016C YPR171W
YHR018C YNL189W
YHR018C YNL244C
YHR019C YHR204W
YHR019C YIR005W
YHR019C YKL095W
YHR019C YKL198C
YHR019C YNL244C
YHR019C YOR080W
YHR020W YJL098W
YHR020W YKR026C
YHR020W YLR175W
YHR020W YLR222C
YHR020W YLR291C
YHR020W YMR022W
YHR020W YNL244C
YHR020W YOL094C
YHR020W YOL126C
YHR020W YOR212W
YHR020W YOR351C
YHR020W YPL203W
YHR020W YPR110C
YHR022C YIL028W
YHR022C YKL152C
YHR022C YLR259C
YHR022C YNR005C
YHR023W YIL061C
YHR023W YLR423C
YHR023W YOR326W
YHR023W YPR032W
YHR023W YPR188C
YHR024C YHR120W
YHR024C YIL066C
YHR024C YLR163C
YHR025W YML064C
YHR025W YNL189W
YHR026W YIL088C
YHR026W YJR091C
YHR026W YKL065C
YHR026W YKL221W
YHR026W YLL028W
YHR026W YLR034C
YHR026W YLR372W
YHR026W YMR149W
YHR026W YOR016C
YHR026W YOR092W
YHR026W YOR374W
YHR026W YPR156C
YHR026W YPR198W
YHR027C YHR169W
YHR027C YIL075C
YHR027C YJR017C
YHR027C YJR076C
YHR027C YKL145W
YHR027C YKL171W
YHR027C YMR001C
YHR027C YMR276W
YHR027C YNL244C
YHR027C YOL133W
YHR027C YOR117W
YHR027C YOR181W
YHR027C YOR259C
YHR027C YOR261C
YHR027C YOR351C
YHR027C YPL140C
YHR027C YPL259C
YHR027C YPR108W
YHR030C YHR084W
YHR030C YHR102W
YHR030C YHR179W
YHR030C YHR183W
YHR030C YHR193C
YHR030C YIL094C
YHR030C YIL106W
YHR030C YIL113W
YHR030C YJL066C
YHR030C YJL095W
YHR030C YJL130C
YHR030C YJL138C
YHR030C YJR077C
YHR030C YJR121W
YHR030C YKL073W
YHR030C YKL152C
YHR030C YLL021W
YHR030C YLR096W
YHR030C YLR147C
YHR030C YLR175W
YHR030C YLR180W
YHR030C YLR182W
YHR030C YLR187W
YHR030C YLR216C
YHR030C YLR262C
YHR030C YLR268W
YHR030C YLR346C
YHR030C YLR350W
YHR030C YLR355C
YHR030C YLR371W
YHR030C YLR446W
YHR030C YML064C
YHR030C YMR116C
YHR030C YMR205C
YHR030C YMR214W
YHR030C YMR276W
YHR030C YNL007C
YHR030C YNL037C
YHR030C YNL053W
YHR030C YNL064C
YHR030C YNL085W
YHR030C YNR001C
YHR030C YNR031C
YHR030C YOL055C
YHR030C YOL123W
YHR030C YOR080W
YHR030C YOR208W
YHR030C YOR220W
YHR030C YOR231W
YHR030C YOR353C
YHR030C YPL049C
YHR030C YPL089C
YHR030C YPL140C
YHR030C YPL240C
YHR030C YPR047W
YHR030C YPR054W
YHR030C YPR088C
YHR030C YPR111W
YHR030C YPR191W
YHR033W YJR017C
YHR033W YJR076C
YHR033W YKL166C
YHR033W YML064C
YHR033W YMR106C
YHR033W YOR212W
YHR033W YPL022W
YHR034C YJR022W
YHR034C YLR241W
YHR035W YJR022W
YHR035W YLL013C
YHR035W YLR259C
YHR035W YPR119W
YHR038W YML064C
YHR038W YMR047C
YHR038W YPR086W
YHR039C YOR264W
YHR039C-A YLR216C
YHR039C-A YMR054W
YHR039C-A YOR270C
YHR039C-A YOR332W
YHR040W YNL206C
YHR040W YPR086W
YHR041C YJL015C
YHR041C YJL086C
YHR041C YLR164W
YHR041C YLR309C
YHR041C YLR344W
YHR041C YNL334C
YHR041C YOL051W
YHR041C YOL135C
YHR041C YOR073W
YHR041C YOR159C
YHR041C YPL248C
YHR041C YPR203W
YHR042W YHR140W
YHR042W YPL092W
YHR043C YHR107C
YHR043C YLR423C
YHR044C YHR107C
YHR044C YIL061C
YHR044C YLR096W
YHR045W YOR128C
YHR046C YPR015C
YHR047C YLR148W
YHR048W YNL192W
YHR049W YJR091C
YHR050W YJR015W
YHR050W YKR089C
YHR050W YMR149W
YHR050W YOR057W
YHR051W YNL061W
YHR052W YHR066W
YHR052W YHR197W
YHR052W YIL035C
YHR052W YIR026C
YHR052W YJL095W
YHR052W YKL172W
YHR052W YKR081C
YHR052W YLR074C
YHR052W YMR049C
YHR052W YMR093W
YHR052W YMR229C
YHR052W YNL061W
YHR052W YNL110C
YHR052W YNL132W
YHR052W YNL175C
YHR052W YNL230C
YHR052W YOR005C
YHR052W YOR061W
YHR052W YOR080W
YHR052W YOR206W
YHR052W YOR267C
YHR052W YOR272W
YHR052W YOR310C
YHR052W YPL043W
YHR052W YPL131W
YHR052W YPL141C
YHR052W YPL259C
YHR053C YKL023W
YHR056C YLL018C
YHR056C YNL258C
YHR057C YJR091C
YHR057C YKL023W
YHR057C YLR373C
YHR058C YKL023W
YHR058C YOL051W
YHR058C YOL135C
YHR058C YOR119C
YHR058C YPR086W
YHR059W YLR074C
YHR060W YHR107C
YHR060W YJR091C
YHR060W YKL119C
YHR060W YKR034W
YHR060W YLR447C
YHR060W YOR270C
YHR060W YPL019C
YHR060W YPR105C
YHR061C YHR107C
YHR061C YKL082C
YHR061C YLR229C
YHR061C YML109W
YHR061C YMR032W
YHR061C YMR055C
YHR061C YMR238W
YHR061C YMR273C
YHR061C YNL298W
YHR061C YPL161C
YHR062C YOR176W
YHR063C YPR180W
YHR064C YIR005W
YHR064C YNL135C
YHR064C YNL244C
YHR064C YOR080W
YHR065C YMR106C
YHR066W YHR088W
YHR066W YIL035C
YHR066W YKL014C
YHR066W YKL172W
YHR066W YKR081C
YHR066W YLL008W
YHR066W YLR249W
YHR066W YLR276C
YHR066W YMR049C
YHR066W YMR290C
YHR066W YNL002C
YHR066W YNL061W
YHR066W YOR080W
YHR066W YOR206W
YHR066W YOR272W
YHR066W YPL043W
YHR066W YPL093W
YHR066W YPL211W
YHR066W YPR016C
YHR067W YOR264W
YHR068W YKL135C
YHR068W YNL189W
YHR068W YOR098C
YHR069C YHR081W
YHR069C YLR163C
YHR069C YNL189W
YHR069C YNL232W
YHR069C YOL021C
YHR069C YOR076C
YHR070W YJL066C
YHR070W YJR045C
YHR070W YNL138W
YHR071W YPL031C
YHR072W YLR191W
YHR072W-A YHR089C
YHR072W-A YLR175W
YHR072W-A YNL124W
YHR073W YHR152W
YHR073W YPL043W
YHR074W YIL092W
YHR074W YLR216C
YHR075C YLR368W
YHR076W YJL076W
YHR076W YJR035W
YHR076W YKL108W
YHR076W YMR079W
YHR076W YMR137C
YHR077C YKL023W
YHR077C YLR263W
YHR077C YMR080C
YHR077C YNR023W
YHR077C YOR076C
YHR078W YMR150C
YHR079C YIL061C
YHR079C YML075C
YHR079C-A YJR091C
YHR079C-A YPR086W
YHR081W YNL092W
YHR081W YOL021C
YHR081W YOR001W
YHR082C YHR099W
YHR082C YHR119W
YHR082C YHR186C
YHR082C YJL020C
YHR082C YJL087C
YHR082C YJL090C
YHR082C YJL095W
YHR082C YJL098W
YHR082C YJL106W
YHR082C YJL173C
YHR082C YJR007W
YHR082C YJR066W
YHR082C YJR076C
YHR082C YKL045W
YHR082C YKL161C
YHR082C YKR024C
YHR082C YLR096W
YHR082C YLR233C
YHR082C YLR259C
YHR082C YML025C
YHR082C YML057W
YHR082C YMR137C
YHR082C YNL006W
YHR082C YNL094W
YHR082C YNL161W
YHR082C YNL192W
YHR082C YNL201C
YHR082C YNL307C
YHR082C YNL311C
YHR082C YOR005C
YHR082C YOR043W
YHR082C YOR080W
YHR082C YPL150W
YHR082C YPL153C
YHR082C YPL180W
YHR082C YPL203W
YHR082C YPR093C
YHR082C YPR104C
YHR083W YNL092W
YHR084W YKL161C
YHR084W YLR310C
YHR084W YMR043W
YHR084W YPL049C
YHR085W YHR197W
YHR085W YLR074C
YHR085W YLR356W
YHR086W YIL061C
YHR086W YKL012W
YHR086W YKL173W
YHR086W YLR147C
YHR086W YLR249W
YHR086W YLR275W
YHR086W YLR298C
YHR086W YML046W
YHR086W YMR125W
YHR086W YMR257C
YHR086W YNL189W
YHR086W YPL178W
YHR087W YIL118W
YHR087W YLR340W
YHR087W YMR216C
YHR088W YMR290C
YHR088W YNL061W
YHR088W YNL110C
YHR088W YOR267C
YHR088W YOR272W
YHR088W YPR016C
YHR089C YJR022W
YHR089C YKL014C
YHR089C YLR175W
YHR089C YMR047C
YHR089C YMR239C
YHR089C YNL005C
YHR089C YNL061W
YHR089C YNL124W
YHR089C YNL262W
YHR089C YPL012W
YHR089C YPL043W
YHR090C YHR099W
YHR090C YKR020W
YHR090C YNL107W
YHR090C YOR244W
YHR091C YOL088C
YHR092C YLR292C
YHR092C YPR194C
YHR094C YHR122W
YHR094C YJL012C
YHR094C YKL065C
YHR094C YLL006W
YHR094C YLR372W
YHR094C YML048W
YHR096C YLL020C
YHR096C YML048W
YHR097C YMR001C
YHR098C YJL020C
YHR098C YJL199C
YHR098C YJR048W
YHR098C YLR026C
YHR098C YPL204W
YHR098C YPR181C
YHR099W YIR009W
YHR099W YJL081C
YHR099W YJL098W
YHR099W YJR082C
YHR099W YKL062W
YHR099W YLR055C
YHR099W YMR223W
YHR099W YMR236W
YHR099W YNL107W
YHR099W YNL136W
YHR099W YNL189W
YHR099W YOL012C
YHR099W YOL083W
YHR099W YOL148C
YHR099W YOR119C
YHR099W YOR244W
YHR099W YPL047W
YHR099W YPL254W
YHR099W YPR023C
YHR102W YJL008C
YHR102W YKL189W
YHR102W YKR086W
YHR102W YLR180W
YHR102W YLR315W
YHR102W YLR365W
YHR102W YLR368W
YHR102W YMR032W
YHR102W YOL086C
YHR102W YOR257W
YHR102W YOR353C
YHR102W YPL018W
YHR102W YPR160W
YHR103W YLR191W
YHR103W YMR183C
YHR103W YNR039C
YHR105W YLL040C
YHR105W YNL263C
YHR105W YOR034C
YHR105W YPL246C
YHR106W YLR368W
YHR107C YIL144W
YHR107C YJR045C
YHR107C YJR076C
YHR107C YJR121W
YHR107C YKL056C
YHR107C YKL060C
YHR107C YKL152C
YHR107C YLR058C
YHR107C YLR147C
YHR107C YLR314C
YHR107C YML056C
YHR107C YMR117C
YHR107C YMR198W
YHR107C YNL073W
YHR107C YNL166C
YHR107C YNL298W
YHR107C YNR001C
YHR107C YOL055C
YHR107C YOR374W
YHR107C YPL161C
YHR107C YPL235W
YHR107C YPL240C
YHR107C YPL241C
YHR108W YIL094C
YHR109W YJL010C
YHR110W YJL196C
YHR110W YKL065C
YHR110W YLR372W
YHR110W YML048W
YHR110W YNL130C
YHR110W YOR016C
YHR111W YIL008W
YHR111W YIL132C
YHR111W YML064C
YHR112C YHR135C
YHR112C YML064C
YHR112C YNL189W
YHR112C YPL022W
YHR112C YPR110C
YHR113W YML064C
YHR113W YOL082W
YHR113W YPR145W
YHR114W YHR133C
YHR114W YHR165C
YHR114W YHR172W
YHR114W YIL008W
YHR114W YIL013C
YHR114W YIL045W
YHR114W YIL132C
YHR114W YIL144W
YHR114W YIL156W
YHR114W YIL159W
YHR114W YIR003W
YHR114W YIR021W
YHR114W YIR023W
YHR114W YJL010C
YHR114W YJL012C
YHR114W YJL020C
YHR114W YJL047C
YHR114W YJL065C
YHR114W YJL086C
YHR114W YJL117W
YHR114W YJL134W
YHR114W YJL151C
YHR114W YJL152W
YHR114W YJL159W
YHR114W YJL174W
YHR114W YJL180C
YHR114W YJL203W
YHR114W YJR090C
YHR114W YJR108W
YHR114W YKL007W
YHR114W YKL129C
YHR114W YKL157W
YHR114W YKL175W
YHR114W YKL177W
YHR114W YKL198C
YHR114W YKL204W
YHR114W YKR030W
YHR114W YKR032W
YHR114W YLL005C
YHR114W YLL054C
YHR114W YLR024C
YHR114W YLR064W
YHR114W YLR078C
YHR114W YLR081W
YHR114W YLR105C
YHR114W YLR112W
YHR114W YLR127C
YHR114W YLR136C
YHR114W YLR144C
YHR114W YLR309C
YHR114W YLR324W
YHR114W YLR337C
YHR114W YLR425W
YHR114W YLR426W
YHR114W YLR461W
YHR114W YML008C
YHR114W YML092C
YHR114W YML121W
YHR114W YML131W
YHR114W YMR109W
YHR114W YMR162C
YHR114W YMR232W
YHR114W YMR253C
YHR114W YMR313C
YHR114W YNL078W
YHR114W YNL084C
YHR114W YNL092W
YHR114W YNL094W
YHR114W YNL138W
YHR114W YNL271C
YHR114W YNL280C
YHR114W YNR007C
YHR114W YNR016C
YHR114W YNR035C
YHR114W YOL002C
YHR114W YOL018C
YHR114W YOL082W
YHR114W YOR059C
YHR114W YOR109W
YHR114W YOR175C
YHR114W YOR181W
YHR114W YOR224C
YHR114W YOR231W
YHR114W YOR281C
YHR114W YOR329C
YHR114W YOR355W
YHR114W YOR389W
YHR114W YPL014W
YHR114W YPL032C
YHR114W YPL049C
YHR114W YPL057C
YHR114W YPL063W
YHR114W YPL111W
YHR114W YPL124W
YHR114W YPL152W
YHR114W YPL174C
YHR114W YPL179W
YHR114W YPL246C
YHR114W YPL277C
YHR114W YPR052C
YHR114W YPR094W
YHR114W YPR171W
YHR115C YLR215C
YHR115C YNL116W
YHR115C YNL311C
YHR115C YOR215C
YHR117W YOR110W
YHR118C YJL194W
YHR118C YLL004W
YHR118C YML065W
YHR118C YNL261W
YHR118C YPR162C
YHR119W YJL130C
YHR119W YJR045C
YHR119W YKL018W
YHR119W YLR015W
YHR119W YLR288C
YHR119W YLR447C
YHR119W YOL055C
YHR119W YOR374W
YHR119W YPL138C
YHR120W YJL066C
YHR120W YJR045C
YHR120W YKL152C
YHR120W YLR163C
YHR120W YLR180W
YHR120W YLR259C
YHR120W YNL064C
YHR121W YHR178W
YHR121W YLL013C
YHR121W YMR001C
YHR121W YNL207W
YHR121W YOL128C
YHR122W YHR164C
YHR123W YIR038C
YHR123W YKL065C
YHR123W YLR372W
YHR123W YNL130C
YHR123W YPL227C
YHR124W YOL133W
YHR127W YLR295C
YHR128W YHR152W
YHR128W YLR056W
YHR128W YLR295C
YHR128W YNR012W
YHR128W YPR185W
YHR129C YJR008W
YHR129C YJR091C
YHR129C YMR294W
YHR129C YOR098C
YHR129C YPL174C
YHR130C YJR091C
YHR130C YNL005C
YHR132C YLR447C
YHR132C YNL291C
YHR133C YHR140W
YHR133C YIL016W
YHR133C YJL117W
YHR133C YLR343W
YHR133C YLR372W
YHR133C YML048W
YHR133C YML075C
YHR133C YMR149W
YHR133C YMR215W
YHR133C YNL131W
YHR133C YNL279W
YHR133C YNL321W
YHR133C YOR016C
YHR133C YOR181W
YHR133C YPL227C
YHR133C YPL274W
YHR133C YPR028W
YHR135C YHR179W
YHR135C YHR183W
YHR135C YIL033C
YHR135C YIL115C
YHR135C YIR034C
YHR135C YJL039C
YHR135C YJL041W
YHR135C YJL061W
YHR135C YJL138C
YHR135C YJL207C
YHR135C YJR045C
YHR135C YJR104C
YHR135C YJR121W
YHR135C YKL152C
YHR135C YKL166C
YHR135C YKL210W
YHR135C YLR044C
YHR135C YLR109W
YHR135C YLR134W
YHR135C YLR180W
YHR135C YLR259C
YHR135C YLR355C
YHR135C YLR438W
YHR135C YML103C
YHR135C YMR186W
YHR135C YMR226C
YHR135C YMR303C
YHR135C YNL025C
YHR135C YNL055C
YHR135C YNL093W
YHR135C YNL116W
YHR135C YNL139C
YHR135C YNL154C
YHR135C YNL172W
YHR135C YNL334C
YHR135C YNR001C
YHR135C YOL055C
YHR135C YOR089C
YHR135C YOR177C
YHR135C YPL061W
YHR135C YPL169C
YHR135C YPL171C
YHR135C YPL203W
YHR135C YPL258C
YHR135C YPR115W
YHR135C YPR121W
YHR136C YMR246W
YHR136C YOR285W
YHR137W YJL128C
YHR137W YMR152W
YHR137W YNL183C
YHR137W YOR089C
YHR137W YOR351C
YHR138C YLR295C
YHR140W YIL016W
YHR140W YIL023C
YHR140W YIL114C
YHR140W YJL117W
YHR140W YJL196C
YHR140W YJL214W
YHR140W YJR117W
YHR140W YKL006C-A
YHR140W YKL065C
YHR140W YKL154W
YHR140W YLL028W
YHR140W YLR018C
YHR140W YLR295C
YHR140W YLR343W
YHR140W YLR372W
YHR140W YML048W
YHR140W YMR058W
YHR140W YMR215W
YHR140W YMR279C
YHR140W YNL044W
YHR140W YNL048W
YHR140W YNL101W
YHR140W YOL003C
YHR140W YOL132W
YHR140W YOR016C
YHR140W YOR254C
YHR140W YPL076W
YHR140W YPL227C
YHR140W YPL264C
YHR140W YPR028W
YHR140W YPR156C
YHR142W YIL016W
YHR142W YJL117W
YHR142W YJL131C
YHR142W YJL196C
YHR142W YJR015W
YHR142W YJR117W
YHR142W YKL127W
YHR142W YKL154W
YHR142W YLR372W
YHR142W YML048W
YHR142W YNR013C
YHR142W YOR316C
YHR143W-A YIL021W
YHR143W-A YIL025C
YHR143W-A YPL203W
YHR143W-A YPR010C
YHR144C YJL090C
YHR144C YLR191W
YHR144C YPL070W
YHR145C YNL012W
YHR147C YNL284C
YHR148W YJR002W
YHR149C YLR448W
YHR149C YML109W
YHR149C YMR273C
YHR151C YNL193W
YHR152W YJL168C
YHR152W YJR045C
YHR152W YJR148W
YHR152W YLR016C
YHR152W YLR132C
YHR152W YLR288C
YHR152W YMR308C
YHR152W YNL138W
YHR152W YOR173W
YHR152W YPR152C
YHR154W YLR320W
YHR156C YHR165C
YHR156C YJR010W
YHR156C YJR091C
YHR156C YMR235C
YHR156C YOR181W
YHR157W YLR329W
YHR158C YJL187C
YHR158C YJR122W
YHR158C YKR054C
YHR158C YLR096W
YHR158C YLR452C
YHR158C YLR453C
YHR158C YMR036C
YHR158C YMR181C
YHR158C YNL084C
YHR158C YOR047C
YHR158C YOR269W
YHR159W YKR044W
YHR160C YIL160C
YHR160C YLR191W
YHR161C YIL095W
YHR161C YIR006C
YHR161C YMR183C
YHR161C YNL020C
YHR161C YPL077C
YHR161C YPL232W
YHR164C YKL113C
YHR165C YIL061C
YHR165C YIL148W
YHR165C YIR004W
YHR165C YJR022W
YHR165C YKL129C
YHR165C YKL152C
YHR165C YKL173W
YHR165C YLL036C
YHR165C YLR116W
YHR165C YLR117C
YHR165C YLR147C
YHR165C YLR424W
YHR165C YLR438C-A
YHR165C YML046W
YHR165C YML049C
YHR165C YMR109W
YHR165C YMR213W
YHR165C YNR053C
YHR165C YOR308C
YHR165C YPR178W
YHR166C YJR121W
YHR166C YKL022C
YHR166C YLR102C
YHR166C YLR127C
YHR166C YLR451W
YHR166C YNL172W
YHR166C YOR249C
YHR166C YPL124W
YHR166C YPR119W
YHR167W YNL139C
YHR167W YOL015W
YHR168W YNL260C
YHR169W YHR179W
YHR169W YIL125W
YHR169W YJL026W
YHR169W YJL138C
YHR169W YJR045C
YHR169W YJR109C
YHR169W YKL075C
YHR169W YLR259C
YHR169W YLR438W
YHR169W YMR105C
YHR169W YMR205C
YHR169W YNL014W
YHR169W YOL055C
YHR169W YPL061W
YHR169W YPL258C
YHR169W YPR121W
YHR170W YHR197W
YHR170W YIR026C
YHR170W YJL090C
YHR170W YKL095W
YHR170W YLR074C
YHR170W YLR340W
YHR170W YML064C
YHR170W YMR080C
YHR170W YNL061W
YHR170W YOR080W
YHR170W YOR351C
YHR171W YKL134C
YHR171W YMR183C
YHR171W YNL212W
YHR171W YNL255C
YHR171W YNR007C
YHR171W YOR191W
YHR172W YJR091C
YHR172W YLR045C
YHR172W YLR212C
YHR172W YNL126W
YHR172W YPR086W
YHR174W YIL091C
YHR174W YLR196W
YHR174W YLR265C
YHR174W YNL006W
YHR174W YNL127W
YHR174W YOL135C
YHR175W YLR288C
YHR177W YLR447C
YHR178W YJR007W
YHR178W YLR147C
YHR178W YMR020W
YHR178W YNL252C
YHR178W YOL004W
YHR178W YOR171C
YHR178W YOR351C
YHR178W YOR377W
YHR178W YPL076W
YHR179W YJL090C
YHR179W YKL103C
YHR179W YLR074C
YHR179W YLR186W
YHR179W YLR314C
YHR179W YLR383W
YHR179W YLR427W
YHR179W YMR059W
YHR179W YMR106C
YHR179W YNL094W
YHR179W YNL244C
YHR179W YOL128C
YHR179W YPL150W
YHR179W YPL204W
YHR179W YPR110C
YHR180W YLR288C
YHR180W YNL175C
YHR182W YJL020C
YHR182W YLR433C
YHR183W YHR196W
YHR183W YIL148W
YHR183W YKL085W
YHR183W YLR175W
YHR183W YLR309C
YHR183W YMR049C
YHR183W YMR059W
YHR183W YNL014W
YHR183W YNL244C
YHR183W YOR212W
YHR183W YPL126W
YHR183W YPR110C
YHR184W YLR185W
YHR184W YML064C
YHR184W YMR001C
YHR185C YIL007C
YHR185C YPL204W
YHR186C YJL008C
YHR186C YJL095W
YHR186C YJL098W
YHR186C YJL106W
YHR186C YJR066W
YHR186C YKL119C
YHR186C YKL171W
YHR186C YKL193C
YHR186C YLR096W
YHR186C YLR259C
YHR186C YNL006W
YHR186C YNL076W
YHR186C YNL118C
YHR186C YNL183C
YHR186C YPL180W
YHR187W YKL110C
YHR187W YLR384C
YHR187W YMR047C
YHR187W YMR312W
YHR187W YPL086C
YHR187W YPL101W
YHR188C YIL075C
YHR188C YIL088C
YHR188C YJL034W
YHR188C YJR015W
YHR188C YJR045C
YHR188C YLL028W
YHR188C YLR088W
YHR188C YLR372W
YHR188C YML085C
YHR188C YMR066W
YHR188C YNL092W
YHR188C YPL076W
YHR190W YIR038C
YHR190W YLR453C
YHR190W YMR153W
YHR190W YOR075W
YHR191C YJR068W
YHR191C YMR078C
YHR191C YNL290W
YHR191C YOL094C
YHR193C YJR091C
YHR193C YLR295C
YHR193C YMR049C
YHR193C YPL204W
YHR193C YPR111W
YHR194W YKR086W
YHR195W YIL048W
YHR195W YJL108C
YHR195W YKL120W
YHR195W YOL115W
YHR195W YOR065W
YHR196W YIL125W
YHR196W YJL109C
YHR196W YJR121W
YHR196W YKL182W
YHR196W YLL026W
YHR196W YLR259C
YHR196W YMR205C
YHR196W YOL055C
YHR196W YPL126W
YHR196W YPR160W
YHR197W YIR009W
YHR197W YJL122W
YHR197W YKL009W
YHR197W YKR081C
YHR197W YLR009W
YHR197W YLR074C
YHR197W YLR075W
YHR197W YLR106C
YHR197W YLR259C
YHR197W YLR344W
YHR197W YLR423C
YHR197W YML085C
YHR197W YMR142C
YHR197W YNL002C
YHR197W YNL110C
YHR197W YNL113W
YHR197W YNL182C
YHR197W YNR053C
YHR197W YOL127W
YHR197W YOR063W
YHR197W YPL061W
YHR197W YPL093W
YHR197W YPL131W
YHR197W YPR016C
YHR198C YKR029C
YHR198C YML064C
YHR199C YJL034W
YHR199C YJL066C
YHR199C YJL138C
YHR199C YJR045C
YHR199C YLR427W
YHR199C YMR092C
YHR199C YMR308C
YHR199C YNL095C
YHR199C YNL323W
YHR199C YPR137W
YHR200W YKL104C
YHR200W YKL145W
YHR200W YLR421C
YHR200W YML092C
YHR200W YMR314W
YHR200W YOL038W
YHR200W YOR259C
YHR200W YOR261C
YHR200W YPR103W
YHR200W YPR108W
YHR201C YPR056W
YHR203C YNL034W
YHR204W YJL053W
YHR204W YLR321C
YHR204W YMR304W
YHR205W YOL133W
YHR206W YLR433C
YHR206W YNL027W
YHR206W YPR165W
YHR207C YNL027W
YHR207C YPL258C
YHR208W YJR148W
YHR209W YMR047C
YHR209W YOR319W
YHR211W YJR091C
YHR211W YOR360C
YHR212W-A YJR086W
YHR212W-A YMR182C
YHR214C-B YKL129C
YHR214C-B YMR032W
YHR214W-A YKL166C
YHR215W YLR088W
YHR215W YLR453C
YHR216W YLR347C
YHR216W YLR427W
YHR216W YNL175C
YHR216W YNL189W
YIL001W YOL133W
YIL002C YLR399C
YIL002C YML074C
YIL004C YIL076W
YIL004C YIL109C
YIL004C YLR026C
YIL004C YLR078C
YIL004C YLR295C
YIL004C YNL287W
YIL004C YPL010W
YIL004C YPL218W
YIL004C YPR181C
YIL005W YIL166C
YIL005W YLR295C
YIL005W YPR086W
YIL007C YKL152C
YIL007C YKR055W
YIL007C YLR304C
YIL007C YMR200W
YIL007C YOR117W
YIL007C YOR259C
YIL007C YPR165W
YIL008W YLR197W
YIL008W YLR288C
YIL008W YNL189W
YIL009C-A YLR318W
YIL009C-A YML092C
YIL009W YLR310C
YIL009W YOL130W
YIL009W YPL141C
YIL010W YLR288C
YIL011W YMR201C
YIL013C YLR083C
YIL014W YOR231W
YIL016W YJL196C
YIL016W YJR010C-A
YIL016W YKL008C
YIL016W YKL212W
YIL016W YLL023C
YIL016W YLL028W
YIL016W YLL061W
YIL016W YLR018C
YIL016W YML067C
YIL016W YML075C
YIL016W YML123C
YIL016W YMR058W
YIL016W YMR215W
YIL016W YMR222C
YIL016W YNL101W
YIL016W YPL076W
YIL016W YPL264C
YIL016W YPL274W
YIL016W YPR198W
YIL018W YNL112W
YIL018W YOR048C
YIL018W YPL009C
YIL018W YPL093W
YIL019W YMR258C
YIL020C YLR295C
YIL021W YJL140W
YIL021W YJL164C
YIL021W YJR017C
YIL021W YKR062W
YIL021W YLR384C
YIL021W YNL113W
YIL021W YOL005C
YIL021W YOR151C
YIL021W YOR224C
YIL021W YPL203W
YIL021W YPR086W
YIL021W YPR093C
YIL022W YJR045C
YIL022W YNR017W
YIL022W YOR232W
YIL023C YIR038C
YIL023C YLL023C
YIL023C YMR104C
YIL023C YNR028W
YIL024C YNL092W
YIL025C YOR006C
YIL025C YOR352W
YIL026C YJL074C
YIL026C YMR001C
YIL026C YMR313C
YIL030C YKL209C
YIL032C YLR295C
YIL033C YIL035C
YIL033C YIL061C
YIL033C YIL128W
YIL033C YJL164C
YIL033C YJR017C
YIL033C YKL166C
YIL033C YLR347C
YIL033C YMR022W
YIL033C YNL093W
YIL033C YNL189W
YIL033C YPL203W
YIL033C YPR086W
YIL034C YKL007W
YIL034C YOR181W
YIL035C YIL118W
YIL035C YIL131C
YIL035C YJL008C
YIL035C YJL069C
YIL035C YJL076W
YIL035C YJL080C
YIL035C YJL087C
YIL035C YJR144W
YIL035C YKL064W
YIL035C YKL082C
YIL035C YKL108W
YIL035C YKL112W
YIL035C YKR010C
YIL035C YLR002C
YIL035C YLR019W
YIL035C YLR113W
YIL035C YLR196W
YIL035C YLR197W
YIL035C YLR223C
YIL035C YLR403W
YIL035C YML069W
YIL035C YML074C
YIL035C YMR049C
YIL035C YMR172W
YIL035C YMR229C
YIL035C YMR270C
YIL035C YMR290C
YIL035C YNL030W
YIL035C YNL061W
YIL035C YNL112W
YIL035C YNL132W
YIL035C YNL207W
YIL035C YNL262W
YIL035C YNL308C
YIL035C YNL330C
YIL035C YOL004W
YIL035C YOL041C
YIL035C YOL145C
YIL035C YOR014W
YIL035C YOR039W
YIL035C YOR061W
YIL035C YOR119C
YIL035C YOR229W
YIL035C YOR295W
YIL035C YOR341W
YIL035C YPL037C
YIL035C YPL042C
YIL035C YPL043W
YIL035C YPL093W
YIL035C YPL110C
YIL035C YPL258C
YIL035C YPR010C-A
YIL035C YPR016C
YIL035C YPR110C
YIL035C YPR143W
YIL037C YMR059W
YIL038C YLR044C
YIL038C YLR180W
YIL038C YNL288W
YIL038C YNR052C
YIL038C YPL231W
YIL038C YPR072W
YIL039W YLR453C
YIL040W YLL024C
YIL042C YJL098W
YIL042C YJL124C
YIL045W YIL070C
YIL045W YLR258W
YIL045W YLR347C
YIL045W YNL189W
YIL045W YOR178C
YIL045W YPR160W
YIL046W YIL148W
YIL046W YJL058C
YIL046W YJL066C
YIL046W YJL187C
YIL046W YJR045C
YIL046W YJR131W
YIL046W YKL081W
YIL046W YKL152C
YIL046W YLR082C
YIL046W YLR180W
YIL046W YNL007C
YIL046W YNL064C
YIL046W YNL103W
YIL046W YNL182C
YIL046W YNL245C
YIL046W YOL133W
YIL046W YOR087W
YIL046W YOR207C
YIL046W YPL038W
YIL046W YPL240C
YIL047C YOL132W
YIL047C YOR212W
YIL048W YJL124C
YIL048W YJL196C
YIL048W YLR241W
YIL049W YLR373C
YIL050W YLR190W
YIL050W YLR295C
YIL050W YLR449W
YIL050W YNL218W
YIL050W YPL031C
YIL051C YJL165C
YIL051C YLR295C
YIL053W YJL173C
YIL053W YJR035W
YIL053W YLR295C
YIL053W YNR031C
YIL053W YOR089C
YIL053W YOR208W
YIL053W YPL201C
YIL054W YLR386W
YIL055C YMR047C
YIL055C YPL115C
YIL059C YLR295C
YIL060W YJR091C
YIL060W YOR264W
YIL061C YIL070C
YIL061C YIL075C
YIL061C YJL098W
YIL061C YJR045C
YIL061C YKL012W
YIL061C YKR028W
YIL061C YLR017W
YIL061C YLR153C
YIL061C YLR213C
YIL061C YLR298C
YIL061C YLR386W
YIL061C YLR439W
YIL061C YML016C
YIL061C YML046W
YIL061C YML074C
YIL061C YMR009W
YIL061C YMR044W
YIL061C YMR080C
YIL061C YMR125W
YIL061C YMR290C
YIL061C YMR319C
YIL061C YNL064C
YIL061C YNL189W
YIL061C YNL199C
YIL061C YNR016C
YIL061C YOL004W
YIL061C YOR275C
YIL061C YOR346W
YIL061C YPL016W
YIL061C YPL178W
YIL061C YPL215W
YIL061C YPR191W
YIL062C YJR065C
YIL062C YKL013C
YIL062C YLR370C
YIL062C YNR035C
YIL063C YJR091C
YIL063C YLR293C
YIL063C YOL055C
YIL063C YOL061W
YIL065C YJL112W
YIL065C YJR091C
YIL065C YKR036C
YIL065C YLR292C
YIL065C YLR321C
YIL066C YJL066C
YIL066C YKL011C
YIL066C YKL035W
YIL066C YLR163C
YIL066C YLR259C
YIL066C YML058W
YIL066C YML085C
YIL066C YMR214W
YIL066C YNL064C
YIL066C YNL085W
YIL066C YNL134C
YIL066C YPL235W
YIL066C YPR086W
YIL068C YJL085W
YIL068C YLR166C
YIL068C YPL022W
YIL068C YPL179W
YIL068C YPR055W
YIL070C YJL115W
YIL070C YJL128C
YIL070C YJR035W
YIL070C YKL108W
YIL070C YLR074C
YIL070C YMR036C
YIL070C YNL250W
YIL070C YOL054W
YIL070C YOL108C
YIL070C YOR090C
YIL070C YOR326W
YIL070C YPL141C
YIL070C YPR015C
YIL071C YOL117W
YIL071C YOR361C
YIL072W YLR263W
YIL074C YLR053C
YIL074C YLR056W
YIL074C YMR047C
YIL074C YNL311C
YIL075C YJR017C
YIL075C YKL078W
YIL075C YKL166C
YIL075C YLR421C
YIL075C YMR001C
YIL075C YMR276W
YIL075C YNL290W
YIL075C YOL094C
YIL075C YOL133W
YIL075C YOR181W
YIL075C YPR108W
YIL075C YPR111W
YIL076W YJR091C
YIL076W YLR078C
YIL076W YLR268W
YIL076W YLR295C
YIL076W YNL161W
YIL077C YOL135C
YIL078W YKL198C
YIL078W YMR059W
YIL078W YNL135C
YIL079C YLR259C
YIL079C YML056C
YIL079C YMR216C
YIL079C YNL004W
YIL079C YOL115W
YIL079C YOR204W
YIL082W-A YLR310C
YIL084C YMR128W
YIL084C YNL330C
YIL084C YOL004W
YIL085C YLR325C
YIL086C YKL007W
YIL092W YMR109W
YIL092W YNR028W
YIL092W YNR040W
YIL093C YLR074C
YIL094C YKR036C
YIL094C YKR048C
YIL094C YLR103C
YIL094C YML126C
YIL094C YMR106C
YIL094C YMR308C
YIL094C YNL313C
YIL094C YOL139C
YIL094C YOL145C
YIL094C YOR073W
YIL094C YPL031C
YIL094C YPL140C
YIL095W YIR006C
YIL095W YJL088W
YIL095W YJR045C
YIL095W YLR191W
YIL095W YLR196W
YIL095W YLR259C
YIL095W YLR337C
YIL095W YLR342W
YIL095W YNL084C
YIL095W YNL243W
YIL095W YOL055C
YIL095W YPL258C
YIL096C YJR091C
YIL097W YOR117W
YIL097W YPL227C
YIL098C YPR180W
YIL103W YKL191W
YIL104C YLR175W
YIL104C YMR296C
YIL104C YNL124W
YIL104C YNL326C
YIL105C YJL095W
YIL105C YKL130C
YIL105C YMR068W
YIL105C YNL047C
YIL105C YNL161W
YIL105C YNL207W
YIL105C YNL307C
YIL105C YNL308C
YIL105C YOR014W
YIL105C YPL059W
YIL106W YIL169C
YIL106W YJL066C
YIL106W YKL080W
YIL106W YKL126W
YIL106W YLR180W
YIL106W YMR276W
YIL106W YNL161W
YIL106W YOL123W
YIL106W YOR046C
YIL106W YPL085W
YIL106W YPR111W
YIL106W YPR191W
YIL108W YOL126C
YIL108W YOR032C
YIL108W YPR154W
YIL109C YKL171W
YIL109C YLR026C
YIL109C YLR078C
YIL109C YML012W
YIL109C YPL085W
YIL109C YPL187W
YIL109C YPR181C
YIL110W YLR295C
YIL111W YLR295C
YIL112W YKR029C
YIL112W YMR273C
YIL112W YNL147W
YIL112W YOL068C
YIL113W YLL019C
YIL113W YNL138W
YIL113W YPL258C
YIL114C YMR215W
YIL114C YNL130C
YIL114C YPL274W
YIL115C YJL041W
YIL115C YJL061W
YIL115C YJR132W
YIL115C YMR047C
YIL115C YOR046C
YIL115C YOR160W
YIL115C YPL204W
YIL115C YPR119W
YIL117C YKL092C
YIL117C YLR295C
YIL117C YNL307C
YIL117C YOL116W
YIL118W YLR114C
YIL118W YOR061W
YIL119C YPR174C
YIL120W YLL023C
YIL122W YKL161C
YIL124W YLR295C
YIL124W YLR447C
YIL125W YKL198C
YIL125W YML064C
YIL125W YMR235C
YIL125W YOR005C
YIL125W YPL213W
YIL126W YLR113W
YIL126W YLR176C
YIL126W YLR321C
YIL126W YNL116W
YIL128W YJL008C
YIL128W YLR291C
YIL128W YMR112C
YIL128W YMR117C
YIL128W YMR214W
YIL128W YNL173C
YIL128W YOL126C
YIL128W YPL061W
YIL128W YPL064C
YIL128W YPL191C
YIL128W YPR110C
YIL129C YNL161W
YIL130W YLR116W
YIL130W YLR337C
YIL131C YIR002C
YIL131C YJL076W
YIL131C YJL197W
YIL131C YJR007W
YIL131C YJR144W
YIL131C YKR026C
YIL131C YLR291C
YIL131C YMR144W
YIL131C YNL030W
YIL131C YNL042W
YIL131C YNL071W
YIL131C YNL229C
YIL131C YNL272C
YIL131C YOL004W
YIL131C YOR039W
YIL131C YOR061W
YIL131C YPL235W
YIL131C YPL237W
YIL132C YLR321C
YIL132C YLR322W
YIL132C YLR376C
YIL132C YML092C
YIL132C YNL189W
YIL137C YJR091C
YIL137C YOR272W
YIL139C YLR147C
YIL140W YJL129C
YIL142W YJL052W
YIL142W YJL106W
YIL142W YJR045C
YIL142W YJR070C
YIL142W YKL060C
YIL142W YKL198C
YIL142W YKR036C
YIL142W YLL011W
YIL142W YLR105C
YIL142W YLR196W
YIL142W YLR355C
YIL142W YMR054W
YIL142W YNL037C
YIL142W YNL317W
YIL142W YNR032W
YIL142W YOR136W
YIL142W YOR212W
YIL142W YOR230W
YIL143C YIR009W
YIL143C YLR191W
YIL143C YLR259C
YIL143C YLR295C
YIL143C YNL085W
YIL143C YOL090W
YIL143C YOR027W
YIL143C YPL122C
YIL143C YPR056W
YIL144W YJL020C
YIL144W YJR112W
YIL144W YLL021W
YIL144W YLR191W
YIL144W YLR456W
YIL144W YMR117C
YIL144W YNL041C
YIL144W YNR035C
YIL144W YOL069W
YIL144W YPL174C
YIL144W YPL260W
YIL144W YPR105C
YIL144W YPR163C
YIL145C YLR447C
YIL145C YOR142W-A
YIL147C YJR077C
YIL147C YMR108W
YIL148W YJL172W
YIL148W YJR052W
YIL148W YJR090C
YIL148W YKL210W
YIL148W YLR079W
YIL148W YLR097C
YIL148W YMR022W
YIL148W YMR199W
YIL148W YMR276W
YIL148W YMR297W
YIL148W YNL103W
YIL148W YNL311C
YIL148W YNL327W
YIL148W YNR006W
YIL148W YOL087C
YIL148W YOL133W
YIL148W YPL022W
YIL148W YPL065W
YIL148W YPR119W
YIL148W YPR154W
YIL149C YLR347C
YIL149C YNL128W
YIL149C YNL135C
YIL150C YLR288C
YIL150C YPL161C
YIL150C YPR019W
YIL151C YKL171W
YIL151C YLR121C
YIL152W YOR057W
YIL153W YOL044W
YIL154C YML016C
YIL156W YKL129C
YIL156W YLR191W
YIL156W YMR032W
YIL156W YMR109W
YIL156W YPR154W
YIL157C YLR295C
YIL158W YIR002C
YIL159W YJL020C
YIL159W YKL079W
YIL159W YKL129C
YIL159W YKR055W
YIL159W YLR191W
YIL159W YLR310C
YIL159W YLR319C
YIL159W YLR452C
YIL159W YMR032W
YIL159W YMR109W
YIL159W YOR122C
YIL162W YLR078C
YIL162W YLR378C
YIL163C YPL161C
YIL166C YKL217W
YIL169C YNR074C
YIL173W YJR022W
YIL173W YLR310C
YIR001C YMR012W
YIR001C YNL016W
YIR001C YNL138W
YIR002C YLR383W
YIR002C YOL034W
YIR003W YJL020C
YIR003W YJR091C
YIR003W YKL007W
YIR003W YKL129C
YIR003W YLR074C
YIR003W YLR191W
YIR003W YMR109W
YIR005W YJL034W
YIR005W YJL130C
YIR005W YJR045C
YIR005W YLR259C
YIR005W YLR438W
YIR005W YMR057C
YIR005W YMR105C
YIR005W YNR001C
YIR006C YNL020C
YIR006C YNL084C
YIR008C YLR453C
YIR008C YNL102W
YIR008C YNL262W
YIR008C YNR052C
YIR009W YJL092W
YIR009W YKL173W
YIR009W YKR099W
YIR009W YLR067C
YIR009W YLR288C
YIR009W YLR433C
YIR009W YLR456W
YIR009W YNL036W
YIR009W YNL091W
YIR009W YNL165W
YIR009W YOR011W
YIR009W YOR017W
YIR009W YOR264W
YIR009W YPL016W
YIR009W YPL213W
YIR009W YPR182W
YIR010W YLR202C
YIR011C YNL189W
YIR012W YJR004C
YIR012W YLR075W
YIR012W YOR181W
YIR013C YJL102W
YIR014W YNL118C
YIR016W YNL161W
YIR017C YJR060W
YIR017C YJR112W
YIR017C YLR423C
YIR017C YLR437C
YIR017C YNL016W
YIR017C YNL103W
YIR022W YJR010C-A
YIR022W YLR343W
YIR022W YLR372W
YIR022W YOL132W
YIR022W YPR163C
YIR023W YJR066W
YIR023W YNL314W
YIR024C YNL118C
YIR025W YJR091C
YIR025W YMR308C
YIR026C YJL020C
YIR026C YJL083W
YIR026C YKL023W
YIR026C YMR049C
YIR026C YMR229C
YIR026C YOL063C
YIR026C YPR029C
YIR026C YPR115W
YIR026C YPR164W
YIR027C YNL252C
YIR028W YJL183W
YIR033W YKL081W
YIR034C YKL152C
YIR034C YLR354C
YIR034C YNL055C
YIR035C YLR447C
YIR035C YNL232W
YIR036C YLR295C
YIR037W YLR216C
YIR037W YMR047C
YIR038C YJL097W
YIR038C YLR026C
YIR038C YLR088W
YIR038C YML048W
YIR038C YMR119W
YIR038C YNL234W
YIR038C YOL065C
YIR038C YPL020C
YIR040C YLR295C
YIR040C YNL007C
YIR042C YPL240C
YJL001W YLR295C
YJL001W YLR386W
YJL001W YOR157C
YJL001W YPR054W
YJL001W YPR103W
YJL001W YPR180W
YJL002C YJR015W
YJL002C YLR208W
YJL002C YML019W
YJL002C YML130C
YJL002C YMR146C
YJL002C YMR149W
YJL002C YOR085W
YJL002C YOR103C
YJL002C YPL076W
YJL004C YJR022W
YJL004C YKR088C
YJL004C YLR083C
YJL004C YLR241W
YJL004C YML038C
YJL004C YNL044W
YJL004C YNL121C
YJL004C YPL264C
YJL005W YJL026W
YJL005W YJL187C
YJL005W YLL050C
YJL005W YLR310C
YJL005W YMR059W
YJL005W YNL098C
YJL005W YNL138W
YJL005W YOL139C
YJL006C YKL139W
YJL006C YML112W
YJL008C YJL074C
YJL008C YJL106W
YJL008C YJL157C
YJL008C YJR053W
YJL008C YJR068W
YJL008C YKL095W
YJL008C YKR036C
YJL008C YLL011W
YJL008C YLR097C
YJL008C YLR196W
YJL008C YLR222C
YJL008C YLR340W
YJL008C YML064C
YJL008C YMR049C
YJL008C YMR106C
YJL008C YMR205C
YJL008C YNL106C
YJL008C YNL290W
YJL008C YNL312W
YJL008C YNL317W
YJL008C YNL323W
YJL008C YOL045W
YJL008C YOL094C
YJL008C YOL115W
YJL008C YOL133W
YJL008C YOR080W
YJL008C YOR117W
YJL008C YOR212W
YJL008C YOR230W
YJL008C YPL151C
YJL008C YPR018W
YJL008C YPR054W
YJL008C YPR093C
YJL008C YPR110C
YJL008C YPR111W
YJL010C YLL019C
YJL011C YKL144C
YJL011C YNR003C
YJL011C YOR116C
YJL011C YOR210W
YJL011C YOR224C
YJL011C YPR110C
YJL012C YJR143C
YJL012C YJR152W
YJL012C YML048W
YJL012C YPR154W
YJL013C YNL236W
YJL013C YOR026W
YJL014W YKL198C
YJL014W YKR036C
YJL014W YLL011W
YJL014W YLR196W
YJL014W YMR106C
YJL014W YOR212W
YJL014W YOR230W
YJL015C YLR453C
YJL015C YOR136W
YJL019W YLR233C
YJL019W YMR001C
YJL019W YOL012C
YJL019W YOL104C
YJL020C YJL088W
YJL020C YJL106W
YJL020C YJL118W
YJL020C YJL128C
YJL020C YJL194W
YJL020C YJL195C
YJL020C YJR022W
YJL020C YJR023C
YJL020C YJR047C
YJL020C YJR115W
YJL020C YJR149W
YJL020C YKL109W
YJL020C YKL129C
YJL020C YLR144C
YJL020C YLR191W
YJL020C YLR206W
YJL020C YLR258W
YJL020C YLR337C
YJL020C YML061C
YJL020C YMR032W
YJL020C YMR109W
YJL020C YMR162C
YJL020C YMR184W
YJL020C YMR221C
YJL020C YNL023C
YJL020C YNL025C
YJL020C YNL053W
YJL020C YNL094W
YJL020C YNL199C
YJL020C YNL206C
YJL020C YNR016C
YJL020C YNR064C
YJL020C YOL055C
YJL020C YOL133W
YJL020C YOR047C
YJL020C YOR081C
YJL020C YOR156C
YJL020C YOR181W
YJL020C YOR290C
YJL020C YPL202C
YJL020C YPL245W
YJL020C YPL269W
YJL020C YPR072W
YJL020C YPR091C
YJL020C YPR104C
YJL020C YPR171W
YJL020C YPR184W
YJL023C YLR449W
YJL024C YPL195W
YJL025W YMR270C
YJL026W YJL115W
YJL026W YLR442C
YJL026W YML064C
YJL026W YML095C
YJL026W YMR059W
YJL026W YOR229W
YJL026W YPL227C
YJL026W YPR054W
YJL029C YKR002W
YJL029C YKR020W
YJL029C YLR262C
YJL030W YNL218W
YJL030W YNL236W
YJL031C YOR370C
YJL031C YPR176C
YJL033W YJR093C
YJL033W YKR002W
YJL033W YLR115W
YJL033W YLR175W
YJL033W YLR197W
YJL033W YLR277C
YJL033W YMR061W
YJL033W YMR290C
YJL033W YNL016W
YJL033W YNL317W
YJL033W YOL041C
YJL033W YOR310C
YJL034W YJL098W
YJL034W YJL128C
YJL034W YJL173C
YJL034W YJR035W
YJL034W YJR091C
YJL034W YLL011W
YJL034W YLR229C
YJL034W YLR288C
YJL034W YLR291C
YJL034W YLR383W
YJL034W YLR403W
YJL034W YML016C
YJL034W YML058W
YJL034W YML064C
YJL034W YML115C
YJL034W YMR049C
YJL034W YMR117C
YJL034W YMR201C
YJL034W YMR214W
YJL034W YMR297W
YJL034W YNL012W
YJL034W YNL244C
YJL034W YNL250W
YJL034W YNR031C
YJL034W YOL054W
YJL034W YOL062C
YJL034W YOL094C
YJL034W YOL115W
YJL034W YOL126C
YJL034W YOL139C
YJL034W YOR254C
YJL034W YOR351C
YJL034W YPL149W
YJL034W YPL151C
YJL034W YPL153C
YJL034W YPL187W
YJL034W YPL194W
YJL034W YPL259C
YJL034W YPR110C
YJL035C YLR316C
YJL036W YLR423C
YJL039C YLR447C
YJL039C YMR032W
YJL039C YMR153W
YJL041W YJL061W
YJL041W YJL063C
YJL041W YKL205W
YJL041W YLR293C
YJL041W YLR312W-A
YJL041W YLR423C
YJL041W YML025C
YJL041W YMR024W
YJL041W YMR047C
YJL041W YMR193W
YJL041W YMR308C
YJL041W YOL132W
YJL041W YPL204W
YJL041W YPR119W
YJL044C YLR295C
YJL044C YMR218C
YJL044C YNL071W
YJL044C YPL207W
YJL045W YNR028W
YJL047C YJR073C
YJL047C YJR091C
YJL047C YLR320W
YJL047C YOL063C
YJL047C YOL133W
YJL047C YPR164W
YJL048C YKL130C
YJL048C YLR368W
YJL048C YOR047C
YJL048C YPR120C
YJL050W YMR304W
YJL050W YOL115W
YJL050W YPL190C
YJL052W YJL098W
YJL052W YJR007W
YJL052W YKR026C
YJL052W YKR055W
YJL052W YMR049C
YJL052W YMR117C
YJL052W YNL180C
YJL052W YNL189W
YJL052W YNL244C
YJL052W YNR031C
YJL052W YOL062C
YJL052W YOL139C
YJL052W YOR089C
YJL052W YOR212W
YJL052W YOR230W
YJL052W YOR269W
YJL052W YPL031C
YJL052W YPL140C
YJL052W YPL149W
YJL052W YPL259C
YJL052W YPL262W
YJL052W YPR110C
YJL052W YPR137W
YJL053W YJL154C
YJL053W YJL187C
YJL053W YLR453C
YJL053W YOR069W
YJL053W YOR132W
YJL054W YOR297C
YJL055W YOR264W
YJL056C YPR154W
YJL057C YLR452C
YJL057C YML117W
YJL057C YMR129W
YJL057C YMR153W
YJL057C YMR276W
YJL057C YNL007C
YJL057C YNL112W
YJL057C YOL123W
YJL057C YOR028C
YJL058C YKL203C
YJL058C YLR295C
YJL058C YLR373C
YJL058C YLR447C
YJL058C YML064C
YJL058C YML098W
YJL058C YNL006W
YJL058C YNL092W
YJL058C YNL189W
YJL058C YNL201C
YJL059W YLR288C
YJL060W YLR314C
YJL061W YKL061W
YJL061W YLR178C
YJL061W YLR423C
YJL061W YMR047C
YJL061W YOR098C
YJL061W YPL204W
YJL061W YPR119W
YJL062W YKL146W
YJL062W YPL076W
YJL064W YJL143W
YJL064W YNR029C
YJL065C YNR029C
YJL066C YJL157C
YJL066C YJR068W
YJL066C YKL193C
YJL066C YKR026C
YJL066C YKR036C
YJL066C YLR097C
YJL066C YMR106C
YJL066C YNL006W
YJL066C YNL128W
YJL066C YNL250W
YJL066C YOR125C
YJL066C YPL140C
YJL066C YPL256C
YJL066C YPR086W
YJL066C YPR110C
YJL066C YPR111W
YJL066C YPR154W
YJL067W YLR295C
YJL067W YPL020C
YJL068C YKL152C
YJL068C YLR354C
YJL068C YOR125C
YJL069C YJL109C
YJL069C YJR045C
YJL069C YKL012W
YJL069C YKL099C
YJL069C YKR060W
YJL069C YKR096W
YJL069C YLR129W
YJL069C YLR197W
YJL069C YLR222C
YJL069C YLR409C
YJL069C YML093W
YJL069C YMR093W
YJL069C YMR229C
YJL069C YNL132W
YJL069C YOL055C
YJL069C YOR039W
YJL069C YOR059C
YJL069C YOR061W
YJL069C YOR090C
YJL069C YOR145C
YJL069C YPL126W
YJL072C YPR086W
YJL074C YLR086W
YJL074C YMR001C
YJL074C YMR065W
YJL074C YMR124W
YJL074C YMR192W
YJL074C YNL030W
YJL074C YOL041C
YJL074C YOL069W
YJL074C YPL153C
YJL074C YPL235W
YJL075C YNL157W
YJL076W YJL128C
YJL076W YJR057W
YJL076W YKL001C
YJL076W YKL193C
YJL076W YKR010C
YJL076W YLR019W
YJL076W YLR096W
YJL076W YML102W
YJL076W YNL307C
YJL076W YOR061W
YJL076W YOR119C
YJL076W YOR341W
YJL076W YPL126W
YJL076W YPR010C
YJL076W YPR010C-A
YJL078C YKL157W
YJL078C YLR295C
YJL078C YPL266W
YJL079C YPR086W
YJL080C YMR059W
YJL080C YMR116C
YJL080C YMR125W
YJL080C YPL042C
YJL081C YJL098W
YJL081C YNL030W
YJL081C YNL107W
YJL081C YOL012C
YJL081C YOR119C
YJL081C YOR244W
YJL081C YPL235W
YJL082W YLR014C
YJL083W YJR066W
YJL083W YPL109C
YJL084C YLR288C
YJL084C YMR032W
YJL084C YOR348C
YJL085W YLR247C
YJL087C YKL108W
YJL087C YLR447C
YJL088W YJL092W
YJL088W YJL128C
YJL088W YJR052W
YJL088W YJR059W
YJL088W YJR068W
YJL088W YKL103C
YJL088W YKL108W
YJL088W YLR196W
YJL088W YLR208W
YJL088W YLR238W
YJL088W YLR247C
YJL088W YLR288C
YJL088W YLR323C
YJL088W YLR383W
YJL088W YML058W
YJL088W YML068W
YJL088W YMR106C
YJL088W YMR137C
YJL088W YMR167W
YJL088W YMR201C
YJL088W YNL023C
YJL088W YNL088W
YJL088W YNL094W
YJL088W YNL250W
YJL088W YNL311C
YJL088W YOL054W
YJL088W YOR026W
YJL088W YOR231W
YJL088W YPL022W
YJL088W YPL194W
YJL088W YPR104C
YJL088W YPR110C
YJL089W YMR280C
YJL089W YPL042C
YJL090C YKL108W
YJL090C YLR259C
YJL090C YNL064C
YJL090C YNL189W
YJL091C YMR047C
YJL091C YMR215W
YJL091C YPL076W
YJL092W YKL152C
YJL092W YLR259C
YJL092W YLR265C
YJL092W YOR355W
YJL092W YPR181C
YJL093C YNL121C
YJL094C YLR193C
YJL095W YJL209W
YJL095W YKL129C
YJL095W YKL161C
YJL095W YKL172W
YJL095W YKL203C
YJL095W YKR024C
YJL095W YKR048C
YJL095W YKR081C
YJL095W YLL008W
YJL095W YLR067C
YJL095W YLR196W
YJL095W YLR305C
YJL095W YML074C
YJL095W YMR064W
YJL095W YMR109W
YJL095W YMR229C
YJL095W YMR290C
YJL095W YMR304W
YJL095W YNL061W
YJL095W YNL175C
YJL095W YNL271C
YJL095W YOL041C
YJL095W YOR017W
YJL095W YOR061W
YJL095W YOR201C
YJL095W YOR231W
YJL095W YOR294W
YJL095W YPL012W
YJL095W YPL043W
YJL095W YPL084W
YJL095W YPL093W
YJL095W YPL140C
YJL096W YKL191W
YJL096W YOL075C
YJL098W YJR009C
YJL098W YJR045C
YJL098W YJR066W
YJL098W YJR077C
YJL098W YJR121W
YJL098W YKL035W
YJL098W YML085C
YJL098W YMR005W
YJL098W YMR209C
YJL098W YNL006W
YJL098W YNL025C
YJL098W YNL055C
YJL098W YNL076W
YJL098W YNL107W
YJL098W YOL139C
YJL098W YOR061W
YJL098W YOR187W
YJL098W YOR244W
YJL098W YPL129W
YJL098W YPL180W
YJL098W YPL204W
YJL098W YPR040W
YJL098W YPR054W
YJL098W YPR111W
YJL099W YLR424W
YJL099W YPL242C
YJL100W YLR295C
YJL100W YOR181W
YJL100W YPL040C
YJL102W YOL133W
YJL106W YJR045C
YJL106W YJR091C
YJL106W YJR094C
YJL106W YJR121W
YJL106W YKL140W
YJL106W YLR180W
YJL106W YLR259C
YJL106W YLR310C
YJL106W YLR447C
YJL106W YML085C
YJL106W YML124C
YJL106W YMR001C
YJL106W YMR100W
YJL106W YNL006W
YJL106W YNL007C
YJL106W YNL064C
YJL106W YOL055C
YJL106W YPL235W
YJL106W YPL267W
YJL106W YPR115W
YJL107C YJL138C
YJL107C YJR091C
YJL108C YPL076W
YJL109C YLR233C
YJL109C YMR093W
YJL109C YOR080W
YJL109C YPL043W
YJL110C YJR066W
YJL110C YJR091C
YJL110C YKR034W
YJL110C YNL021W
YJL111W YKR036C
YJL111W YLL011W
YJL111W YLR196W
YJL111W YML064C
YJL111W YMR028W
YJL111W YNL006W
YJL111W YNL061W
YJL111W YNL317W
YJL111W YOR212W
YJL111W YOR230W
YJL112W YLL001W
YJL115W YJR140C
YJL115W YMR127C
YJL115W YMR200W
YJL115W YOR213C
YJL115W YPL153C
YJL117W YJR010C-A
YJL117W YKL008C
YJL117W YKL065C
YJL117W YLR018C
YJL117W YLR372W
YJL117W YLR423C
YJL117W YML123C
YJL117W YMR058W
YJL117W YMR106C
YJL117W YMR153W
YJL117W YMR215W
YJL117W YNL101W
YJL117W YOL065C
YJL117W YOR099W
YJL117W YPL076W
YJL117W YPL264C
YJL122W YLR074C
YJL122W YPR017C
YJL123C YOL128C
YJL124C YJR022W
YJL124C YJR143C
YJL124C YKL173W
YJL124C YKR026C
YJL124C YLR003C
YJL124C YLR362W
YJL124C YLR438C-A
YJL124C YML088W
YJL124C YMR056C
YJL124C YMR080C
YJL124C YMR250W
YJL124C YNL032W
YJL124C YNL118C
YJL124C YNL147W
YJL124C YNL163C
YJL124C YNL276C
YJL124C YOL149W
YJL124C YOR109W
YJL124C YOR147W
YJL124C YOR320C
YJL124C YOR375C
YJL124C YPL016W
YJL124C YPL084W
YJL124C YPL152W
YJL128C YJR045C
YJL128C YJR121W
YJL128C YLR006C
YJL128C YLR044C
YJL128C YLR113W
YJL128C YLR191W
YJL128C YLR259C
YJL128C YLR310C
YJL128C YLR362W
YJL128C YMR032W
YJL128C YMR066W
YJL128C YMR109W
YJL128C YMR319C
YJL128C YNL053W
YJL128C YNL110C
YJL128C YNR031C
YJL128C YNR058W
YJL128C YOR201C
YJL128C YOR375C
YJL130C YJL141C
YJL130C YKL166C
YJL130C YLR148W
YJL130C YLR216C
YJL130C YLR229C
YJL130C YLR263W
YJL130C YLR340W
YJL130C YML032C
YJL130C YML057W
YJL130C YML064C
YJL130C YMR022W
YJL130C YMR106C
YJL130C YMR137C
YJL130C YMR205C
YJL130C YNL161W
YJL130C YNL290W
YJL130C YOL087C
YJL130C YOL115W
YJL130C YOL133W
YJL130C YOR181W
YJL130C YOR351C
YJL130C YPR110C
YJL137C YLR258W
YJL137C YMR212C
YJL138C YJR007W
YJL138C YJR035W
YJL138C YKL060C
YJL138C YKL095W
YJL138C YLR044C
YJL138C YLR259C
YJL138C YLR309C
YJL138C YLR453C
YJL138C YML064C
YJL138C YML095C
YJL138C YMR059W
YJL138C YMR205C
YJL138C YNL106C
YJL138C YNL132W
YJL138C YNL244C
YJL138C YOL090W
YJL138C YOL135C
YJL138C YOL139C
YJL138C YOR212W
YJL138C YOR351C
YJL140W YJL164C
YJL140W YJR091C
YJL140W YLR295C
YJL140W YLR384C
YJL140W YOR151C
YJL140W YPL203W
YJL141C YJR045C
YJL141C YKL182W
YJL141C YKR001C
YJL141C YLL001W
YJL141C YLR109W
YJL141C YLR180W
YJL141C YLR241W
YJL141C YLR256W-A
YJL141C YLR259C
YJL141C YLR270W
YJL141C YLR342W
YJL141C YMR295C
YJL141C YMR304W
YJL141C YNL064C
YJL141C YNL230C
YJL141C YNL250W
YJL141C YNR052C
YJL141C YOL055C
YJL141C YOL133W
YJL141C YOR080W
YJL141C YOR173W
YJL141C YOR197W
YJL141C YPL203W
YJL141C YPL247C
YJL141C YPL258C
YJL141C YPR184W
YJL143W YJR045C
YJL143W YMR203W
YJL143W YNL131W
YJL143W YNR017W
YJL151C YOR181W
YJL152W YOR281C
YJL153C YJL190C
YJL153C YLR310C
YJL153C YOR212W
YJL153C YOR351C
YJL154C YJL187C
YJL154C YJR110W
YJL154C YKL171W
YJL154C YOR069W
YJL154C YOR132W
YJL154C YOR272W
YJL157C YJR045C
YJL157C YJR121W
YJL157C YLR229C
YJL157C YLR259C
YJL157C YMR012W
YJL157C YMR199W
YJL157C YMR214W
YJL157C YMR304W
YJL157C YNL189W
YJL157C YNR031C
YJL157C YOR151C
YJL157C YOR212W
YJL157C YPL022W
YJL157C YPL256C
YJL157C YPR120C
YJL158C YJR030C
YJL158C YLR226W
YJL159W YNL321W
YJL162C YPL059W
YJL163C YLL061W
YJL164C YJR045C
YJL164C YKL166C
YJL164C YLL040C
YJL164C YLR259C
YJL164C YML010W
YJL164C YMR196W
YJL164C YMR319C
YJL164C YNL093W
YJL164C YOL005C
YJL164C YOR151C
YJL164C YOR210W
YJL164C YOR375C
YJL164C YPL203W
YJL165C YOL103W
YJL166W YLR295C
YJL167W YJR035W
YJL167W YNL244C
YJL167W YPL149W
YJL168C YPL073C
YJL172W YNL217W
YJL173C YJR121W
YJL173C YJR141W
YJL173C YKL035W
YJL173C YKL152C
YJL173C YLR180W
YJL173C YLR259C
YJL173C YML032C
YJL173C YMR105C
YJL173C YMR234W
YJL173C YNL014W
YJL173C YNR001C
YJL173C YOL055C
YJL173C YPL061W
YJL173C YPL240C
YJL173C YPL258C
YJL174W YOR194C
YJL176C YLR453C
YJL176C YNL207W
YJL176C YOR038C
YJL176C YOR119C
YJL176C YOR290C
YJL176C YPL016W
YJL179W YLR447C
YJL179W YOR380W
YJL180C YLR295C
YJL181W YPL031C
YJL183W YJR075W
YJL184W YKR038C
YJL184W YML036W
YJL184W YMR052W
YJL184W YOR117W
YJL184W YPL174C
YJL185C YMR204C
YJL185C YOR127W
YJL187C YKL042W
YJL187C YLR067C
YJL187C YLR096W
YJL187C YMR001C
YJL187C YMR304W
YJL187C YNL094W
YJL187C YOR023C
YJL187C YOR061W
YJL187C YOR257W
YJL187C YOR326W
YJL187C YPL124W
YJL187C YPR119W
YJL189W YML109W
YJL191W YNL041C
YJL192C YJR091C
YJL194W YKL145W
YJL194W YLL004W
YJL194W YLR191W
YJL194W YML065W
YJL194W YNL261W
YJL194W YPR162C
YJL196C YJR010C-A
YJL196C YJR117W
YJL196C YKL004W
YJL196C YKL065C
YJL196C YKL154W
YJL196C YLR372W
YJL196C YMR058W
YJL196C YMR215W
YJL196C YNL044W
YJL196C YNL101W
YJL196C YPL076W
YJL196C YPL227C
YJL196C YPR028W
YJL198W YPR154W
YJL199C YJR091C
YJL199C YLR198C
YJL199C YLR288C
YJL199C YLR291C
YJL199C YLR447C
YJL199C YML064C
YJL199C YML092C
YJL199C YNL189W
YJL199C YPL070W
YJL200C YOL133W
YJL203W YKR090W
YJL203W YLR067C
YJL203W YMR240C
YJL203W YMR285C
YJL203W YNR053C
YJL203W YOL091W
YJL203W YOL136C
YJL208C YKL222C
YJL208C YKR079C
YJL210W YLR083C
YJL210W YLR288C
YJL214W YLR093C
YJL214W YLR372W
YJL214W YML048W
YJL214W YMR243C
YJL214W YPR198W
YJL215C YKR026C
YJL215C YOR264W
YJL218W YML064C
YJL218W YNL189W
YJL218W YPL070W
YJL219W YJR161C
YJL219W YLR447C
YJL219W YML048W
YJL222W YKL065C
YJL222W YLR372W
YJL222W YML048W
YJL222W YNL030W
YJL222W YOR085W
YJL222W-A YJR091C
YJL222W-A YLR453C
YJL225C YLR295C
YJR001W YJR082C
YJR001W YNR075W
YJR001W YOR098C
YJR002W YNL075W
YJR003C YOL030W
YJR005W YJR058C
YJR005W YLR014C
YJR005W YLR116W
YJR005W YOL062C
YJR005W YPL248C
YJR006W YJR043C
YJR006W YLR447C
YJR007W YJR009C
YJR007W YKR026C
YJR007W YLR044C
YJR007W YOL139C
YJR007W YOR260W
YJR007W YPL237W
YJR009C YKR026C
YJR009C YKR036C
YJR009C YKR055W
YJR009C YLR295C
YJR009C YML053C
YJR009C YMR117C
YJR009C YNL180C
YJR009C YNL189W
YJR009C YNL244C
YJR009C YNR031C
YJR009C YOL062C
YJR009C YOL139C
YJR009C YOR089C
YJR009C YPL031C
YJR009C YPL140C
YJR009C YPL149W
YJR009C YPL259C
YJR009C YPR110C
YJR010C-A YJR091C
YJR010C-A YJR117W
YJR010C-A YKL008C
YJR010C-A YKL065C
YJR010C-A YKL154W
YJR010C-A YLR004C
YJR010C-A YLR372W
YJR010C-A YLR447C
YJR010C-A YML008C
YJR010C-A YML048W
YJR010C-A YML067C
YJR010C-A YMR264W
YJR010C-A YOL065C
YJR010C-A YOR016C
YJR010C-A YOR254C
YJR010C-A YPL076W
YJR010C-A YPL227C
YJR010W YNL189W
YJR011C YNR069C
YJR011C YOR047C
YJR014W YMR116C
YJR015W YLR372W
YJR015W YMR149W
YJR015W YOR016C
YJR015W YOR036W
YJR016C YLR383W
YJR017C YLL026W
YJR017C YLR106C
YJR017C YLR216C
YJR017C YLR259C
YJR017C YLR438W
YJR017C YML010W
YJR017C YMR066W
YJR017C YNL014W
YJR017C YOR151C
YJR017C YPR086W
YJR019C YKR026C
YJR019C YMR047C
YJR019C YPR106W
YJR020W YNL092W
YJR021C YNL189W
YJR022W YJR077C
YJR022W YKL173W
YJR022W YKR021W
YJR022W YLL015W
YJR022W YLR133W
YJR022W YLR143W
YJR022W YLR147C
YJR022W YLR264W
YJR022W YLR269C
YJR022W YLR430W
YJR022W YLR438C-A
YJR022W YMR205C
YJR022W YMR268C
YJR022W YNL050C
YJR022W YNL118C
YJR022W YNL147W
YJR022W YNL227C
YJR022W YNL242W
YJR022W YNL329C
YJR022W YNR050C
YJR022W YNR053C
YJR022W YOL031C
YJR022W YOL140W
YJR022W YOL149W
YJR022W YOR076C
YJR022W YOR261C
YJR022W YOR308C
YJR022W YOR319W
YJR022W YPR016C
YJR022W YPR017C
YJR022W YPR132W
YJR022W YPR178W
YJR022W YPR191W
YJR023C YNL118C
YJR024C YLR423C
YJR025C YLR288C
YJR025C YML108W
YJR027W YMR139W
YJR028W YMR139W
YJR029W YMR139W
YJR030C YLR310C
YJR031C YNL287W
YJR032W YLL026W
YJR032W YNL330C
YJR032W YPL240C
YJR033C YOR332W
YJR034W YNL236W
YJR035W YJR045C
YJR035W YJR121W
YJR035W YKL035W
YJR035W YKL081W
YJR035W YKL085W
YJR035W YKL152C
YJR035W YLR304C
YJR035W YMR226C
YJR035W YMR318C
YJR035W YNL084C
YJR035W YNR001C
YJR035W YNR058W
YJR035W YOL055C
YJR035W YOL139C
YJR035W YOR374W
YJR035W YPL061W
YJR035W YPL258C
YJR035W YPR191W
YJR037W YLR295C
YJR037W YNL189W
YJR038C YJR091C
YJR038C YMR203W
YJR040W YOR092W
YJR042W YKL057C
YJR042W YKL068W
YJR042W YKR082W
YJR042W YLR208W
YJR042W YMR047C
YJR042W YMR209C
YJR042W YOL055C
YJR042W YOR176W
YJR042W YPL215W
YJR043C YNL102W
YJR045C YJR052W
YJR045C YJR068W
YJR045C YKL095W
YJR045C YKL108W
YJR045C YKL130C
YJR045C YKL161C
YJR045C YKR026C
YJR045C YKR048C
YJR045C YKR055W
YJR045C YLL011W
YJR045C YLL019C
YJR045C YLR175W
YJR045C YLR186W
YJR045C YLR238W
YJR045C YLR291C
YJR045C YLR429W
YJR045C YML016C
YJR045C YML058W
YJR045C YML064C
YJR045C YML095C
YJR045C YMR001C
YJR045C YMR022W
YJR045C YMR049C
YJR045C YMR102C
YJR045C YMR106C
YJR045C YMR139W
YJR045C YMR167W
YJR045C YMR201C
YJR045C YMR205C
YJR045C YNL053W
YJR045C YNL061W
YJR045C YNL094W
YJR045C YNL106C
YJR045C YNL113W
YJR045C YNL135C
YJR045C YNL157W
YJR045C YNL161W
YJR045C YNL175C
YJR045C YNL189W
YJR045C YNL230C
YJR045C YNL311C
YJR045C YNR017W
YJR045C YNR031C
YJR045C YOL045W
YJR045C YOL054W
YJR045C YOL062C
YJR045C YOL100W
YJR045C YOL115W
YJR045C YOL126C
YJR045C YOL139C
YJR045C YOR080W
YJR045C YOR125C
YJR045C YOR174W
YJR045C YOR181W
YJR045C YOR212W
YJR045C YOR232W
YJR045C YOR304W
YJR045C YOR351C
YJR045C YOR386W
YJR045C YPL022W
YJR045C YPL140C
YJR045C YPL149W
YJR045C YPL153C
YJR045C YPL240C
YJR045C YPL259C
YJR045C YPL262W
YJR045C YPR015C
YJR045C YPR017C
YJR045C YPR018W
YJR045C YPR110C
YJR045C YPR111W
YJR048W YKR066C
YJR048W YLR288C
YJR048W YNL334C
YJR049C YMR047C
YJR049C YPL026C
YJR050W YJR091C
YJR050W YLL036C
YJR050W YLR117C
YJR050W YLR297W
YJR050W YMR213W
YJR050W YPL213W
YJR052W YJR121W
YJR052W YLR180W
YJR052W YLR442C
YJR052W YMR201C
YJR052W YPL046C
YJR053W YJR077C
YJR053W YKL152C
YJR053W YLR078C
YJR053W YLR389C
YJR053W YML064C
YJR053W YMR001C
YJR053W YMR055C
YJR053W YMR319C
YJR053W YNL238W
YJR053W YPL061W
YJR055W YOL030W
YJR055W YPL193W
YJR056C YML064C
YJR056C YNL189W
YJR056C YNR012W
YJR057W YMR270C
YJR058C YJR091C
YJR058C YMR119W
YJR058C YOL062C
YJR059W YLR259C
YJR059W YML074C
YJR059W YOL041C
YJR059W YPL012W
YJR060W YKL089W
YJR060W YMR094W
YJR060W YMR168C
YJR060W YNL103W
YJR060W YPL153C
YJR061W YKL168C
YJR062C YJR121W
YJR062C YKL085W
YJR062C YKL152C
YJR062C YLL026W
YJR062C YMR205C
YJR062C YNL064C
YJR062C YOR232W
YJR062C YOR332W
YJR062C YPL061W
YJR063W YJR113C
YJR063W YLR288C
YJR063W YNL113W
YJR063W YOR210W
YJR063W YOR224C
YJR063W YOR340C
YJR063W YOR341W
YJR063W YPR010C
YJR063W YPR110C
YJR063W YPR187W
YJR064W YKL095W
YJR064W YKR036C
YJR064W YLL011W
YJR064W YLR196W
YJR064W YMR106C
YJR064W YNL148C
YJR064W YNL317W
YJR064W YNR016C
YJR064W YOR212W
YJR064W YPL151C
YJR065C YKL013C
YJR065C YLR370C
YJR065C YMR109W
YJR065C YNR035C
YJR065C YNR053C
YJR065C YOR181W
YJR065C YPR086W
YJR066W YKL161C
YJR066W YKL171W
YJR066W YKR034W
YJR066W YLR108C
YJR066W YLR116W
YJR066W YMR216C
YJR066W YNL006W
YJR066W YNL076W
YJR066W YNL135C
YJR066W YNL183C
YJR066W YNL229C
YJR066W YNL314W
YJR066W YOL100W
YJR066W YOR119C
YJR066W YPL180W
YJR067C YLR406C
YJR068W YJR109C
YJR068W YJR121W
YJR068W YLR180W
YJR068W YLR371W
YJR068W YMR078C
YJR068W YMR105C
YJR068W YNL014W
YJR068W YNL064C
YJR068W YNL189W
YJR068W YNL290W
YJR068W YOL094C
YJR068W YOL126C
YJR068W YOR144C
YJR068W YPL061W
YJR070C YKR086W
YJR070C YNL092W
YJR072C YKR026C
YJR072C YLR150W
YJR072C YLR243W
YJR072C YMR106C
YJR072C YOR262W
YJR072C YPL140C
YJR072C YPL203W
YJR074W YLR293C
YJR074W YOR185C
YJR075W YLR026C
YJR076C YKL182W
YJR076C YLR259C
YJR076C YLR314C
YJR076C YML109W
YJR076C YMR012W
YJR076C YMR304W
YJR076C YNL088W
YJR076C YNL166C
YJR076C YOR084W
YJR076C YOR151C
YJR076C YOR156C
YJR076C YOR284W
YJR076C YPL018W
YJR076C YPL061W
YJR076C YPL161C
YJR077C YKR026C
YJR077C YKR036C
YJR077C YLR288C
YJR077C YML064C
YJR077C YMR059W
YJR077C YMR106C
YJR077C YNL006W
YJR077C YNL012W
YJR077C YNL056W
YJR077C YNR031C
YJR077C YOR125C
YJR077C YOR181W
YJR077C YOR386W
YJR077C YPL140C
YJR079W YMR047C
YJR080C YLL024C
YJR082C YLR217W
YJR082C YNL004W
YJR082C YNL051W
YJR082C YNL094W
YJR082C YNR028W
YJR082C YOL105C
YJR082C YOL129W
YJR082C YOR354C
YJR082C YPR096C
YJR082C YPR173C
YJR083C YLR191W
YJR083C YLR288C
YJR083C YLR295C
YJR083C YPL211W
YJR083C YPR154W
YJR084W YPR182W
YJR086W YOR212W
YJR087W YJR091C
YJR089W YPL209C
YJR090C YLL050C
YJR090C YLR134W
YJR090C YMR032W
YJR090C YMR199W
YJR090C YMR205C
YJR090C YNL055C
YJR090C YNL071W
YJR090C YNR001C
YJR090C YOL055C
YJR090C YOL133W
YJR090C YOR374W
YJR090C YPL256C
YJR091C YJR119C
YJR091C YJR123W
YJR091C YJR133W
YJR091C YKL002W
YJR091C YKL076C
YJR091C YKL111C
YJR091C YKL113C
YJR091C YKL117W
YJR091C YKL138C
YJR091C YKL144C
YJR091C YKL146W
YJR091C YKL160W
YJR091C YKL224C
YJR091C YKR037C
YJR091C YKR040C
YJR091C YKR087C
YJR091C YKR105C
YJR091C YLL009C
YJR091C YLL030C
YJR091C YLL042C
YJR091C YLL065W
YJR091C YLR009W
YJR091C YLR035C
YJR091C YLR037C
YJR091C YLR051C
YJR091C YLR059C
YJR091C YLR066W
YJR091C YLR068W
YJR091C YLR092W
YJR091C YLR104W
YJR091C YLR118C
YJR091C YLR153C
YJR091C YLR172C
YJR091C YLR191W
YJR091C YLR205C
YJR091C YLR248W
YJR091C YLR269C
YJR091C YLR283W
YJR091C YLR292C
YJR091C YLR293C
YJR091C YLR322W
YJR091C YLR324W
YJR091C YLR333C
YJR091C YLR370C
YJR091C YLR379W
YJR091C YLR386W
YJR091C YLR392C
YJR091C YLR397C
YJR091C YLR413W
YJR091C YLR420W
YJR091C YML013W
YJR091C YML015C
YJR091C YML018C
YJR091C YML041C
YJR091C YML042W
YJR091C YML123C
YJR091C YML126C
YJR091C YMR049C
YJR091C YMR052W
YJR091C YMR067C
YJR091C YMR104C
YJR091C YMR160W
YJR091C YMR187C
YJR091C YMR197C
YJR091C YMR199W
YJR091C YMR202W
YJR091C YMR253C
YJR091C YMR263W
YJR091C YMR278W
YJR091C YMR287C
YJR091C YMR293C
YJR091C YNL008C
YJR091C YNL024C
YJR091C YNL032W
YJR091C YNL092W
YJR091C YNL105W
YJR091C YNL109W
YJR091C YNL144C
YJR091C YNL146W
YJR091C YNL171C
YJR091C YNL176C
YJR091C YNL214W
YJR091C YNL215W
YJR091C YNL230C
YJR091C YNL241C
YJR091C YNL266W
YJR091C YNL285W
YJR091C YNR037C
YJR091C YNR048W
YJR091C YNR071C
YJR091C YOL072W
YJR091C YOL101C
YJR091C YOL145C
YJR091C YOR008C
YJR091C YOR014W
YJR091C YOR033C
YJR091C YOR097C
YJR091C YOR114W
YJR091C YOR116C
YJR091C YOR122C
YJR091C YOR167C
YJR091C YOR189W
YJR091C YOR197W
YJR091C YOR209C
YJR091C YOR265W
YJR091C YOR303W
YJR091C YOR314W
YJR091C YOR317W
YJR091C YOR379C
YJR091C YPL004C
YJR091C YPL032C
YJR091C YPL052W
YJR091C YPL088W
YJR091C YPL092W
YJR091C YPL140C
YJR091C YPL158C
YJR091C YPL159C
YJR091C YPL219W
YJR091C YPL220W
YJR091C YPL270W
YJR091C YPL271W
YJR091C YPR003C
YJR091C YPR047W
YJR091C YPR096C
YJR091C YPR114W
YJR091C YPR120C
YJR091C YPR126C
YJR091C YPR130C
YJR091C YPR148C
YJR091C YPR178W
YJR091C YPR188C
YJR092W YMR032W
YJR093C YKL059C
YJR093C YKR002W
YJR093C YLR115W
YJR093C YLR221C
YJR093C YLR277C
YJR093C YML030W
YJR093C YMR061W
YJR093C YNL092W
YJR093C YNL189W
YJR093C YNL317W
YJR093C YPR107C
YJR094C YMR139W
YJR097W YNL092W
YJR098C YMR304W
YJR099W YKL181W
YJR099W YOR047C
YJR100C YLR295C
YJR102C YLR295C
YJR102C YLR417W
YJR102C YML101C
YJR102C YMR077C
YJR102C YPL002C
YJR103W YLR147C
YJR104C YKL095W
YJR104C YMR038C
YJR104C YMR059W
YJR104C YNL135C
YJR104C YPL031C
YJR105W YLR301W
YJR105W YNL106C
YJR109C YLR314C
YJR109C YMR106C
YJR109C YNL244C
YJR109C YOR302W
YJR109C YOR303W
YJR109C YOR351C
YJR109C YPL031C
YJR109C YPR110C
YJR110W YLR002C
YJR110W YLR071C
YJR110W YLR259C
YJR110W YMR049C
YJR110W YOL054W
YJR110W YOR069W
YJR110W YOR151C
YJR110W YOR206W
YJR112W YLR086W
YJR112W YLR200W
YJR112W YLR288C
YJR112W YMR198W
YJR112W YNL250W
YJR112W YOL069W
YJR112W YOR269W
YJR112W YOR326W
YJR112W YPR141C
YJR113C YKL048C
YJR116W YOR299W
YJR117W YLR018C
YJR117W YML123C
YJR117W YMR215W
YJR117W YNL048W
YJR117W YNL101W
YJR117W YNR019W
YJR117W YPL076W
YJR117W YPL274W
YJR119C YLR014C
YJR120W YLR295C
YJR121W YKL016C
YJR121W YKL048C
YJR121W YKL193C
YJR121W YKR036C
YJR121W YLL019C
YJR121W YLR016C
YJR121W YLR196W
YJR121W YLR222C
YJR121W YLR262C
YJR121W YLR295C
YJR121W YLR306W
YJR121W YLR340W
YJR121W YLR442C
YJR121W YLR453C
YJR121W YML057W
YJR121W YML081C-A
YJR121W YML095C
YJR121W YML112W
YJR121W YMR049C
YJR121W YMR055C
YJR121W YMR104C
YJR121W YMR106C
YJR121W YMR138W
YJR121W YMR205C
YJR121W YMR284W
YJR121W YNL061W
YJR121W YNL090W
YJR121W YNL094W
YJR121W YNL113W
YJR121W YNL135C
YJR121W YNL250W
YJR121W YNL290W
YJR121W YNL312W
YJR121W YNL313C
YJR121W YNL315C
YJR121W YOL087C
YJR121W YOL094C
YJR121W YOL100W
YJR121W YOL115W
YJR121W YOL133W
YJR121W YOR181W
YJR121W YOR229W
YJR121W YOR230W
YJR121W YOR231W
YJR121W YOR351C
YJR121W YOR386W
YJR121W YPL078C
YJR121W YPL140C
YJR121W YPL150W
YJR121W YPL151C
YJR121W YPL153C
YJR121W YPL204W
YJR121W YPL271W
YJR121W YPR020W
YJR121W YPR110C
YJR121W YPR178W
YJR125C YOR111W
YJR127C YKR086W
YJR131W YLR083C
YJR131W YML064C
YJR132W YLR291C
YJR132W YLR310C
YJR132W YMR080C
YJR132W YNL027W
YJR132W YNL030W
YJR132W YNL323W
YJR132W YOR098C
YJR132W YOR177C
YJR132W YOR326W
YJR133W YLR295C
YJR133W YNL189W
YJR134C YLR262C
YJR134C YMR047C
YJR134C YPL204W
YJR135C YPR046W
YJR135W-A YNR017W
YJR136C YKL033W
YJR136C YMR047C
YJR138W YLR096W
YJR138W YLR438C-A
YJR138W YMR304W
YJR138W YNL016W
YJR138W YNL030W
YJR138W YNL307C
YJR138W YOL145C
YJR139C YOR061W
YJR140C YML058W
YJR140C YNL312W
YJR141W YLR295C
YJR141W YLR447C
YJR141W YMR047C
YJR144W YLR074C
YJR144W YLR427W
YJR144W YMR137C
YJR144W YNL312W
YJR144W YPR161C
YJR146W YLR246W
YJR146W YLR288C
YJR152W YPR003C
YJR154W YLR295C
YJR157W YLR288C
YJR159W YLR447C
YJR159W YML064C
YJR159W YMR308C
YJR159W YNL189W
YJR159W YOR098C
YJR159W YPL031C
YJR162C YMR032W
YKL001C YLR288C
YKL001C YNL311C
YKL002W YLR108C
YKL002W YLR295C
YKL002W YLR423C
YKL002W YMR117C
YKL002W YOR047C
YKL002W YOR284W
YKL004W YNR072W
YKL006C-A YLR026C
YKL006C-A YMR215W
YKL006C-A YNL092W
YKL007W YPR171W
YKL008C YKL065C
YKL008C YKL146W
YKL008C YKL174C
YKL008C YLR372W
YKL008C YML064C
YKL008C YMR058W
YKL008C YMR215W
YKL008C YMR298W
YKL008C YNL107W
YKL008C YPL076W
YKL008C YPL264C
YKL008C YPR048W
YKL009W YLR074C
YKL009W YMR049C
YKL009W YNL061W
YKL009W YOR267C
YKL009W YPR016C
YKL010C YKL189W
YKL010C YML064C
YKL010C YPL259C
YKL011C YKR026C
YKL011C YLR259C
YKL011C YMR201C
YKL011C YMR205C
YKL011C YPR122W
YKL012W YLR116W
YKL012W YLR298C
YKL012W YMR125W
YKL012W YNL236W
YKL012W YPR182W
YKL013C YKL129C
YKL013C YLR370C
YKL013C YMR109W
YKL013C YNR035C
YKL014C YLR233C
YKL014C YNL061W
YKL014C YOR014W
YKL014C YOR080W
YKL014C YPL043W
YKL016C YML081C-A
YKL017C YOL108C
YKL017C YOR167C
YKL018W YKL059C
YKL018W YKL060C
YKL018W YLR015W
YKL018W YLR115W
YKL018W YLR277C
YKL018W YNL317W
YKL018W YOR179C
YKL018W YPL138C
YKL019W YML097C
YKL020C YLR233C
YKL020C YOR098C
YKL021C YMR049C
YKL021C YNL061W
YKL021C YPR016C
YKL022C YLR102C
YKL022C YLR127C
YKL022C YNL172W
YKL022C YOR249C
YKL023W YKR092C
YKL023W YNL189W
YKL024C YLR288C
YKL025C YKL129C
YKL025C YLR447C
YKL025C YNL092W
YKL025C YPL169C
YKL028W YKR062W
YKL028W YNL277W
YKL028W YOL051W
YKL029C YLR447C
YKL029C YMR090W
YKL029C YPR054W
YKL035W YLR442C
YKL035W YML064C
YKL035W YMR059W
YKL035W YNL032W
YKL035W YOL045W
YKL035W YOR181W
YKL035W YOR386W
YKL035W YPL149W
YKL035W YPL150W
YKL035W YPL204W
YKL035W YPR110C
YKL036C YKL126W
YKL036C YKL160W
YKL038W YOR047C
YKL042W YNL053W
YKL042W YNL225C
YKL042W YOL069W
YKL042W YPL124W
YKL044W YLR288C
YKL045W YNL262W
YKL045W YNR052C
YKL047W YPL130W
YKL048C YLR096W
YKL049C YPL018W
YKL050C YLR373C
YKL050C YLR423C
YKL052C YKR083C
YKL052C YLR288C
YKL052C YMR077C
YKL054C YMR106C
YKL056C YLR285W
YKL056C YMR059W
YKL056C YPL204W
YKL057C YKL068W
YKL057C YKR082W
YKL057C YLR208W
YKL057C YLR216C
YKL057C YNR012W
YKL057C YOR142W-A
YKL058W YLR288C
YKL058W YOR194C
YKL058W YPR086W
YKL059C YKR002W
YKL059C YLR115W
YKL059C YLR277C
YKL059C YMR061W
YKL059C YNL317W
YKL059C YOR344C
YKL059C YPR107C
YKL060C YKL103C
YKL060C YLR175W
YKL060C YLR295C
YKL060C YLR314C
YKL060C YML064C
YKL060C YML115C
YKL060C YMR049C
YKL060C YNL127W
YKL060C YNL180C
YKL060C YNL189W
YKL060C YNL244C
YKL060C YOL062C
YKL060C YOL135C
YKL060C YOR061W
YKL060C YOR116C
YKL060C YOR174W
YKL060C YPL031C
YKL060C YPL149W
YKL060C YPL203W
YKL060C YPR110C
YKL061W YMR047C
YKL061W YNL086W
YKL061W YNL122C
YKL061W YOR098C
YKL062W YPL203W
YKL062W YPL204W
YKL064W YLR138W
YKL064W YNL307C
YKL065C YKL212W
YKL065C YLL023C
YKL065C YLL028W
YKL065C YLL061W
YKL065C YLR018C
YKL065C YLR034C
YKL065C YML123C
YKL065C YMR058W
YKL065C YMR149W
YKL065C YMR215W
YKL065C YNL048W
YKL065C YNL101W
YKL065C YPL076W
YKL065C YPL264C
YKL065C YPR124W
YKL065C YPR156C
YKL065C YPR198W
YKL067W YKL095W
YKL067W YLR347C
YKL067W YML064C
YKL067W YMR059W
YKL067W YNL030W
YKL067W YNL189W
YKL067W YPR010C
YKL068W YKR082W
YKL068W YLL024C
YKL068W YLR335W
YKL068W YLR347C
YKL068W YML103C
YKL068W YMR047C
YKL068W YMR308C
YKL068W YNL189W
YKL068W YNL243W
YKL068W YNL273W
YKL068W YNL298W
YKL068W YOL123W
YKL068W YPL093W
YKL068W YPL125W
YKL068W YPL169C
YKL068W YPR119W
YKL068W YPR120C
YKL069W YNL189W
YKL072W YLR014C
YKL072W YOL004W
YKL073W YOL087C
YKL074C YLR116W
YKL074C YLR357W
YKL074C YML046W
YKL074C YMR216C
YKL074C YPL016W
YKL074C YPL105C
YKL075C YKR086W
YKL075C YNL091W
YKL075C YOR148C
YKL078W YLR180W
YKL078W YLR259C
YKL078W YMR205C
YKL078W YNL064C
YKL079W YMR047C
YKL080W YLR295C
YKL080W YML064C
YKL080W YMR054W
YKL080W YMR059W
YKL080W YOR270C
YKL081W YKL104C
YKL081W YLR074C
YKL081W YLR096W
YKL081W YLR113W
YKL081W YLR442C
YKL081W YML057W
YKL081W YML064C
YKL081W YMR059W
YKL081W YNL023C
YKL081W YPL226W
YKL082C YLR353W
YKL082C YML109W
YKL082C YOR233W
YKL082C YOR299W
YKL082C YPL141C
YKL085W YKL108W
YKL085W YLR074C
YKL085W YNL094W
YKL085W YNR001C
YKL085W YOL128C
YKL085W YPL111W
YKL085W YPL153C
YKL085W YPL204W
YKL085W YPR110C
YKL086W YNL141W
YKL087C YLR285W
YKL088W YLR295C
YKL088W YML016C
YKL088W YMR047C
YKL088W YOR039W
YKL090W YPL128C
YKL092C YPL095C
YKL092C YPL256C
YKL093W YOR239W
YKL095W YKL173W
YKL095W YKR048C
YKL095W YLL036C
YKL095W YLR117C
YKL095W YLR259C
YKL095W YLR424W
YKL095W YMR125W
YKL095W YNL229C
YKL095W YNR001C
YKL095W YOL055C
YKL095W YPL037C
YKL095W YPL061W
YKL095W YPL151C
YKL095W YPL213W
YKL095W YPL258C
YKL095W YPR101W
YKL095W YPR191W
YKL098W YPR016C
YKL098W YPR041W
YKL101W YKR048C
YKL101W YLR314C
YKL101W YMR032W
YKL101W YNL132W
YKL103C YKL152C
YKL103C YLL013C
YKL103C YLR044C
YKL103C YLR295C
YKL103C YLR355C
YKL103C YML064C
YKL103C YMR104C
YKL103C YMR186W
YKL103C YMR290C
YKL103C YNL189W
YKL103C YOL001W
YKL103C YOL082W
YKL103C YOR302W
YKL103C YOR332W
YKL103C YPL204W
YKL104C YKL116C
YKL104C YKL161C
YKL104C YKR026C
YKL104C YLR058C
YKL104C YLR291C
YKL104C YMR117C
YKL104C YMR308C
YKL104C YNL313C
YKL104C YOL062C
YKL104C YOL126C
YKL104C YOR212W
YKL104C YOR351C
YKL104C YPL111W
YKL104C YPL259C
YKL104C YPR106W
YKL104C YPR110C
YKL104C YPR178W
YKL106W YLR447C
YKL107W YLR288C
YKL108W YLR191W
YKL108W YLR259C
YKL108W YLR354C
YKL108W YMR287C
YKL108W YMR303C
YKL108W YNL189W
YKL108W YNR001C
YKL108W YOR232W
YKL109W YOR358W
YKL110C YPL086C
YKL112W YOR039W
YKL112W YOR061W
YKL113C YLR447C
YKL113C YLR453C
YKL114C YOR264W
YKL116C YLR389C
YKL116C YPL031C
YKL117W YLR216C
YKL117W YMR186W
YKL117W YOR027W
YKL117W YPL240C
YKL119C YLR292C
YKL119C YOR270C
YKL120W YLR207W
YKL120W YNR055C
YKL122C YPR088C
YKL125W YML126C
YKL126W YKL203C
YKL126W YML006C
YKL126W YNR047W
YKL126W YOL078W
YKL126W YPR041W
YKL126W YPR111W
YKL127W YLR295C
YKL127W YOR269W
YKL129C YKL152C
YKL129C YKL159C
YKL129C YKR069W
YKL129C YLR337C
YKL129C YMR109W
YKL129C YNL025C
YKL129C YNL084C
YKL129C YNL094W
YKL129C YNL138W
YKL129C YNL271C
YKL129C YNL298W
YKL129C YOR047C
YKL129C YOR181W
YKL129C YOR184W
YKL129C YOR247W
YKL129C YOR389W
YKL129C YPL038W
YKL129C YPL277C
YKL130C YKR022C
YKL130C YLR037C
YKL130C YLR044C
YKL130C YML088W
YKL130C YML106W
YKL130C YMR314W
YKL130C YNL023C
YKL130C YNL189W
YKL130C YOL073C
YKL130C YPR020W
YKL133C YNL118C
YKL134C YPL109C
YKL134C YPR086W
YKL135C YLR170C
YKL135C YMR308C
YKL135C YNL189W
YKL135C YOL108C
YKL135C YPL259C
YKL135C YPR010C
YKL135C YPR029C
YKL137W YML043C
YKL139W YKL152C
YKL139W YLR180W
YKL139W YLR403W
YKL139W YML112W
YKL139W YNL004W
YKL139W YNL030W
YKL139W YNL132W
YKL140W YNL001W
YKL140W YPL204W
YKL142W YMR165C
YKL142W YMR210W
YKL142W YMR243C
YKL142W YNL161W
YKL142W YNL210W
YKL143W YLR295C
YKL143W YMR047C
YKL143W YMR257C
YKL143W YNL178W
YKL143W YNL207W
YKL143W YPL204W
YKL144C YKL205W
YKL144C YKR025W
YKL144C YNR003C
YKL144C YOR116C
YKL144C YOR207C
YKL144C YOR210W
YKL144C YOR224C
YKL144C YPR110C
YKL144C YPR187W
YKL144C YPR190C
YKL145W YLR421C
YKL145W YML099C
YKL145W YMR001C
YKL145W YOL145C
YKL145W YOR117W
YKL145W YOR123C
YKL145W YOR259C
YKL145W YOR261C
YKL145W YPR108W
YKL146W YLR246W
YKL146W YOR264W
YKL147C YMR032W
YKL150W YPR154W
YKL152C YKL210W
YKL152C YKL215C
YKL152C YLL011W
YKL152C YLL050C
YKL152C YLR148W
YKL152C YLR288C
YKL152C YLR306W
YKL152C YLR320W
YKL152C YLR427W
YKL152C YML064C
YKL152C YMR049C
YKL152C YMR055C
YKL152C YMR059W
YKL152C YMR106C
YKL152C YMR109W
YKL152C YNL006W
YKL152C YNL127W
YKL152C YNL128W
YKL152C YNL290W
YKL152C YNR010W
YKL152C YNR019W
YKL152C YOL113W
YKL152C YOR276W
YKL152C YOR319W
YKL152C YOR341W
YKL152C YPL150W
YKL152C YPL164C
YKL152C YPL204W
YKL152C YPR054W
YKL152C YPR110C
YKL152C YPR111W
YKL153W YNL092W
YKL154W YKL212W
YKL154W YLL023C
YKL154W YLR288C
YKL154W YLR378C
YKL154W YML067C
YKL154W YML075C
YKL154W YMR058W
YKL154W YMR149W
YKL154W YMR215W
YKL154W YNL101W
YKL154W YPL076W
YKL154W YPL264C
YKL154W YPL274W
YKL154W YPR198W
YKL157W YMR307W
YKL157W YPR168W
YKL159C YLR433C
YKL161C YLR096W
YKL161C YLR180W
YKL161C YNL053W
YKL161C YNL064C
YKL161C YOR151C
YKL161C YPL049C
YKL161C YPL089C
YKL161C YPL140C
YKL163W YLR288C
YKL164C YLR447C
YKL165C YLR372W
YKL165C YPR028W
YKL166C YLR216C
YKL166C YML001W
YKL166C YMR205C
YKL166C YNL093W
YKL166C YNL227C
YKL166C YOR151C
YKL166C YPL203W
YKL166C YPR160W
YKL168C YLR012C
YKL171W YKL203C
YKL171W YNL006W
YKL171W YNL229C
YKL171W YNL307C
YKL171W YPL180W
YKL171W YPL204W
YKL171W YPR181C
YKL172W YKR081C
YKL172W YMR049C
YKL172W YNL175C
YKL172W YNL230C
YKL172W YOR267C
YKL172W YOR294W
YKL173W YLR117C
YKL173W YLR147C
YKL173W YLR438C-A
YKL173W YMR213W
YKL173W YNL147W
YKL173W YOR159C
YKL173W YPR178W
YKL173W YPR182W
YKL174C YLL006W
YKL174C YLR345W
YKL174C YPL036W
YKL175W YPR198W
YKL176C YLR264W
YKL176C YOR080W
YKL178C YOL044W
YKL179C YPL022W
YKL180W YPR132W
YKL181W YOL061W
YKL182W YLL011W
YKL182W YLR288C
YKL182W YMR026C
YKL182W YMR106C
YKL182W YNL250W
YKL182W YOL087C
YKL182W YOL133W
YKL182W YPL231W
YKL182W YPR110C
YKL183W YLR288C
YKL183W YNL104C
YKL186C YPL138C
YKL189W YLR259C
YKL189W YMR058W
YKL189W YMR303C
YKL189W YNL064C
YKL190W YLR433C
YKL190W YML057W
YKL190W YMR211W
YKL190W YPR159W
YKL192C YPL163C
YKL193C YLR259C
YKL193C YML016C
YKL193C YML049C
YKL193C YPL036W
YKL193C YPL179W
YKL193C YPL235W
YKL194C YPL203W
YKL196C YLR026C
YKL196C YLR093C
YKL196C YMR197C
YKL196C YOR106W
YKL197C YNL329C
YKL198C YMR229C
YKL198C YNR016C
YKL198C YOR198C
YKL198C YOR298C-A
YKL201C YOR003W
YKL203C YMR036C
YKL203C YMR068W
YKL203C YNL006W
YKL203C YNL135C
YKL203C YNL183C
YKL203C YNL229C
YKL203C YOL078W
YKL203C YOR014W
YKL204W YNL154C
YKL204W YNL161W
YKL204W YOL139C
YKL205W YLR291C
YKL205W YLR293C
YKL205W YNR034W
YKL205W YOR374W
YKL206C YPL051W
YKL208W YPR086W
YKL209C YLR292C
YKL210W YLR096W
YKL210W YML112W
YKL210W YMR059W
YKL210W YOR027W
YKL210W YOR184W
YKL211C YKR026C
YKL212W YLR350W
YKL212W YLR372W
YKL212W YMR296C
YKL212W YPR028W
YKL213C YOR116C
YKL213C YOR341W
YKL213C YPR010C
YKL214C YMR125W
YKL214C YMR308C
YKL214C YPL169C
YKL214C YPR154W
YKL215C YLL026W
YKL216W YKR055W
YKL216W YNL135C
YKL218C YPR110C
YKL219W YLL061W
YKL221W YMR047C
YKL221W YOR221C
YKL224C YLR030W
YKR001C YLR176C
YKR001C YNL330C
YKR001C YPL082C
YKR002W YLR115W
YKR002W YLR277C
YKR002W YMR061W
YKR002W YNL189W
YKR002W YNL222W
YKR002W YNL317W
YKR002W YPR107C
YKR005C YLR447C
YKR007W YML121W
YKR010C YOL006C
YKR010C YOR061W
YKR010C YPR172W
YKR014C YML064C
YKR014C YNL093W
YKR014C YNL263C
YKR014C YOR089C
YKR016W YLR388W
YKR017C YOL055C
YKR017C YOR294W
YKR020W YLR262C
YKR021W YOL014W
YKR021W YOR244W
YKR022C YLR424W
YKR022C YNL258C
YKR024C YLR233C
YKR024C YNL175C
YKR025W YNR003C
YKR025W YOR116C
YKR025W YPR110C
YKR026C YKR046C
YKR026C YLR044C
YKR026C YLR081W
YKR026C YLR259C
YKR026C YLR289W
YKR026C YLR291C
YKR026C YLR432W
YKR026C YML085C
YKR026C YML124C
YKR026C YMR021C
YKR026C YMR145C
YKR026C YMR241W
YKR026C YMR267W
YKR026C YMR269W
YKR026C YNL085W
YKR026C YNL265C
YKR026C YOR047C
YKR026C YOR128C
YKR026C YOR133W
YKR026C YOR190W
YKR026C YOR260W
YKR026C YOR317W
YKR026C YOR374W
YKR026C YOR375C
YKR026C YPL204W
YKR026C YPL237W
YKR026C YPR104C
YKR027W YLR191W
YKR028W YNL106C
YKR028W YPL204W
YKR028W YPR040W
YKR029C YMR273C
YKR029C YNL030W
YKR029C YOL068C
YKR030W YOR198C
YKR030W YPL051W
YKR031C YNL118C
YKR034W YLR376C
YKR034W YNL021W
YKR036C YLR206W
YKR036C YPL042C
YKR036C YPR088C
YKR037C YLR423C
YKR038C YML036W
YKR048C YLL002W
YKR048C YLR133W
YKR048C YLR347C
YKR048C YLR457C
YKR048C YMR139W
YKR048C YMR172W
YKR048C YNL078W
YKR048C YOL012C
YKR048C YOL070C
YKR048C YOL115W
YKR048C YOR090C
YKR048C YOR276W
YKR048C YPL150W
YKR048C YPL180W
YKR048C YPR119W
YKR050W YKR088C
YKR051W YMR106C
YKR052C YLR288C
YKR052C YNL275W
YKR054C YMR117C
YKR054C YNL030W
YKR054C YNL118C
YKR055W YLR259C
YKR055W YMR186W
YKR055W YNL127W
YKR055W YPL161C
YKR061W YLR191W
YKR062W YOL051W
YKR063C YLR403W
YKR064W YOR098C
YKR065C YLR036C
YKR065C YLR241W
YKR066C YMR089C
YKR068C YLR342W
YKR068C YML077W
YKR068C YMR218C
YKR068C YOR115C
YKR069W YMR109W
YKR069W YOL038W
YKR070W YOR299W
YKR071C YMR304W
YKR072C YML016C
YKR074W YLR446W
YKR077W YPR120C
YKR080W YLR147C
YKR081C YLL008W
YKR081C YLL034C
YKR081C YLR002C
YKR081C YLR074C
YKR081C YLR233C
YKR081C YLR276C
YKR081C YLR427W
YKR081C YLR449W
YKR081C YMR049C
YKR081C YMR290C
YKR081C YNL002C
YKR081C YNL061W
YKR081C YNL110C
YKR081C YNL230C
YKR081C YNR053C
YKR081C YOL077C
YKR081C YOL102C
YKR081C YOR005C
YKR081C YOR206W
YKR081C YOR233W
YKR081C YOR267C
YKR081C YOR272W
YKR081C YPL093W
YKR081C YPL141C
YKR081C YPL211W
YKR081C YPR016C
YKR082W YLR208W
YKR082W YMR047C
YKR082W YMR109W
YKR083C YLR423C
YKR084C YLR456W
YKR086W YLR118C
YKR086W YLR462W
YKR086W YOL021C
YKR086W YOL063C
YKR086W YPL023C
YKR086W YPL067C
YKR086W YPL242C
YKR086W YPR025C
YKR086W YPR082C
YKR086W YPR177C
YKR088C YLR080W
YKR088C YPL053C
YKR088C YPR079W
YKR090W YOR264W
YKR091W YLR288C
YKR091W YNL309W
YKR092C YOR060C
YKR092C YOR267C
YKR093W YPR079W
YKR095W YLR096W
YKR095W YPL140C
YKR095W-A YML036W
YKR096W YPL204W
YKR099W YLR058C
YKR099W YLR438C-A
YKR100C YLR447C
YKR101W YLR442C
YKR101W YML065W
YKR101W YML109W
YKR101W YPR018W
YLL001W YNL118C
YLL001W YOR098C
YLL001W YPL204W
YLL002W YNL246W
YLL003W YOR257W
YLL004W YML065W
YLL004W YNL261W
YLL004W YPR120C
YLL004W YPR162C
YLL005C YML075C
YLL006W YLR372W
YLL006W YOL009C
YLL006W YOR112W
YLL008W YNL001W
YLL008W YNL061W
YLL008W YNL110C
YLL008W YNL175C
YLL008W YOR233W
YLL008W YOR267C
YLL008W YPL043W
YLL008W YPR016C
YLL010C YOR043W
YLL011W YLR259C
YLL011W YMR229C
YLL011W YNL132W
YLL012W YNR075W
YLL012W YOR095C
YLL013C YLR067C
YLL013C YLR423C
YLL013C YML091C
YLL013C YML124C
YLL013C YMR056C
YLL013C YMR106C
YLL013C YOL128C
YLL013C YPL204W
YLL015W YLL023C
YLL018C YLR310C
YLL018C YOR282W
YLL019C YLR196W
YLL019C YLR259C
YLL019C YLR438W
YLL019C YMR229C
YLL019C YNL004W
YLL019C YNL189W
YLL019C YOL041C
YLL019C YOL054W
YLL019C YOL055C
YLL019C YOR017W
YLL019C YOR201C
YLL019C YOR374W
YLL019C YPL012W
YLL019C YPL043W
YLL019C YPL093W
YLL020C YPL190C
YLL021W YLR147C
YLL021W YLR319C
YLL021W YLR362W
YLL021W YMR308C
YLL021W YNL271C
YLL021W YNL293W
YLL021W YOL112W
YLL021W YOR231W
YLL021W YPL140C
YLL022C YPL001W
YLL022C YPR086W
YLL023C YLL056C
YLL023C YLR288C
YLL023C YLR372W
YLL023C YML048W
YLL023C YMR215W
YLL023C YMR292W
YLL023C YNL044W
YLL023C YNR026C
YLL023C YOL030W
YLL023C YPR028W
YLL024C YLR310C
YLL024C YLR459W
YLL024C YMR047C
YLL024C YNL007C
YLL024C YNL077W
YLL024C YOR060C
YLL024C YPL240C
YLL026W YLR096W
YLL026W YLR175W
YLL026W YMR047C
YLL026W YNL064C
YLL026W YNL135C
YLL026W YOL094C
YLL026W YOR027W
YLL026W YPL204W
YLL027W YOL133W
YLL028W YLR018C
YLL028W YLR056W
YLL028W YLR372W
YLL028W YML048W
YLL028W YMR149W
YLL028W YMR215W
YLL028W YMR264W
YLL028W YNL237W
YLL028W YNL238W
YLL028W YOR016C
YLL028W YOR254C
YLL028W YPL234C
YLL030C YPR054W
YLL032C YLR191W
YLL032C YML119W
YLL033W YLR447C
YLL033W YNL180C
YLL034C YLR180W
YLL034C YNL110C
YLL034C YOL133W
YLL034C YOR341W
YLL034C YPR010C
YLL036C YLR117C
YLL036C YMR213W
YLL036C YPL151C
YLL036C YPR101W
YLL036C YPR182W
YLL038C YPL161C
YLL038C YPL242C
YLL040C YMR078C
YLL040C YOL133W
YLL043W YMR104C
YLL043W YPL192C
YLL047W YMR069W
YLL048C YMR106C
YLL048C YPL147W
YLL049W YLR423C
YLL049W YMR294W
YLL049W YNR069C
YLL050C YLR059C
YLL050C YLR074C
YLL050C YLR429W
YLL050C YLR453C
YLL050C YML064C
YLL050C YMR059W
YLL050C YMR092C
YLL050C YNL071W
YLL050C YNL094W
YLL050C YNL138W
YLL050C YOL055C
YLL050C YOR080W
YLL050C YOR181W
YLL050C YPR033C
YLL059C YML011C
YLL061W YLR372W
YLL061W YML048W
YLL062C YOL143C
YLL067W-A YMR159C
YLR001C YNL019C
YLR002C YMR049C
YLR002C YOR267C
YLR002C YPR016C
YLR003C YLR288C
YLR004C YLR372W
YLR004C YML067C
YLR004C YPL076W
YLR005W YLR347C
YLR005W YNL135C
YLR006C YLR233C
YLR006C YMR022W
YLR006C YNR031C
YLR007W YLR383W
YLR007W YOL034W
YLR008C YLR125W
YLR009W YLR074C
YLR009W YLR288C
YLR009W YNL061W
YLR011W YLR288C
YLR011W YLR447C
YLR014C YML042W
YLR015W YPL138C
YLR016C YLR086W
YLR016C YLR259C
YLR016C YLR453C
YLR016C YNL189W
YLR018C YLR372W
YLR018C YML048W
YLR018C YMR264W
YLR018C YNL279W
YLR018C YPR028W
YLR019W YLR310C
YLR019W YMR012W
YLR019W YMR205C
YLR019W YMR246W
YLR019W YOR043W
YLR019W YOR061W
YLR019W YOR341W
YLR019W YPR010C-A
YLR021W YLR288C
YLR021W YPL144W
YLR024C YMR049C
YLR025W YLR191W
YLR025W YLR447C
YLR025W YMR154C
YLR025W YOR275C
YLR025W YPR173C
YLR026C YLR078C
YLR026C YLR268W
YLR026C YMR197C
YLR026C YNL041C
YLR026C YNL049C
YLR026C YPR105C
YLR026C YPR181C
YLR027C YLR314C
YLR027C YMR059W
YLR027C YNL244C
YLR028C YLR373C
YLR030W YNL326C
YLR031W YMR124W
YLR034C YLR056W
YLR034C YMR215W
YLR034C YOR069W
YLR034C YPL076W
YLR035C YMR167W
YLR035C YMR206W
YLR035C YOR261C
YLR037C YLR183C
YLR038C YML125C
YLR039C YLR262C
YLR039C YOR361C
YLR042C YLR434C
YLR044C YLR175W
YLR044C YLR314C
YLR044C YML016C
YLR044C YML064C
YLR044C YML115C
YLR044C YMR117C
YLR044C YMR246W
YLR044C YNL127W
YLR044C YNL135C
YLR044C YNL183C
YLR044C YNL189W
YLR044C YNL244C
YLR044C YNR031C
YLR044C YOL139C
YLR044C YOR089C
YLR044C YOR212W
YLR044C YOR260W
YLR044C YOR269W
YLR044C YOR351C
YLR044C YPL031C
YLR044C YPL082C
YLR044C YPL203W
YLR044C YPR110C
YLR044C YPR178W
YLR045C YPR086W
YLR049C YLR191W
YLR049C YPL161C
YLR050C YLR288C
YLR051C YLR119W
YLR051C YLR288C
YLR052W YLR424W
YLR052W YPL235W
YLR053C YLR285W
YLR054C YLR257W
YLR054C YML038C
YLR055C YOL148C
YLR055C YOR119C
YLR056W YLR292C
YLR056W YOL099C
YLR056W YOR167C
YLR057W YLR373C
YLR058C YLR175W
YLR058C YNL189W
YLR058C YNL244C
YLR058C YNL290W
YLR058C YOR212W
YLR058C YPR110C
YLR059C YNL250W
YLR064W YLR263W
YLR066W YOL020W
YLR067C YLR438C-A
YLR070C YML064C
YLR071C YNL236W
YLR071C YOL051W
YLR071C YOL135C
YLR071C YOR119C
YLR072W YNL307C
YLR073C YPL084W
YLR074C YLR106C
YLR074C YLR196W
YLR074C YLR397C
YLR074C YMR303C
YLR074C YNL002C
YLR074C YNL030W
YLR074C YNL038W
YLR074C YNL110C
YLR074C YNL175C
YLR074C YNL182C
YLR074C YNR001C
YLR074C YNR053C
YLR074C YOL041C
YLR074C YPL013C
YLR074C YPL093W
YLR074C YPR016C
YLR076C YOR362C
YLR077W YMR047C
YLR078C YLR268W
YLR078C YML055W
YLR078C YMR047C
YLR078C YMR257C
YLR078C YMR297W
YLR078C YNL287W
YLR078C YPL010W
YLR078C YPL218W
YLR078C YPR181C
YLR079W YLR210W
YLR079W YOR209C
YLR079W YPR120C
YLR080W YMR083W
YLR080W YOL131W
YLR081W YLR270W
YLR081W YOR181W
YLR082C YML064C
YLR082C YMR043W
YLR082C YMR061W
YLR082C YNL189W
YLR083C YLR295C
YLR083C YML048W
YLR083C YMR177W
YLR083C YOR016C
YLR083C YOR036W
YLR083C YOR071C
YLR083C YPL162C
YLR083C YPL264C
YLR086W YLR163C
YLR086W YOL069W
YLR086W YPR110C
YLR087C YPR154W
YLR090W YMR047C
YLR090W YMR240C
YLR093C YMR197C
YLR093C YOR106W
YLR094C YLR295C
YLR094C YLR453C
YLR094C YMR047C
YLR096W YLR182W
YLR096W YLR191W
YLR096W YLR342W
YLR096W YML006C
YLR096W YML057W
YLR096W YMR036C
YLR096W YMR066W
YLR096W YMR124W
YLR096W YMR205C
YLR096W YNL049C
YLR096W YNL161W
YLR096W YNR052C
YLR096W YOL054W
YLR096W YOL083W
YLR096W YOL138C
YLR096W YOR014W
YLR096W YOR061W
YLR096W YOR093C
YLR096W YPR115W
YLR096W YPR159W
YLR096W YPR181C
YLR097C YLR259C
YLR097C YLR289W
YLR097C YMR303C
YLR097C YNL037C
YLR097C YOL133W
YLR097C YOR151C
YLR097C YPL240C
YLR098C YPL130W
YLR102C YLR127C
YLR102C YML092C
YLR102C YMR001C
YLR102C YMR092C
YLR102C YNL176C
YLR102C YOR249C
YLR103C YLR259C
YLR103C YNL330C
YLR103C YOL004W
YLR104W YLR288C
YLR105C YMR059W
YLR105C YNR058W
YLR105C YPL083C
YLR106C YML029W
YLR106C YNL030W
YLR106C YNL110C
YLR106C YOL133W
YLR106C YPL043W
YLR108C YLR423C
YLR108C YOR299W
YLR109W YLR340W
YLR109W YMR022W
YLR109W YMR059W
YLR109W YNL312W
YLR110C YLR453C
YLR113W YLR248W
YLR113W YLR362W
YLR113W YML127W
YLR113W YMR172W
YLR113W YMR276W
YLR113W YNL167C
YLR113W YOL123W
YLR113W YOR039W
YLR113W YOR061W
YLR113W YOR198C
YLR113W YOR208W
YLR113W YPL240C
YLR113W YPR115W
YLR113W YPR137C-A
YLR115W YLR277C
YLR115W YMR061W
YLR115W YNL222W
YLR115W YNL317W
YLR115W YPR107C
YLR116W YML046W
YLR116W YMR065W
YLR116W YMR216C
YLR116W YOR142W-A
YLR116W YPL016W
YLR116W YPL105C
YLR116W YPR137C-B
YLR117C YML049C
YLR117C YMR213W
YLR117C YMR240C
YLR117C YPR101W
YLR119W YLR288C
YLR119W YMR235C
YLR121C YLR453C
YLR124W YLR288C
YLR124W YML012W
YLR124W YML041C
YLR124W YNL092W
YLR125W YLR288C
YLR125W YMR030W
YLR127C YMR001C
YLR127C YNL172W
YLR127C YOL133W
YLR127C YOR249C
YLR128W YOR198C
YLR129W YLR222C
YLR131C YMR304W
YLR131C YNL157W
YLR131C YNL161W
YLR131C YPR086W
YLR133W YMR139W
YLR134W YLR175W
YLR134W YLR261C
YLR134W YLR447C
YLR134W YNL244C
YLR134W YOR390W
YLR135W YOR167C
YLR135W YPL022W
YLR136C YNL230C
YLR141W YLR295C
YLR141W YPL224C
YLR143W YML023C
YLR144C YLR191W
YLR144C YPR154W
YLR146C YPR069C
YLR147C YLR275W
YLR147C YLR430W
YLR147C YLR433C
YLR147C YMR088C
YLR147C YMR125W
YLR147C YMR240C
YLR147C YNL016W
YLR147C YNR072W
YLR147C YOR159C
YLR147C YOR308C
YLR147C YPR014C
YLR147C YPR082C
YLR147C YPR178W
YLR147C YPR182W
YLR148W YLR396C
YLR148W YML085C
YLR148W YMR197C
YLR148W YMR231W
YLR148W YOR106W
YLR148W YPL045W
YLR148W YPL240C
YLR150W YLR288C
YLR151C YPR066W
YLR153C YLR383W
YLR153C YNL244C
YLR154C YNL088W
YLR158C YLR295C
YLR158C YNL070W
YLR158C YPR163C
YLR163C YOL021C
YLR166C YMR002W
YLR166C YPR055W
YLR168C YLR295C
YLR170C YPL259C
YLR170C YPR029C
YLR171W YPR201W
YLR172C YOL042W
YLR172C YOR159C
YLR174W YNR065C
YLR175W YLR197W
YLR175W YLR233C
YLR175W YLR259C
YLR175W YLR304C
YLR175W YMR047C
YLR175W YMR108W
YLR175W YMR186W
YLR175W YMR205C
YLR175W YMR290C
YLR175W YMR309C
YLR175W YNL124W
YLR175W YNL189W
YLR175W YNL307C
YLR175W YNR001C
YLR175W YOR133W
YLR175W YOR267C
YLR175W YPL012W
YLR175W YPL043W
YLR176C YLR357W
YLR176C YNL030W
YLR176C YOR304W
YLR176C YPL082C
YLR177W YPL203W
YLR180W YLR186W
YLR180W YLR288C
YLR180W YLR383W
YLR180W YLR442C
YLR180W YML057W
YLR180W YML064C
YLR180W YML126C
YLR180W YMR055C
YLR180W YMR059W
YLR180W YMR093W
YLR180W YMR106C
YLR180W YMR137C
YLR180W YMR198W
YLR180W YMR205C
YLR180W YMR284W
YLR180W YNL030W
YLR180W YNL128W
YLR180W YNL182C
YLR180W YNL230C
YLR180W YNL236W
YLR180W YOL045W
YLR180W YOL126C
YLR180W YOL128C
YLR180W YOL133W
YLR180W YOR212W
YLR180W YOR319W
YLR180W YOR326W
YLR180W YOR351C
YLR180W YPL140C
YLR180W YPL164C
YLR180W YPL236C
YLR180W YPL259C
YLR180W YPR110C
YLR180W YPR111W
YLR181C YPR173C
YLR182W YOL131W
YLR182W YOR158W
YLR182W YOR159C
YLR182W YPL204W
YLR182W YPL256C
YLR186W YLR438W
YLR186W YMR205C
YLR186W YNR001C
YLR186W YOL055C
YLR186W YPL004C
YLR190W YMR117C
YLR190W YPL031C
YLR191W YLR330W
YLR191W YML034W
YLR191W YML035C
YLR191W YML052W
YLR191W YMR026C
YLR191W YMR066W
YLR191W YMR192W
YLR191W YNL025C
YLR191W YNL047C
YLR191W YNL094W
YLR191W YNL131W
YLR191W YNL138W
YLR191W YNL152W
YLR191W YNL206C
YLR191W YNL214W
YLR191W YNR016C
YLR191W YNR064C
YLR191W YOL044W
YLR191W YOR057W
YLR191W YOR181W
YLR191W YOR229W
YLR191W YOR259C
YLR191W YOR355W
YLR191W YPL027W
YLR191W YPL049C
YLR191W YPL084W
YLR191W YPL202C
YLR191W YPR091C
YLR191W YPR157W
YLR191W YPR171W
YLR192C YML064C
YLR192C YNL244C
YLR192C YOR361C
YLR192C YPR041W
YLR196W YLR233C
YLR196W YLR449W
YLR196W YMR047C
YLR196W YNL037C
YLR196W YNL125C
YLR196W YNL230C
YLR196W YOL077C
YLR196W YOL151W
YLR196W YOR176W
YLR196W YOR267C
YLR196W YPL126W
YLR196W YPL141C
YLR196W YPL207W
YLR196W YPL259C
YLR196W YPR115W
YLR196W YPR191W
YLR197W YMR116C
YLR197W YMR236W
YLR197W YNL061W
YLR197W YNL088W
YLR197W YOL115W
YLR197W YOR303W
YLR197W YPL043W
YLR198C YPL094C
YLR199C YMR263W
YLR200W YLR212C
YLR200W YLR288C
YLR200W YML094W
YLR200W YMR052W
YLR201C YPR086W
YLR202C YLR288C
YLR203C YLR447C
YLR203C YPL019C
YLR204W YMR299C
YLR207W YLR450W
YLR207W YML075C
YLR207W YNL095C
YLR207W YOL013C
YLR207W YPL022W
YLR208W YML012W
YLR208W YML130C
YLR208W YNL307C
YLR208W YPL085W
YLR208W YPR107C
YLR209C YNL189W
YLR211C YLR446W
YLR211C YNL189W
YLR212C YML094W
YLR212C YNL126W
YLR212C YNL153C
YLR214W YMR026C
YLR214W YMR054W
YLR215C YLR295C
YLR215C YLR386W
YLR215C YLR447C
YLR215C YNL116W
YLR216C YMR186W
YLR216C YMR303C
YLR216C YNL278W
YLR216C YNL330C
YLR216C YNR032W
YLR216C YOR154W
YLR216C YOR220W
YLR216C YPL240C
YLR219W YLR427W
YLR220W YOR085W
YLR221C YMR187C
YLR221C YPR115W
YLR222C YLR259C
YLR222C YMR105C
YLR222C YMR319C
YLR222C YNL055C
YLR222C YNL138W
YLR222C YNL239W
YLR222C YNR041C
YLR222C YPL265W
YLR223C YLR362W
YLR223C YOR247W
YLR224W YOL133W
YLR224W YOR057W
YLR225C YNL141W
YLR226W YMR125W
YLR226W YPR161C
YLR227C YML133C
YLR227C YOR089C
YLR229C YLR259C
YLR229C YMR303C
YLR229C YNL271C
YLR229C YNL298W
YLR229C YOL069W
YLR229C YOL113W
YLR229C YOR127W
YLR229C YOR151C
YLR229C YPL161C
YLR229C YPL242C
YLR233C YLR318W
YLR233C YML038C
YLR233C YNL064C
YLR233C YNL132W
YLR233C YNL229C
YLR233C YOR201C
YLR233C YOR319W
YLR233C YPL012W
YLR234W YMR190C
YLR238W YML085C
YLR238W YML123C
YLR238W YMR029C
YLR238W YMR319C
YLR238W YPR110C
YLR239C YLR288C
YLR239C YNL030W
YLR239C YPL073C
YLR240W YPL120W
YLR241W YLR372W
YLR241W YMR243C
YLR241W YNR060W
YLR241W YOR307C
YLR245C YLR291C
YLR245C YML064C
YLR245C YNL189W
YLR245C YPL070W
YLR246W YOL110W
YLR247C YMR066W
YLR247C YNL030W
YLR247C YOR028C
YLR248W YMR319C
YLR248W YPL078C
YLR249W YOR264W
YLR249W YPL082C
YLR249W YPR180W
YLR251W YLR453C
YLR252W YLR288C
YLR254C YLR288C
YLR254C YLR314C
YLR254C YNL103W
YLR254C YOR269W
YLR258W YLR273C
YLR258W YOR026W
YLR258W YOR178C
YLR258W YPL031C
YLR258W YPL204W
YLR258W YPL219W
YLR259C YLR291C
YLR259C YLR320W
YLR259C YLR352W
YLR259C YLR383W
YLR259C YLR403W
YLR259C YML016C
YLR259C YML057W
YLR259C YML064C
YLR259C YML112W
YLR259C YMR001C
YLR259C YMR022W
YLR259C YMR036C
YLR259C YMR049C
YLR259C YMR055C
YLR259C YMR106C
YLR259C YMR138W
YLR259C YMR205C
YLR259C YNL006W
YLR259C YNL061W
YLR259C YNL094W
YLR259C YNL106C
YLR259C YNL128W
YLR259C YNL135C
YLR259C YNL230C
YLR259C YNL244C
YLR259C YNL317W
YLR259C YNR047W
YLR259C YOL062C
YLR259C YOL094C
YLR259C YOL108C
YLR259C YOL113W
YLR259C YOL126C
YLR259C YOL128C
YLR259C YOR005C
YLR259C YOR020C
YLR259C YOR125C
YLR259C YOR174W
YLR259C YOR181W
YLR259C YOR212W
YLR259C YOR233W
YLR259C YOR269W
YLR259C YOR351C
YLR259C YOR386W
YLR259C YPL026C
YLR259C YPL135W
YLR259C YPL149W
YLR259C YPL151C
YLR259C YPL164C
YLR259C YPL203W
YLR259C YPL204W
YLR259C YPL262W
YLR259C YPR015C
YLR259C YPR054W
YLR259C YPR111W
YLR259C YPR178W
YLR261C YNL025C
YLR262C YLR304C
YLR262C YMR235C
YLR262C YNL263C
YLR262C YOL055C
YLR264W YOL149W
YLR265C YNL044W
YLR266C YNL113W
YLR267W YOL133W
YLR268W YNL237W
YLR268W YNL287W
YLR268W YOR037W
YLR268W YOR075W
YLR268W YOR311C
YLR268W YPL010W
YLR268W YPL218W
YLR271W YMR106C
YLR273C YLR447C
YLR273C YNL025C
YLR274W YOR080W
YLR274W YPR019W
YLR275W YLR298C
YLR275W YMR125W
YLR275W YMR213W
YLR275W YNL147W
YLR275W YOR159C
YLR275W YPL178W
YLR275W YPR182W
YLR276C YMR308C
YLR276C YPL043W
YLR277C YLR437C
YLR277C YMR061W
YLR277C YNL317W
YLR277C YOR250C
YLR277C YPR107C
YLR281C YLR438C-A
YLR284C YML064C
YLR284C YNL189W
YLR284C YOR180C
YLR284C YPL070W
YLR287C YLR340W
YLR287C YNL092W
YLR288C YLR290C
YLR288C YMR159C
YLR288C YMR295C
YLR288C YNL013C
YLR288C YNL064C
YLR288C YNL110C
YLR288C YNL131W
YLR288C YNL158W
YLR288C YNL190W
YLR288C YNL301C
YLR288C YOL012C
YLR288C YOL046C
YLR288C YOL055C
YLR288C YOL093W
YLR288C YOL131W
YLR288C YOL139C
YLR288C YOR087W
YLR288C YOR104W
YLR288C YOR368W
YLR288C YPL194W
YLR288C YPL258C
YLR288C YPR018W
YLR289W YOL133W
YLR289W YPL022W
YLR289W YPL170W
YLR291C YLR386W
YLR291C YLR423C
YLR291C YML085C
YLR291C YML124C
YLR291C YMR052W
YLR291C YMR058W
YLR291C YMR108W
YLR291C YMR186W
YLR291C YMR246W
YLR291C YNL064C
YLR291C YNL265C
YLR291C YOL130W
YLR291C YOR260W
YLR291C YOR284W
YLR291C YOR380W
YLR291C YPL070W
YLR291C YPL124W
YLR291C YPL237W
YLR291C YPL240C
YLR292C YML008C
YLR292C YML123C
YLR292C YNL003C
YLR292C YOR254C
YLR292C YPL094C
YLR292C YPR048W
YLR293C YLR335W
YLR293C YLR347C
YLR293C YMR235C
YLR293C YMR308C
YLR293C YNL071W
YLR293C YNL189W
YLR293C YOL021C
YLR293C YOR160W
YLR293C YOR185C
YLR294C YMR047C
YLR294C YOR190W
YLR294C YOR348C
YLR294C YPR086W
YLR295C YLR455W
YLR295C YLR460C
YLR295C YML007W
YLR295C YML034W
YLR295C YML058W
YLR295C YML079W
YLR295C YML121W
YLR295C YMR003W
YLR295C YMR039C
YLR295C YMR090W
YLR295C YMR138W
YLR295C YMR141C
YLR295C YMR144W
YLR295C YMR152W
YLR295C YMR153W
YLR295C YMR177W
YLR295C YMR181C
YLR295C YMR238W
YLR295C YNL009W
YLR295C YNL066W
YLR295C YNL194C
YLR295C YNL205C
YLR295C YNL263C
YLR295C YNL324W
YLR295C YNL328C
YLR295C YOL008W
YLR295C YOL050C
YLR295C YOR145C
YLR295C YOR184W
YLR295C YOR324C
YLR295C YPL124W
YLR295C YPR086W
YLR295C YPR118W
YLR295C YPR163C
YLR295C YPR182W
YLR297W YPR156C
YLR298C YML046W
YLR298C YMR125W
YLR299W YOL137W
YLR300W YMR049C
YLR300W YOL126C
YLR301W YLR453C
YLR301W YNL178W
YLR303W YNL189W
YLR304C YML064C
YLR304C YMR049C
YLR304C YMR059W
YLR304C YNL135C
YLR304C YNL189W
YLR304C YNL192W
YLR304C YOL006C
YLR304C YOL094C
YLR304C YOR005C
YLR304C YOR089C
YLR304C YPL204W
YLR304C YPR110C
YLR305C YMR212C
YLR305C YOR047C
YLR305C YOR355W
YLR306W YPL003W
YLR310C YMR139W
YLR310C YMR156C
YLR310C YMR189W
YLR310C YMR275C
YLR310C YNL025C
YLR310C YNL098C
YLR310C YNL116W
YLR310C YNL229C
YLR310C YNL231C
YLR310C YNL307C
YLR310C YNR037C
YLR310C YNR064C
YLR310C YOR013W
YLR310C YOR101W
YLR310C YOR156C
YLR310C YPL038W
YLR310C YPL049C
YLR310C YPL082C
YLR310C YPL100W
YLR310C YPL203W
YLR310C YPL204W
YLR310C YPL240C
YLR310C YPR023C
YLR310C YPR108W
YLR310C YPR171W
YLR310C YPR175W
YLR312C YMR047C
YLR312C YOL088C
YLR313C YLR362W
YLR313C YOR231W
YLR313C YPL140C
YLR314C YLR355C
YLR314C YMR055C
YLR314C YMR186W
YLR314C YNL166C
YLR315W YLR453C
YLR315W YPR105C
YLR317W YNL140C
YLR319C YLR362W
YLR319C YMR186W
YLR319C YNL271C
YLR320W YNR001C
YLR321C YLR345W
YLR321C YML064C
YLR321C YPL022W
YLR321C YPL070W
YLR322W YNL025C
YLR324W YMR153W
YLR324W YNL189W
YLR324W YPR028W
YLR325C YOR327C
YLR326W YNL323W
YLR326W YPL151C
YLR327C YMR312W
YLR327C YPL042C
YLR328W YLR332W
YLR328W YLR347C
YLR328W YLR438W
YLR328W YML064C
YLR328W YNL189W
YLR328W YPL259C
YLR329W YPL259C
YLR332W YLR371W
YLR332W YOL109W
YLR334C YOR264W
YLR335W YLR347C
YLR335W YMR047C
YLR335W YNL189W
YLR335W YOR020C
YLR335W YOR133W
YLR337C YML001W
YLR337C YMR032W
YLR337C YMR109W
YLR337C YNL020C
YLR337C YOR181W
YLR339C YLR461W
YLR340W YNL030W
YLR340W YNL064C
YLR340W YPR016C
YLR342W YML130C
YLR342W YNL020C
YLR342W YNL025C
YLR342W YNL298W
YLR342W YNL307C
YLR342W YPL094C
YLR342W YPR165W
YLR343W YML019W
YLR343W YMR215W
YLR343W YPL076W
YLR345W YML092C
YLR345W YNL189W
YLR347C YLR377C
YLR347C YML007W
YLR347C YMR001C
YLR347C YMR047C
YLR347C YMR125W
YLR347C YMR159C
YLR347C YMR273C
YLR347C YMR308C
YLR347C YNL044W
YLR347C YNL189W
YLR347C YNL323W
YLR347C YNL331C
YLR347C YOL143C
YLR347C YOR098C
YLR347C YOR185C
YLR347C YOR304W
YLR347C YPL089C
YLR347C YPL111W
YLR347C YPL124W
YLR347C YPL153C
YLR347C YPL178W
YLR347C YPR018W
YLR347C YPR025C
YLR350W YMR296C
YLR351C YOR327C
YLR352W YLR447C
YLR352W YOL133W
YLR353W YMR047C
YLR354C YNL053W
YLR354C YNL189W
YLR354C YOR061W
YLR354C YPR110C
YLR355C YLR442C
YLR355C YNL180C
YLR355C YNL244C
YLR355C YOL062C
YLR355C YOR061W
YLR355C YOR174W
YLR355C YPL031C
YLR355C YPL149W
YLR355C YPL203W
YLR355C YPR110C
YLR358C YMR228W
YLR358C YNL025C
YLR358C YNL145W
YLR359W YOR098C
YLR359W YOR361C
YLR362W YMR186W
YLR362W YOR089C
YLR362W YPL240C
YLR363C YMR080C
YLR366W YOR312C
YLR368W YMR035W
YLR368W YMR048W
YLR368W YPL022W
YLR368W YPR078C
YLR368W YPR093C
YLR369W YMR049C
YLR370C YNR035C
YLR370C YOR361C
YLR371W YNL127W
YLR371W YOL139C
YLR371W YOR008C
YLR371W YPR165W
YLR372W YLR378C
YLR372W YML048W
YLR372W YML075C
YLR372W YML123C
YLR372W YMR058W
YLR372W YMR149W
YLR372W YMR215W
YLR372W YNL048W
YLR372W YNL101W
YLR372W YNL238W
YLR372W YOL132W
YLR372W YOL156W
YLR372W YPL076W
YLR372W YPL264C
YLR372W YPR156C
YLR372W YPR194C
YLR372W YPR198W
YLR373C YMR048W
YLR373C YMR140W
YLR373C YMR154C
YLR373C YNR041C
YLR373C YOR028C
YLR373C YOR317W
YLR373C YOR368W
YLR373C YPL060W
YLR373C YPL107W
YLR373C YPR025C
YLR373C YPR065W
YLR377C YML064C
YLR377C YML121W
YLR377C YNL189W
YLR377C YPL169C
YLR378C YMR297W
YLR378C YPL253C
YLR383W YLR438W
YLR383W YML028W
YLR383W YML056C
YLR383W YMR186W
YLR383W YNL030W
YLR383W YNL064C
YLR383W YNL189W
YLR383W YOL055C
YLR383W YOR230W
YLR383W YOR375C
YLR383W YPL028W
YLR383W YPL061W
YLR383W YPL262W
YLR383W YPR165W
YLR384C YMR312W
YLR384C YOR151C
YLR384C YPL086C
YLR384C YPL101W
YLR384C YPR187W
YLR385C YLR424W
YLR385C YNL107W
YLR385C YOL012C
YLR385C YPL235W
YLR386W YML092C
YLR386W YNL041C
YLR386W YNR016C
YLR386W YPL151C
YLR386W YPL256C
YLR387C YOL056W
YLR390W-A YOL132W
YLR390W-A YPL149W
YLR392C YPL255W
YLR393W YMR279C
YLR394W YMR224C
YLR396C YMR231W
YLR396C YMR291W
YLR396C YOR106W
YLR396C YPL045W
YLR397C YMR047C
YLR397C YPR017C
YLR398C YOR076C
YLR399C YNL107W
YLR399C YNL244C
YLR399C YOL012C
YLR399C YOR338W
YLR401C YMR047C
YLR403W YOR025W
YLR403W YOR370C
YLR411W YNL221C
YLR412W YOL031C
YLR416C YPR135W
YLR417W YLR452C
YLR417W YMR077C
YLR417W YPL002C
YLR418C YML010W
YLR418C YOL145C
YLR418C YOR123C
YLR418C YOR151C
YLR418C YPL129W
YLR418C YPR086W
YLR421C YOL133W
YLR422W YOL108C
YLR423C YML041C
YLR423C YML064C
YLR423C YMR017W
YLR423C YMR025W
YLR423C YMR032W
YLR423C YMR068W
YLR423C YMR124W
YLR423C YMR204C
YLR423C YMR213W
YLR423C YNL078W
YLR423C YNL090W
YLR423C YNL182C
YLR423C YNL230C
YLR423C YOR158W
YLR423C YOR164C
YLR423C YOR232W
YLR423C YPL077C
YLR423C YPL124W
YLR423C YPL159C
YLR423C YPL174C
YLR423C YPR105C
YLR423C YPR165W
YLR423C YPR179C
YLR423C YPR185W
YLR424W YOR023C
YLR424W YOR158W
YLR424W YPR182W
YLR425W YOR053W
YLR426W YLR447C
YLR426W YLR453C
YLR427W YLR432W
YLR427W YML056C
YLR427W YMR290C
YLR427W YMR319C
YLR427W YNL132W
YLR427W YNL308C
YLR427W YOL041C
YLR427W YOL055C
YLR427W YOL139C
YLR427W YOR206W
YLR427W YPL012W
YLR427W YPL043W
YLR428C YPL242C
YLR429W YNL094W
YLR429W YNR035C
YLR429W YPL032C
YLR430W YMR125W
YLR430W YPL022W
YLR432W YNL175C
YLR432W YNL230C
YLR432W YOL115W
YLR433C YLR453C
YLR433C YMR205C
YLR433C YMR246W
YLR433C YNL027W
YLR433C YNL047C
YLR433C YNL064C
YLR433C YNL085W
YLR433C YOR324C
YLR434C YMR047C
YLR435W YML107C
YLR435W YNL221C
YLR436C YMR304W
YLR438C-A YMR142C
YLR438C-A YMR268C
YLR438C-A YNL147W
YLR438C-A YOL149W
YLR438C-A YOR096W
YLR438C-A YPL084W
YLR438C-A YPR178W
YLR438W YMR059W
YLR438W YNL244C
YLR438W YPL022W
YLR438W YPL150W
YLR438W YPL204W
YLR439W YNL185C
YLR439W YNL284C
YLR440C YNL066W
YLR440C YNL258C
YLR441C YOR119C
YLR442C YML109W
YLR442C YMR223W
YLR442C YMR226C
YLR442C YMR307W
YLR442C YMR318C
YLR442C YNL030W
YLR442C YNL064C
YLR442C YNL216W
YLR442C YNR001C
YLR446W YOR028C
YLR446W YOR047C
YLR447C YLR465C
YLR447C YML022W
YLR447C YML041C
YLR447C YMR054W
YLR447C YMR071C
YLR447C YMR127C
YLR447C YMR154C
YLR447C YNL028W
YLR447C YNL134C
YLR447C YNL161W
YLR447C YNL169C
YLR447C YNL175C
YLR447C YNL182C
YLR447C YNL196C
YLR447C YNL323W
YLR447C YNR001C
YLR447C YOL011W
YLR447C YOL036W
YLR447C YOR028C
YLR447C YOR036W
YLR447C YOR047C
YLR447C YOR053W
YLR447C YOR181W
YLR447C YOR190W
YLR447C YOR231W
YLR447C YOR239W
YLR447C YOR260W
YLR447C YOR270C
YLR447C YOR315W
YLR447C YOR332W
YLR447C YOR374W
YLR447C YOR379C
YLR447C YPL003W
YLR447C YPL050C
YLR447C YPL152W
YLR447C YPR006C
YLR447C YPR078C
YLR449W YLR453C
YLR449W YMR049C
YLR449W YNL061W
YLR449W YOR267C
YLR450W YMR022W
YLR450W YOL013C
YLR450W YOL113W
YLR450W YPR154W
YLR451W YNL118C
YLR452C YLR457C
YLR452C YML038C
YLR452C YMR004W
YLR452C YOL018C
YLR452C YOR036W
YLR453C YML027W
YLR453C YML038C
YLR453C YMR052W
YLR453C YMR147W
YLR453C YNL013C
YLR453C YNL072W
YLR453C YNL133C
YLR453C YNL216W
YLR453C YNL237W
YLR453C YNL260C
YLR453C YNR009W
YLR453C YNR013C
YLR453C YNR050C
YLR453C YNR066C
YLR453C YNR071C
YLR453C YOL006C
YLR453C YOR001W
YLR453C YOR195W
YLR453C YOR198C
YLR453C YOR206W
YLR453C YOR220W
YLR453C YOR230W
YLR453C YOR314W
YLR453C YPL034W
YLR453C YPL057C
YLR453C YPL098C
YLR453C YPL154C
YLR453C YPR110C
YLR453C YPR144C
YLR454W YMR065W
YLR455W YPR086W
YLR456W YNR053C
YLR456W YPR172W
YLR457C YML006C
YLR457C YNL258C
YLR457C YPR086W
YLR459W YNL301C
YLR465C YML035C
YLR465C YPR071W
YML001W YNL263C
YML006C YNL025C
YML006C YNL183C
YML006C YOR267C
YML006C YPL204W
YML007W YMR047C
YML007W YMR308C
YML007W YOR244W
YML008C YMR059W
YML008C YOR097C
YML008C YPL020C
YML008C YPR113W
YML009C YNL284C
YML010W YNL201C
YML010W YOL145C
YML010W YOR123C
YML010W YPL203W
YML010W YPR041W
YML011C YOR047C
YML011C YOR128C
YML012W YMR054W
YML012W YPR181C
YML014W YML099C
YML014W YNR046W
YML015C YML098W
YML015C YMR077C
YML015C YMR236W
YML016C YMR108W
YML016C YMR311C
YML016C YOR054C
YML016C YOR308C
YML016C YOR329C
YML016C YPL074W
YML016C YPR005C
YML019W YNL318C
YML019W YPR086W
YML020W YMR106C
YML022W YMR106C
YML023C YOL128C
YML025C YNL185C
YML028W YML102W
YML028W YMR022W
YML028W YNL189W
YML028W YNL244C
YML028W YOR031W
YML028W YOR089C
YML028W YOR174W
YML028W YPL106C
YML028W YPL208W
YML029W YMR066W
YML029W YNL329C
YML031W YMR153W
YML031W YOR284W
YML031W YPR021C
YML032C YNL312W
YML032C YOL055C
YML032C YPL153C
YML032C YPL258C
YML036W YMR319C
YML037C YNL092W
YML038C YNR066C
YML041C YOL012C
YML041C YOR299W
YML041C YPL235W
YML042W YMR038C
YML042W YNL046W
YML042W YNL189W
YML042W YOL075C
YML046W YPR182W
YML048W YML067C
YML048W YML123C
YML048W YMR011W
YML048W YMR058W
YML048W YMR149W
YML048W YMR215W
YML048W YNL101W
YML048W YNL300W
YML048W YOL132W
YML048W YOL156W
YML048W YPL076W
YML048W YPL264C
YML048W YPL274W
YML048W YPR156C
YML048W YPR198W
YML049C YMR125W
YML049C YMR213W
YML049C YMR240C
YML049C YMR288W
YML049C YOR159C
YML049C YOR319W
YML049C YPL178W
YML049C YPR182W
YML051W YPL248C
YML054C YNR017W
YML054C YPL063W
YML055W YOL016C
YML056C YNL230C
YML056C YOL115W
YML057W YMR066W
YML057W YNL037C
YML057W YNL047C
YML057W YNL290W
YML057W YPL235W
YML057W YPR108W
YML057W YPR115W
YML058W YMR083W
YML058W YMR205C
YML058W YNL116W
YML058W YPR160W
YML059C YMR308C
YML060W YOL010W
YML061C YMR063W
YML062C YNL097C
YML062C YNL139C
YML062C YNL189W
YML064C YML078W
YML064C YML085C
YML064C YML124C
YML064C YMR012W
YML064C YMR055C
YML064C YMR106C
YML064C YMR153W
YML064C YMR159C
YML064C YMR186W
YML064C YMR205C
YML064C YMR214W
YML064C YMR226C
YML064C YMR246W
YML064C YMR290C
YML064C YNL044W
YML064C YNL064C
YML064C YNL071W
YML064C YNL218W
YML064C YNL239W
YML064C YNL331C
YML064C YNL333W
YML064C YNR001C
YML064C YNR012W
YML064C YOL055C
YML064C YOL139C
YML064C YOR020C
YML064C YOR128C
YML064C YOR133W
YML064C YOR229W
YML064C YOR232W
YML064C YOR272W
YML064C YOR284W
YML064C YOR374W
YML064C YOR380W
YML064C YPL049C
YML064C YPL070W
YML064C YPL111W
YML064C YPL124W
YML064C YPL192C
YML064C YPL218W
YML064C YPL235W
YML064C YPL242C
YML064C YPL255W
YML064C YPL258C
YML064C YPR182W
YML064C YPR191W
YML064C YPR193C
YML065W YML109W
YML065W YNL261W
YML065W YPL022W
YML065W YPR162C
YML067C YML130C
YML067C YPL234C
YML069W YNL102W
YML069W YOL054W
YML069W YOR292C
YML070W YOR266W
YML071C YNL265C
YML074C YOR080W
YML074C YOR267C
YML074C YPL204W
YML074C YPR115W
YML075C YNR009W
YML075C YOL013C
YML075C YOR102W
YML075C YPL264C
YML081C-A YPR020W
YML085C YML112W
YML085C YML115C
YML085C YMR001C
YML085C YMR106C
YML085C YMR284W
YML085C YNL090W
YML085C YNL113W
YML085C YNL148C
YML085C YNL161W
YML085C YNL182C
YML085C YNL223W
YML085C YNL290W
YML085C YNL311C
YML085C YOL086C
YML085C YOL087C
YML085C YOL115W
YML085C YOL126C
YML085C YOL133W
YML085C YOR181W
YML085C YOR229W
YML085C YOR319W
YML085C YPL140C
YML085C YPL150W
YML085C YPR110C
YML085C YPR111W
YML091C YML111W
YML091C YMR036C
YML091C YNL118C
YML091C YOR119C
YML091C YPL204W
YML092C YMR047C
YML092C YMR308C
YML092C YMR314W
YML092C YOL038W
YML092C YOL082W
YML092C YOR020C
YML092C YOR157C
YML092C YPL144W
YML092C YPL255W
YML092C YPR103W
YML092C YPR126C
YML095C YMR201C
YML095C YNR001C
YML095C YOL055C
YML095C YOL090W
YML095C YOR260W
YML095C YPL022W
YML095C YPL262W
YML098W YMR005W
YML098W YMR227C
YML098W YMR236W
YML098W YOR174W
YML098W YPL011C
YML099C YMR042W
YML099C YMR043W
YML099C YNL118C
YML100W YMR139W
YML102W YPR018W
YML103C YMR129W
YML104C YPR099C
YML104C YPR154W
YML105C YPR086W
YML105C YPR088C
YML108W YPR086W
YML109W YMR109W
YML109W YMR273C
YML109W YNL271C
YML109W YNL298W
YML109W YOR362C
YML109W YPL115C
YML109W YPR165W
YML111W YMR229C
YML111W YOR201C
YML111W YPL043W
YML111W YPL204W
YML112W YNL118C
YML112W YPL235W
YML115C YPL050C
YML117W YNL016W
YML117W YPL178W
YML117W YPR106W
YML121W YNL113W
YML121W YOL144W
YML123C YNL061W
YML123C YNL116W
YML123C YNR041C
YML123C YNR075W
YML123C YOR016C
YML123C YOR181W
YML123C YOR254C
YML123C YOR307C
YML123C YPR156C
YML124C YMR106C
YML124C YMR137C
YML124C YNL148C
YML124C YNL311C
YML124C YOL115W
YML124C YOL133W
YML124C YOR181W
YML124C YPR110C
YML124C YPR111W
YML125C YMR153W
YML126C YMR059W
YML126C YNL119W
YML129C YOR110W
YMR001C YMR012W
YMR001C YMR076C
YMR001C YNL092W
YMR001C YNL172W
YMR001C YNL175C
YMR001C YNL189W
YMR001C YNL225C
YMR001C YOR117W
YMR001C YOR259C
YMR001C YPL153C
YMR001C YPL154C
YMR001C YPR007C
YMR002W YOR008C
YMR003W YPR141C
YMR009W YPL222W
YMR012W YMR059W
YMR012W YMR106C
YMR012W YMR198W
YMR012W YOL006C
YMR012W YOR109W
YMR012W YPR015C
YMR014W YOL133W
YMR014W YOR264W
YMR017W YOR036W
YMR017W YOR327C
YMR017W YPL232W
YMR019W YOL004W
YMR020W YOR075W
YMR020W YPL244C
YMR021C YNL030W
YMR022W YNR031C
YMR024W YNL185C
YMR024W YNL284C
YMR025W YNR052C
YMR026C YOL044W
YMR032W YMR045C
YMR032W YMR109W
YMR032W YMR162C
YMR032W YNL078W
YMR032W YNL094W
YMR032W YNL152W
YMR032W YNL199C
YMR032W YNL271C
YMR032W YNL284C-B
YMR032W YOL036W
YMR032W YOL070C
YMR032W YOL093W
YMR032W YOR098C
YMR032W YOR181W
YMR032W YOR191W
YMR032W YOR264W
YMR032W YOR324C
YMR032W YPL059W
YMR032W YPL084W
YMR032W YPL115C
YMR032W YPL140C
YMR032W YPL158C
YMR032W YPR137C-B
YMR033W YOR290C
YMR033W YPL016W
YMR036C YOR061W
YMR036C YPL204W
YMR036C YPR120C
YMR036C YPR191W
YMR041C YPL131W
YMR042W YMR043W
YMR043W YNL068C
YMR043W YOR087W
YMR047C YMR152W
YMR047C YMR157C
YMR047C YMR206W
YMR047C YMR294W
YMR047C YMR307W
YMR047C YMR308C
YMR047C YNL078W
YMR047C YNL189W
YMR047C YNL194C
YMR047C YNL204C
YMR047C YNL300W
YMR047C YNL319W
YMR047C YNR007C
YMR047C YNR040W
YMR047C YNR061C
YMR047C YNR074C
YMR047C YOL111C
YMR047C YOL123W
YMR047C YOL144W
YMR047C YOL146W
YMR047C YOL149W
YMR047C YOL154W
YMR047C YOR020C
YMR047C YOR060C
YMR047C YOR062C
YMR047C YOR064C
YMR047C YOR102W
YMR047C YOR104W
YMR047C YOR112W
YMR047C YOR121C
YMR047C YOR157C
YMR047C YOR160W
YMR047C YOR213C
YMR047C YOR251C
YMR047C YOR286W
YMR047C YOR289W
YMR047C YOR302W
YMR047C YOR314W
YMR047C YOR329C
YMR047C YOR344C
YMR047C YOR362C
YMR047C YPL013C
YMR047C YPL083C
YMR047C YPL125W
YMR047C YPR119W
YMR047C YPR172W
YMR047C YPR181C
YMR048W YMR159C
YMR048W YMR308C
YMR048W YNL273W
YMR048W YOL131W
YMR049C YMR093W
YMR049C YMR100W
YMR049C YMR290C
YMR049C YNL002C
YMR049C YNL061W
YMR049C YNL110C
YMR049C YNL230C
YMR049C YOL077C
YMR049C YOR061W
YMR049C YOR206W
YMR049C YOR233W
YMR049C YOR267C
YMR049C YOR272W
YMR049C YOR361C
YMR049C YPL042C
YMR049C YPL043W
YMR049C YPL093W
YMR049C YPL141C
YMR049C YPL214C
YMR049C YPL258C
YMR049C YPR016C
YMR049C YPR115W
YMR052W YNL127W
YMR053C YOL004W
YMR054W YMR243C
YMR054W YOR332W
YMR054W YPR036W
YMR055C YNL064C
YMR055C YPL040C
YMR056C YNR056C
YMR058W YOL003C
YMR058W YOR016C
YMR058W YOR161C
YMR058W YOR307C
YMR058W YPL094C
YMR058W YPL149W
YMR058W YPL227C
YMR058W YPL234C
YMR058W YPL264C
YMR058W YPL274W
YMR059W YMR266W
YMR059W YNL014W
YMR059W YNL030W
YMR059W YNL135C
YMR059W YNR001C
YMR059W YNR008W
YMR059W YOL055C
YMR059W YOL139C
YMR059W YOR230W
YMR059W YOR332W
YMR059W YOR374W
YMR059W YPL004C
YMR059W YPL037C
YMR059W YPL061W
YMR059W YPL083C
YMR061W YNL030W
YMR061W YNL317W
YMR061W YOL123W
YMR061W YOR250C
YMR064W YOL123W
YMR065W YNL084C
YMR066W YMR106C
YMR066W YMR139W
YMR066W YNL183C
YMR066W YOR272W
YMR066W YOR351C
YMR068W YNL006W
YMR068W YNL047C
YMR068W YOR014W
YMR072W YOL004W
YMR075W YNL330C
YMR075W YOL004W
YMR075W YOR096W
YMR077C YPR173C
YMR078C YNL262W
YMR078C YNL290W
YMR078C YOL094C
YMR078C YPR175W
YMR080C YNL016W
YMR080C YNL112W
YMR080C YNL118C
YMR080C YOL123W
YMR080C YOR076C
YMR080C YPL204W
YMR087W YNL135C
YMR088C YPL050C
YMR092C YNL138W
YMR092C YPL263C
YMR094W YMR168C
YMR094W YOR359W
YMR094W YPL240C
YMR095C YMR096W
YMR095C YNL333W
YMR096W YMR322C
YMR096W YNL333W
YMR096W YOR098C
YMR097C YPL154C
YMR102C YNL202W
YMR102C YNL218W
YMR102C YOR174W
YMR104C YOL082W
YMR104C YOL139C
YMR104C YOR154W
YMR105C YMR199W
YMR105C YNL094W
YMR105C YOR212W
YMR105C YPR015C
YMR106C YMR108W
YMR106C YMR205C
YMR106C YMR214W
YMR106C YMR226C
YMR106C YMR284W
YMR106C YMR287C
YMR106C YNL006W
YMR106C YNL007C
YMR106C YNL037C
YMR106C YNL055C
YMR106C YNL064C
YMR106C YNR016C
YMR106C YNR053C
YMR106C YOL055C
YMR106C YOL078W
YMR106C YOR027W
YMR106C YOR110W
YMR106C YOR142W
YMR106C YOR151C
YMR106C YOR302W
YMR106C YOR374W
YMR106C YPL031C
YMR106C YPL061W
YMR106C YPL140C
YMR106C YPL235W
YMR106C YPL240C
YMR106C YPR003C
YMR106C YPR088C
YMR106C YPR160W
YMR106C YPR167C
YMR106C YPR175W
YMR108W YMR116C
YMR108W YMR117C
YMR108W YNL128W
YMR108W YNR031C
YMR108W YOL062C
YMR108W YOL126C
YMR108W YOR174W
YMR108W YOR351C
YMR108W YPL026C
YMR108W YPL140C
YMR109W YMR280C
YMR109W YMR299C
YMR109W YNL025C
YMR109W YNL094W
YMR109W YNL138W
YMR109W YNL206C
YMR109W YNL271C
YMR109W YNL298W
YMR109W YNL307C
YMR109W YNR007C
YMR109W YNR016C
YMR109W YNR059W
YMR109W YOL028C
YMR109W YOL070C
YMR109W YOL113W
YMR109W YOR047C
YMR109W YOR181W
YMR109W YOR227W
YMR109W YOR247W
YMR109W YOR389W
YMR109W YPL038W
YMR109W YPL277C
YMR109W YPR159W
YMR112C YOL135C
YMR116C YNL308C
YMR116C YOR056C
YMR116C YOR116C
YMR116C YOR133W
YMR116C YOR361C
YMR116C YPL106C
YMR117C YNL250W
YMR117C YOL034W
YMR118C YPL134C
YMR120C YOR212W
YMR123W YPL169C
YMR124W YPR119W
YMR125W YMR240C
YMR125W YNL016W
YMR125W YNL139C
YMR125W YNL189W
YMR125W YNL251C
YMR125W YNL330C
YMR125W YOL139C
YMR125W YPL178W
YMR125W YPL190C
YMR125W YPR057W
YMR125W YPR161C
YMR125W YPR182W
YMR127C YOR213C
YMR127C YPR018W
YMR128W YNL097C
YMR128W YPL139C
YMR129W YMR153W
YMR131C YOR063W
YMR131C YPL042C
YMR133W YPL114W
YMR134W YOR303W
YMR135C YPL153C
YMR137C YNL064C
YMR138W YOR070C
YMR138W YPL241C
YMR139W YNL071W
YMR139W YNL078W
YMR139W YNL199C
YMR139W YOL061W
YMR139W YOL081W
YMR139W YOR326W
YMR139W YPL158C
YMR146C YMR309C
YMR146C YNL244C
YMR146C YOL087C
YMR146C YOR361C
YMR146C YPL105C
YMR146C YPR041W
YMR146C YPR086W
YMR147W YOR232W
YMR147W YPR047W
YMR149W YMR279C
YMR149W YNL125C
YMR149W YNR055C
YMR149W YOR016C
YMR149W YOR085W
YMR149W YOR103C
YMR149W YOR279C
YMR151W YMR235C
YMR153W YMR298W
YMR153W YMR308C
YMR153W YNL234W
YMR153W YOL018C
YMR153W YOL065C
YMR153W YOL129W
YMR154C YOR362C
YMR159C YOR098C
YMR159C YOR212W
YMR159C YPL070W
YMR159C YPL149W
YMR162C YPR154W
YMR167W YNL071W
YMR167W YNL082W
YMR167W YOL043C
YMR167W YOL055C
YMR167W YOL090W
YMR167W YOR033C
YMR167W YOR155C
YMR167W YOR232W
YMR167W YPL164C
YMR168C YPL018W
YMR172W YOR039W
YMR172W YOR061W
YMR173W YPR096C
YMR176W YNL030W
YMR178W YOR018W
YMR179W YNL003C
YMR179W YOR213C
YMR179W YPL138C
YMR179W YPL153C
YMR180C YNL154C
YMR181C YPR105C
YMR184W YPR086W
YMR186W YMR246W
YMR186W YNL127W
YMR186W YNL135C
YMR186W YNL183C
YMR186W YNL189W
YMR186W YNL244C
YMR186W YNR032W
YMR186W YOL090W
YMR186W YOL126C
YMR186W YOR027W
YMR186W YOR057W
YMR186W YOR089C
YMR186W YOR212W
YMR186W YOR351C
YMR186W YPL031C
YMR186W YPL240C
YMR186W YPL259C
YMR190C YNL088W
YMR190C YPL164C
YMR192W YOR264W
YMR192W YPR154W
YMR193W YNL284C
YMR193W YPR086W
YMR195W YOR059C
YMR197C YOL018C
YMR197C YOR036W
YMR197C YOR106W
YMR198W YNL064C
YMR198W YNR001C
YMR198W YPR141C
YMR199W YPL031C
YMR199W YPL049C
YMR199W YPL061W
YMR199W YPL255W
YMR201C YNL312W
YMR201C YOL090W
YMR201C YPL022W
YMR201C YPR135W
YMR203W YNL131W
YMR205C YMR214W
YMR205C YNL064C
YMR205C YNL135C
YMR205C YNL290W
YMR205C YNL317W
YMR205C YOL094C
YMR205C YOL133W
YMR205C YOR351C
YMR205C YPL204W
YMR205C YPR110C
YMR205C YPR111W
YMR213W YMR288W
YMR213W YNR011C
YMR213W YPL151C
YMR213W YPR101W
YMR214W YMR284W
YMR214W YNL161W
YMR214W YOL094C
YMR214W YOL126C
YMR214W YOR212W
YMR214W YOR272W
YMR214W YPL140C
YMR214W YPR178W
YMR215W YNL044W
YMR215W YOR016C
YMR215W YPL076W
YMR215W YPL227C
YMR215W YPL234C
YMR215W YPR028W
YMR215W YPR156C
YMR216C YNL004W
YMR216C YOR177C
YMR216C YOR259C
YMR223W YOR119C
YMR223W YPL047W
YMR224C YNL023C
YMR224C YNL250W
YMR225C YNL284C
YMR226C YNL189W
YMR226C YNL290W
YMR228W YOR348C
YMR229C YNL090W
YMR229C YNL175C
YMR230W YPR154W
YMR231W YPL045W
YMR232W YPR120C
YMR233W YMR257C
YMR233W YOL006C
YMR235C YMR300C
YMR235C YOR185C
YMR235C YPL111W
YMR236W YNL099C
YMR236W YNL308C
YMR236W YOR047C
YMR236W YOR128C
YMR238W YOL131W
YMR239C YNL189W
YMR240C YMR288W
YMR240C YOR117W
YMR240C YOR123C
YMR240C YOR319W
YMR240C YPL016W
YMR240C YPL151C
YMR240C YPL213W
YMR240C YPR182W
YMR241W YOL132W
YMR241W YOR181W
YMR243C YNL096C
YMR243C YNR072W
YMR246W YNL088W
YMR246W YOL126C
YMR246W YOL133W
YMR246W YOL139C
YMR246W YPR017C
YMR255W YOR046C
YMR257C YNL121C
YMR257C YOR197W
YMR263W YNL330C
YMR263W YOL004W
YMR263W YPR086W
YMR264W YOR045W
YMR264W YPL076W
YMR267W YNL154C
YMR268C YNL147W
YMR268C YPR046W
YMR271C YOR098C
YMR271C YOR350C
YMR273C YNL189W
YMR273C YPL115C
YMR274C YOL132W
YMR275C YNL183C
YMR275C YPL140C
YMR276W YNL281W
YMR276W YOR117W
YMR280C YOR047C
YMR282C YOL123W
YMR284W YNL064C
YMR284W YOR374W
YMR284W YPL078C
YMR284W YPL240C
YMR285C YPR110C
YMR288W YOR159C
YMR288W YPR182W
YMR290C YNL061W
YMR290C YNL110C
YMR290C YNL189W
YMR290C YOR267C
YMR290C YPL043W
YMR290C YPR016C
YMR291W YOL055C
YMR291W YPL262W
YMR293C YOR299W
YMR294W YNL281W
YMR294W YOL069W
YMR294W YPL174C
YMR294W YPR083W
YMR294W YPR126C
YMR295C YNL307C
YMR303C YNL068C
YMR303C YOL094C
YMR303C YPR110C
YMR304W YNL161W
YMR304W YNL313C
YMR304W YOR326W
YMR304W YPR115W
YMR305C YPR086W
YMR306W YPR128C
YMR307W YPL204W
YMR308C YMR310C
YMR308C YMR314W
YMR308C YNL030W
YMR308C YNL189W
YMR308C YOL038W
YMR308C YOL108C
YMR308C YOL115W
YMR308C YOL127W
YMR308C YOR020C
YMR308C YOR098C
YMR308C YOR117W
YMR308C YOR229W
YMR308C YOR362C
YMR308C YOR373W
YMR308C YPL012W
YMR308C YPL020C
YMR308C YPL133C
YMR308C YPL209C
YMR309C YNL047C
YMR309C YNL244C
YMR309C YOL087C
YMR309C YOR039W
YMR309C YOR284W
YMR309C YOR361C
YMR309C YPL001W
YMR309C YPR016C
YMR309C YPR041W
YMR309C YPR086W
YMR311C YPL031C
YMR312W YPL086C
YMR312W YPL101W
YMR314W YOR261C
YMR314W YOR362C
YMR314W YPL144W
YMR314W YPR103W
YMR315W YNL135C
YMR315W YPR086W
YMR317W YOL108C
YMR319C YNL061W
YMR322C YNL260C
YMR322C YNL333W
YMR323W YOR351C
YNL001W YOL041C
YNL001W YOR061W
YNL002C YNL110C
YNL002C YOR267C
YNL002C YPL043W
YNL002C YPL141C
YNL002C YPR016C
YNL002C YPR115W
YNL004W YNL298W
YNL004W YPR161C
YNL005C YNL185C
YNL005C YNL284C
YNL006W YNL183C
YNL006W YOL078W
YNL006W YPL180W
YNL007C YNL161W
YNL007C YPL106C
YNL008C YNL260C
YNL012W YNL064C
YNL015W YOL133W
YNL015W YPR086W
YNL016W YNL251C
YNL016W YNL262W
YNL016W YOR290C
YNL016W YPL016W
YNL016W YPL190C
YNL018C YOL075C
YNL020C YNL084C
YNL020C YNL243W
YNL020C YOR326W
YNL021W YOL090W
YNL021W YPR016C
YNL021W YPR179C
YNL023C YNL135C
YNL025C YNL094W
YNL025C YNL236W
YNL025C YOR140W
YNL025C YPL031C
YNL025C YPL042C
YNL027W YNR018W
YNL027W YPL204W
YNL028W YNL045W
YNL029C YPR041W
YNL029C YPR124W
YNL030W YNL113W
YNL030W YNL132W
YNL030W YNL182C
YNL030W YOL054W
YNL030W YOL108C
YNL030W YOR188W
YNL030W YPL001W
YNL030W YPL204W
YNL030W YPR010C
YNL030W YPR077C
YNL030W YPR104C
YNL030W YPR110C
YNL032W YNL056W
YNL032W YNL093W
YNL032W YNL099C
YNL036W YOL061W
YNL036W YOR303W
YNL037C YOL082W
YNL037C YOL133W
YNL037C YOR136W
YNL037C YPL140C
YNL037C YPL259C
YNL039W YOL115W
YNL039W YPL061W
YNL042W YOR014W
YNL042W YPL026C
YNL044W YNL189W
YNL044W YNL263C
YNL044W YPL070W
YNL047C YNL189W
YNL047C YOR014W
YNL047C YPL059W
YNL048W YPL076W
YNL048W YPL078C
YNL048W YPR028W
YNL048W YPR128C
YNL049C YPL085W
YNL049C YPR181C
YNL053W YOL055C
YNL053W YOR257W
YNL055C YNL090W
YNL055C YNL093W
YNL055C YNL106C
YNL055C YNL260C
YNL055C YNR010W
YNL055C YOL087C
YNL055C YOL132W
YNL056W YNL099C
YNL058C YNL307C
YNL061W YOL077C
YNL061W YOR005C
YNL061W YOR191W
YNL061W YOR206W
YNL061W YOR227W
YNL061W YOR267C
YNL061W YOR272W
YNL061W YPL009C
YNL061W YPL043W
YNL061W YPL093W
YNL061W YPL211W
YNL061W YPL217C
YNL061W YPL235W
YNL061W YPR016C
YNL062C YOR361C
YNL062C YPR086W
YNL064C YNL128W
YNL064C YNL182C
YNL064C YNL236W
YNL064C YNL250W
YNL064C YNL317W
YNL064C YNR031C
YNL064C YOL087C
YNL064C YOL108C
YNL064C YOL115W
YNL064C YOL133W
YNL064C YOL145C
YNL064C YOR080W
YNL064C YOR125C
YNL064C YOR181W
YNL064C YOR212W
YNL064C YOR319W
YNL064C YPL126W
YNL064C YPL140C
YNL064C YPL150W
YNL064C YPL259C
YNL064C YPR054W
YNL064C YPR119W
YNL068C YOL004W
YNL071W YNL113W
YNL071W YNL116W
YNL071W YNL135C
YNL071W YNL182C
YNL071W YOR181W
YNL071W YOR276W
YNL071W YPL194W
YNL071W YPL204W
YNL074C YPL256C
YNL076W YOR061W
YNL076W YOR326W
YNL078W YNR012W
YNL078W YOL070C
YNL082W YOL090W
YNL082W YPR154W
YNL084C YNL103W
YNL084C YNL250W
YNL084C YOR181W
YNL084C YPL174C
YNL085W YNL090W
YNL085W YNL250W
YNL085W YOL133W
YNL085W YPR111W
YNL086W YOL069W
YNL086W YOL091W
YNL086W YOL130W
YNL086W YOR174W
YNL086W YPR185W
YNL088W YNL161W
YNL088W YOR010C
YNL088W YOR061W
YNL088W YPL074W
YNL090W YNL210W
YNL090W YOL055C
YNL090W YOR089C
YNL090W YPL161C
YNL090W YPL174C
YNL090W YPL258C
YNL091W YNL164C
YNL091W YNL288W
YNL091W YOR355W
YNL091W YPL229W
YNL092W YOR004W
YNL092W YOR028C
YNL092W YOR040W
YNL092W YOR329C
YNL093W YNL227C
YNL093W YNL263C
YNL093W YOL139C
YNL093W YOR089C
YNL093W YOR370C
YNL093W YPL258C
YNL094W YNL243W
YNL094W YOR368W
YNL094W YPL004C
YNL094W YPR154W
YNL095C YPR198W
YNL096C YPR086W
YNL097C YNL330C
YNL097C YOL004W
YNL097C YOL020W
YNL098C YNL204C
YNL098C YOR101W
YNL099C YNL180C
YNL099C YOL006C
YNL101W YOR254C
YNL101W YPL076W
YNL101W YPR028W
YNL102W YNL262W
YNL102W YNR052C
YNL102W YPR135W
YNL103W YNL272C
YNL103W YPL038W
YNL106C YPL032C
YNL106C YPR173C
YNL106C YPR188C
YNL107W YOL012C
YNL107W YOR119C
YNL107W YOR244W
YNL107W YPL235W
YNL107W YPR023C
YNL110C YNL182C
YNL110C YNL307C
YNL110C YOL077C
YNL110C YOR005C
YNL110C YOR272W
YNL110C YPL012W
YNL110C YPL043W
YNL110C YPL093W
YNL110C YPR016C
YNL113W YOR116C
YNL113W YOR207C
YNL113W YOR341W
YNL113W YPL204W
YNL113W YPR010C
YNL113W YPR110C
YNL116W YNL311C
YNL116W YPL022W
YNL116W YPL110C
YNL118C YOL149W
YNL118C YOL151W
YNL118C YOR023C
YNL118C YOR093C
YNL118C YOR124C
YNL118C YPL204W
YNL118C YPR137C-B
YNL118C YPR160W
YNL121C YNL131W
YNL121C YOR008C
YNL121C YPR128C
YNL125C YNL130C
YNL125C YNR059W
YNL125C YPL076W
YNL127W YOL086C
YNL128W YPL164C
YNL129W YOR353C
YNL130C YNL336W
YNL130C YOR016C
YNL130C YOR067C
YNL132W YNL207W
YNL132W YNL230C
YNL132W YNL287W
YNL132W YOL102C
YNL132W YOR014W
YNL132W YOR080W
YNL132W YPL042C
YNL132W YPL043W
YNL132W YPL259C
YNL132W YPR106W
YNL135C YOR133W
YNL135C YOR319W
YNL135C YOR335C
YNL135C YOR374W
YNL135C YPL240C
YNL135C YPR074C
YNL135C YPR093C
YNL135C YPR119W
YNL138W YOL087C
YNL138W YOR122C
YNL139C YNL189W
YNL147W YOL139C
YNL147W YOL149W
YNL147W YOR308C
YNL147W YPR082C
YNL147W YPR178W
YNL151C YNR003C
YNL151C YOR116C
YNL151C YPR110C
YNL152W YPR154W
YNL154C YOR355W
YNL155W YOR364W
YNL159C YOR128C
YNL160W YOL133W
YNL161W YOL036W
YNL161W YOL139C
YNL161W YOR007C
YNL161W YOR151C
YNL172W YOR249C
YNL173C YOR020C
YNL175C YNL308C
YNL175C YOR206W
YNL175C YPL043W
YNL182C YNL189W
YNL182C YPL235W
YNL182C YPR016C
YNL183C YPL180W
YNL183C YPL204W
YNL187W YNR028W
YNL188W YOR257W
YNL188W YPL255W
YNL189W YNL232W
YNL189W YNL331C
YNL189W YNL333W
YNL189W YNR069C
YNL189W YOL004W
YNL189W YOL021C
YNL189W YOL058W
YNL189W YOL082W
YNL189W YOL135C
YNL189W YOR001W
YNL189W YOR020C
YNL189W YOR098C
YNL189W YOR133W
YNL189W YOR136W
YNL189W YOR155C
YNL189W YOR284W
YNL189W YPL049C
YNL189W YPL061W
YNL189W YPL088W
YNL189W YPL089C
YNL189W YPL111W
YNL189W YPL139C
YNL189W YPL153C
YNL189W YPL178W
YNL189W YPL214C
YNL189W YPL235W
YNL189W YPR018W
YNL189W YPR023C
YNL189W YPR025C
YNL189W YPR062W
YNL189W YPR182W
YNL189W YPR191W
YNL189W YPR193C
YNL191W YPL249C
YNL194C YPR079W
YNL197C YPL204W
YNL199C YPL075W
YNL199C YPR048W
YNL201C YOR047C
YNL201C YOR355W
YNL201C YPL031C
YNL201C YPL153C
YNL201C YPR101W
YNL201C YPR115W
YNL207W YOR039W
YNL207W YOR056C
YNL207W YOR061W
YNL207W YOR145C
YNL207W YOR290C
YNL207W YPL012W
YNL207W YPL042C
YNL207W YPL204W
YNL207W YPL266W
YNL208W YOR285W
YNL214W YOL044W
YNL215W YPL235W
YNL216W YPL075W
YNL217W YOR099W
YNL222W YPR107C
YNL225C YOR373W
YNL226W YPL211W
YNL229C YNL307C
YNL229C YPL204W
YNL229C YPR110C
YNL230C YOL041C
YNL230C YOL133W
YNL230C YOR017W
YNL230C YOR272W
YNL230C YPL001W
YNL230C YPL004C
YNL230C YPL012W
YNL230C YPL046C
YNL230C YPL093W
YNL232W YOL021C
YNL232W YOR001W
YNL232W YOR076C
YNL236W YOL051W
YNL236W YOL135C
YNL236W YOR119C
YNL236W YOR140W
YNL236W YOR355W
YNL236W YPL240C
YNL238W YPL076W
YNL243W YNL298W
YNL243W YOR181W
YNL243W YOR284W
YNL244C YOR177C
YNL244C YOR335C
YNL244C YOR361C
YNL244C YOR362C
YNL244C YOR375C
YNL244C YPL028W
YNL244C YPL160W
YNL244C YPR041W
YNL244C YPR103W
YNL246W YOR299W
YNL246W YPR058W
YNL248C YOR341W
YNL248C YPR110C
YNL250W YOL069W
YNL250W YPL240C
YNL250W YPR160W
YNL251C YNL330C
YNL251C YPL178W
YNL251C YPL190C
YNL252C YNL284C
YNL252C YOR344C
YNL253W YPL150W
YNL261W YPR162C
YNL262W YOL139C
YNL262W YPR175W
YNL263C YNL304W
YNL263C YOR089C
YNL263C YPR028W
YNL265C YOL142W
YNL265C YOR260W
YNL265C YPL237W
YNL266W YOL131W
YNL271C YOR122C
YNL271C YOR188W
YNL271C YPR165W
YNL272C YPL204W
YNL273W YOL006C
YNL277W YPL169C
YNL279W YOL108C
YNL284C YOR150W
YNL284C YOR201C
YNL284C YPL204W
YNL285W YPL245W
YNL288W YNR052C
YNL288W YPR072W
YNL288W YPR086W
YNL289W YPL031C
YNL290W YOL055C
YNL290W YOL094C
YNL290W YOR144C
YNL290W YOR374W
YNL290W YPL235W
YNL290W YPL240C
YNL292W YNR050C
YNL292W YPR154W
YNL298W YOR127W
YNL298W YPL115C
YNL300W YPL076W
YNL304W YOR326W
YNL307C YOL054W
YNL307C YOL083W
YNL307C YOL130W
YNL307C YOL138C
YNL307C YOR266W
YNL307C YPR115W
YNL307C YPR159W
YNL308C YOR080W
YNL308C YOR299W
YNL308C YPL259C
YNL308C YPR110C
YNL309W YOL004W
YNL309W YPR120C
YNL311C YOR027W
YNL311C YOR151C
YNL311C YOR259C
YNL311C YPL061W
YNL311C YPL235W
YNL311C YPL240C
YNL312W YPL061W
YNL313C YOR117W
YNL314W YOR047C
YNL317W YPR107C
YNL320W YOR078W
YNL323W YOL055C
YNL330C YOL004W
YNL330C YOL006C
YNL330C YOR039W
YNL330C YOR083W
YNL330C YPL139C
YNL330C YPL181W
YNL330C YPR023C
YNL331C YPL070W
YNL333W YNL334C
YNL334C YPR175W
YNR001C YOL133W
YNR001C YOR212W
YNR002C YOR130C
YNR003C YOR116C
YNR003C YOR207C
YNR003C YOR224C
YNR003C YPR110C
YNR003C YPR190C
YNR004W YPL157W
YNR007C YOR160W
YNR010W YOL135C
YNR010W YOL139C
YNR010W YOR174W
YNR011C YPL241C
YNR015W YOR264W
YNR016C YPL026C
YNR016C YPR110C
YNR017W YPL063W
YNR019W YOR381W
YNR022C YPR119W
YNR023W YOR119C
YNR023W YOR290C
YNR023W YPL016W
YNR031C YOR374W
YNR031C YOR375C
YNR032W YPR040W
YNR033W YPR154W
YNR039C YOR174W
YNR040W YOL131W
YNR042W YPL253C
YNR046W YNR050C
YNR046W YOL124C
YNR047W YOR353C
YNR050C YOR164C
YNR052C YOR047C
YNR053C YOR308C
YNR053C YPR016C
YNR063W YOR368W
YNR064C YOL108C
YNR064C YPR154W
YNR065C YOR085W
YNR065C YOR181W
YNR068C YNR069C
YNR068C YOR264W
YNR069C YOR299W
YOL001W YPL031C
YOL001W YPR115W
YOL003C YPL076W
YOL003C YPL264C
YOL004W YOR061W
YOL004W YOR160W
YOL004W YPL139C
YOL004W YPL181W
YOL004W YPR023C
YOL005C YOR224C
YOL005C YPL203W
YOL005C YPR093C
YOL006C YPR190C
YOL009C YOR023C
YOL010W YPL259C
YOL011W YOL105C
YOL012C YPL235W
YOL014W YOL039W
YOL015W YPR171W
YOL016C YOR007C
YOL017W YOL051W
YOL018C YOL132W
YOL018C YOR327C
YOL021C YOL142W
YOL021C YOR001W
YOL021C YOR076C
YOL034W YOR324C
YOL035C YOR315W
YOL038W YPL144W
YOL038W YPR103W
YOL038W YPR154W
YOL041C YOL100W
YOL041C YOR080W
YOL041C YOR208W
YOL041C YOR233W
YOL041C YPL043W
YOL041C YPL141C
YOL043C YOR264W
YOL044W YOR076C
YOL051W YOL135C
YOL051W YOR119C
YOL051W YOR174W
YOL051W YPL248C
YOL051W YPR070W
YOL054W YOL055C
YOL054W YOR056C
YOL054W YOR178C
YOL054W YPL258C
YOL054W YPR120C
YOL055C YOL100W
YOL055C YOL115W
YOL055C YOR080W
YOL055C YOR231W
YOL055C YOR276W
YOL055C YOR339C
YOL055C YOR386W
YOL055C YPL022W
YOL055C YPL150W
YOL055C YPL153C
YOL055C YPL194W
YOL055C YPR110C
YOL059W YPL022W
YOL061W YPL196W
YOL063C YOL133W
YOL064C YOR299W
YOL066C YPR086W
YOL067C YOL108C
YOL068C YOR279C
YOL069W YPL124W
YOL069W YPR141C
YOL070C YOR098C
YOL070C YPR086W
YOL073C YOR065W
YOL077C YPL043W
YOL077C YPL259C
YOL078W YOR014W
YOL078W YPR137W
YOL081W YPL204W
YOL082W YOR115C
YOL082W YOR302W
YOL082W YOR353C
YOL082W YPL070W
YOL082W YPL091W
YOL082W YPL204W
YOL083W YPL204W
YOL086C YOL135C
YOL086C YOR056C
YOL086C YOR244W
YOL086C YOR304W
YOL086C YPL042C
YOL086C YPL082C
YOL086C YPR180W
YOL090W YOR033C
YOL090W YOR323C
YOL090W YPL022W
YOL090W YPR179C
YOL094C YOR144C
YOL094C YOR217W
YOL094C YPL061W
YOL094C YPL194W
YOL094C YPL240C
YOL095C YPL270W
YOL100W YPL004C
YOL103W-B YOR142W-A
YOL106W YPR182W
YOL108C YOR344C
YOL108C YPL211W
YOL111C YOR007C
YOL111C YPR086W
YOL113W YPL169C
YOL115W YPL061W
YOL115W YPL146C
YOL115W YPL235W
YOL115W YPL258C
YOL117W YOL133W
YOL123W YPL140C
YOL123W YPR106W
YOL128C YOR185C
YOL131W YOR047C
YOL131W YOR123C
YOL131W YPL249C
YOL132W YOR016C
YOL132W YOR099W
YOL132W YPL274W
YOL133W YOR261C
YOL133W YOR319W
YOL133W YOR326W
YOL133W YOR341W
YOL133W YPL036W
YOL133W YPL061W
YOL133W YPL240C
YOL133W YPR137C-B
YOL133W YPR164W
YOL135C YOR174W
YOL135C YPR070W
YOL139C YOR276W
YOL139C YPL178W
YOL145C YOR039W
YOL145C YOR061W
YOL145C YOR123C
YOL145C YOR326W
YOL145C YPR103W
YOL147C YPR086W
YOL148C YOR119C
YOL148C YPL254W
YOL148C YPR086W
YOL149W YOR167C
YOL149W YPL204W
YOL149W YPR132W
YOL150C YPL008W
YOL150C YPR086W
YOL152W YPR086W
YOL156W YOR299W
YOR001W YOR326W
YOR005C YOR272W
YOR005C YPL110C
YOR005C YPL235W
YOR005C YPL240C
YOR005C YPR016C
YOR007C YOR164C
YOR014W YOR039W
YOR014W YOR061W
YOR014W YOR119C
YOR014W YPR115W
YOR014W YPR143W
YOR014W YPR164W
YOR016C YOR211C
YOR016C YPL076W
YOR016C YPL264C
YOR016C YPL274W
YOR016C YPR156C
YOR016C YPR198W
YOR016C YPR201W
YOR027W YPL240C
YOR027W YPR054W
YOR027W YPR178W
YOR029W YPR154W
YOR034C YOR171C
YOR035C YOR326W
YOR035C YPL200W
YOR036W YPL151C
YOR036W YPL240C
YOR037W YOR299W
YOR037W YPR086W
YOR038C YOR290C
YOR039W YOR061W
YOR039W YOR119C
YOR039W YOR302W
YOR039W YOR303W
YOR039W YOR361C
YOR039W YPL093W
YOR039W YPL174C
YOR039W YPL235W
YOR042W YPR154W
YOR043W YPR030W
YOR045W YPR086W
YOR046C YPL140C
YOR047C YOR167C
YOR047C YOR299W
YOR047C YOR302W
YOR047C YOR358W
YOR047C YPR103W
YOR049C YOR299W
YOR049C YOR302W
YOR049C YPR086W
YOR051C YPL022W
YOR054C YOR061W
YOR057W YPL240C
YOR061W YOR119C
YOR061W YOR267C
YOR061W YOR294W
YOR061W YOR341W
YOR061W YPL204W
YOR061W YPR181C
YOR063W YPR154W
YOR064C YPR086W
YOR066W YPR120C
YOR069W YOR132W
YOR069W YOR181W
YOR074C YPL093W
YOR074C YPR086W
YOR075W YPR040W
YOR079C YPR086W
YOR079C YPR198W
YOR080W YPL012W
YOR080W YPL061W
YOR080W YPL211W
YOR080W YPL217C
YOR080W YPL258C
YOR080W YPR016C
YOR080W YPR135W
YOR082C YPR086W
YOR083W YPL116W
YOR083W YPR068C
YOR084W YPL209C
YOR085W YOR103C
YOR089C YOR370C
YOR089C YOR375C
YOR089C YPR174C
YOR090C YPR016C
YOR097C YOR245C
YOR098C YOR133W
YOR098C YOR160W
YOR098C YOR229W
YOR098C YOR326W
YOR098C YOR370C
YOR098C YPL174C
YOR098C YPR172W
YOR098C YPR187W
YOR101W YOR351C
YOR101W YPR169W
YOR106W YPL195W
YOR110W YPR086W
YOR114W YPR086W
YOR116C YOR207C
YOR116C YOR224C
YOR116C YPR110C
YOR116C YPR187W
YOR116C YPR190C
YOR117W YOR177C
YOR117W YOR259C
YOR117W YPR108W
YOR119C YOR174W
YOR119C YOR290C
YOR119C YPL016W
YOR119C YPL031C
YOR119C YPL042C
YOR119C YPL204W
YOR119C YPL254W
YOR119C YPR010C-A
YOR119C YPR070W
YOR119C YPR110C
YOR119C YPR168W
YOR122C YOR363C
YOR127W YPL256C
YOR127W YPR165W
YOR128C YOR393W
YOR128C YPL169C
YOR128C YPR045C
YOR128C YPR054W
YOR128C YPR084W
YOR128C YPR085C
YOR128C YPR088C
YOR128C YPR111W
YOR131C YPL034W
YOR133W YPL031C
YOR136W YPL031C
YOR136W YPR110C
YOR136W YPR111W
YOR146W YPL194W
YOR151C YOR210W
YOR151C YPL137C
YOR151C YPL203W
YOR151C YPR093C
YOR151C YPR110C
YOR151C YPR111W
YOR151C YPR187W
YOR154W YPR086W
YOR155C YPL070W
YOR156C YPL161C
YOR156C YPL174C
YOR157C YPL144W
YOR157C YPR103W
YOR159C YPL213W
YOR159C YPR178W
YOR159C YPR182W
YOR161C YPR154W
YOR164C YPR105C
YOR165W YPR028W
YOR171C YOR185C
YOR171C YPL022W
YOR172W YOR239W
YOR173W YPR025C
YOR177C YOR265W
YOR178C YPL204W
YOR181W YPL235W
YOR181W YPL246C
YOR181W YPR154W
YOR181W YPR159W
YOR187W YPL259C
YOR190W YPR033C
YOR191W YPR016C
YOR191W YPR154W
YOR194C YPR086W
YOR197W YPR154W
YOR198C YPL042C
YOR198C YPR106W
YOR201C YPL141C
YOR202W YPR016C
YOR206W YOR267C
YOR206W YPL043W
YOR207C YPR015C
YOR207C YPR110C
YOR210W YOR341W
YOR210W YPL203W
YOR210W YPR010C
YOR210W YPR110C
YOR210W YPR111W
YOR212W YOR281C
YOR212W YOR374W
YOR212W YPL240C
YOR213C YPL208W
YOR213C YPR018W
YOR215C YPL204W
YOR224C YOR341W
YOR224C YPL203W
YOR224C YPR110C
YOR226C YPL088W
YOR229W YOR230W
YOR229W YOR283W
YOR229W YPL235W
YOR230W YPL061W
YOR232W YOR239W
YOR232W YPL204W
YOR232W YPL222W
YOR233W YOR294W
YOR233W YPL093W
YOR243C YOR356W
YOR244W YPR023C
YOR252W YPR152C
YOR254C YPL076W
YOR254C YPL094C
YOR254C YPL264C
YOR257W YPL180W
YOR259C YPL248C
YOR259C YPR108W
YOR260W YPL070W
YOR260W YPL237W
YOR261C YPR108W
YOR264W YOR324C
YOR264W YPR119W
YOR264W YPR120C
YOR267C YOR294W
YOR267C YPL093W
YOR267C YPL260W
YOR267C YPR016C
YOR267C YPR143W
YOR270C YOR332W
YOR270C YPR036W
YOR271C YPR086W
YOR272W YPL043W
YOR272W YPR016C
YOR272W YPR088C
YOR275C YPR173C
YOR284W YPL070W
YOR285W YOR312C
YOR285W YPR183W
YOR288C YPR085C
YOR290C YPL016W
YOR290C YPL129W
YOR290C YPR034W
YOR293W YPR154W
YOR294W YPR102C
YOR294W YPR115W
YOR299W YPR054W
YOR308C YPR178W
YOR310C YPR137W
YOR311C YPR124W
YOR312C YPR119W
YOR319W YPR188C
YOR324C YPL093W
YOR325W YPR141C
YOR327C YPL232W
YOR327C YPL270W
YOR329C YPR154W
YOR331C YPR105C
YOR332W YPL204W
YOR332W YPR110C
YOR335C YPR111W
YOR339C YPL258C
YOR340C YOR341W
YOR341W YPR010C
YOR341W YPR110C
YOR341W YPR187W
YOR355W YPR048W
YOR358W YPL248C
YOR361C YPL001W
YOR361C YPR016C
YOR361C YPR041W
YOR361C YPR086W
YOR362C YPL144W
YOR362C YPR103W
YOR368W YPL194W
YOR374W YPL150W
YOR374W YPR110C
YOR380W YPR040W
YOR386W YPL104W
YPL002C YPR086W
YPL003W YPR066W
YPL004C YPL022W
YPL004C YPL074W
YPL004C YPL150W
YPL004C YPL157W
YPL004C YPL204W
YPL011C YPL129W
YPL012W YPL043W
YPL012W YPL141C
YPL016W YPR034W
YPL019C YPR154W
YPL022W YPL061W
YPL026C YPL028W
YPL029W YPL194W
YPL031C YPL219W
YPL031C YPL240C
YPL031C YPR025C
YPL034W YPR123C
YPL036W YPL136W
YPL038W YPR154W
YPL042C YPL248C
YPL042C YPR181C
YPL043W YPL093W
YPL043W YPL259C
YPL043W YPR072W
YPL049C YPL256C
YPL050C YPR154W
YPL051W YPR086W
YPL061W YPR110C
YPL066W YPR103W
YPL070W YPL124W
YPL070W YPR119W
YPL070W YPR193C
YPL076W YPL264C
YPL076W YPR028W
YPL078C YPL204W
YPL082C YPR073C
YPL084W YPR154W
YPL084W YPR173C
YPL085W YPR181C
YPL086C YPL101W
YPL093W YPL259C
YPL093W YPR016C
YPL093W YPR017C
YPL093W YPR041W
YPL093W YPR115W
YPL094C YPR086W
YPL097W YPR086W
YPL111W YPL160W
YPL112C YPR154W
YPL115C YPL161C
YPL124W YPL155C
YPL124W YPL255W
YPL127C YPL153C
YPL128C YPL153C
YPL129W YPL203W
YPL131W YPR016C
YPL139C YPL181W
YPL140C YPL235W
YPL140C YPR108W
YPL147W YPL274W
YPL150W YPL235W
YPL150W YPL258C
YPL151C YPR182W
YPL160W YPR110C
YPL161C YPR165W
YPL162C YPR079W
YPL164C YPR191W
YPL174C YPR165W
YPL178W YPL190C
YPL187W YPL218W
YPL187W YPR181C
YPL203W YPL247C
YPL203W YPR133C
YPL203W YPR187W
YPL204W YPR008W
YPL204W YPR049C
YPL204W YPR160W
YPL204W YPR181C
YPL210C YPR088C
YPL213W YPR182W
YPL227C YPL264C
YPL227C YPL274W
YPL227C YPR198W
YPL234C YPL264C
YPL235W YPR110C
YPL235W YPR111W
YPL237W YPR041W
YPL240C YPR054W
YPL240C YPR178W
YPL243W YPR088C
YPL248C YPR086W
YPL249C YPR154W
YPL249C-A YPR154W
YPL253C YPR141C
YPL257W-B YPR137C-B
YPL258C YPR110C
YPL258C YPR154W
YPL259C YPR016C
YPL259C YPR029C
YPL259C YPR159W
YPL264C YPR028W
YPL269W YPR120C
YPR010C YPR016C
YPR010C YPR110C
YPR016C YPR025C
YPR019W YPR135W
YPR020W YPR086W
YPR020W YPR194C
YPR032W YPR086W
YPR032W YPR110C
YPR037C YPR156C
YPR041W YPR086W
YPR048W YPR070W
YPR054W YPR191W
YPR066W YPR086W
YPR067W YPR110C
YPR071W YPR154W
YPR079W YPR201W
YPR081C YPR154W
YPR082C YPR182W
YPR086W YPR155C
YPR086W YPR157W
YPR094W YPR133C
YPR101W YPR182W
YPR105C YPR191W
YPR106W YPR115W
YPR106W YPR163C
YPR110C YPR187W
YPR110C YPR190C
YPR111W YPR122W
YPR111W YPR160W
YPR112C YPR154W
YPR120C YPR162C
YPR154W YPR171W
YPR178W YPR182W
