# Supplementary material for: Identification of Essential Proteins Based on a New Combination of Local Interaction Density and Protein Complexes
Source: PLoS One. 2015 Jun 30;10(6):e0131418. doi: 10.1371/journal.pone.0131418 (PMC4488326; doi:10.1371/journal.pone.0131418)
Supplement: S2 Text — (TXT) [file pone.0131418.s004.txt]

Q0045	YGL187C
Q0085	YPL078C
Q0250	YER154W
Q0275	YER154W
Q0275	YGL187C
YAL001C	YDR362C
YAL001C	YER148W
YAL001C	YGR246C
YAL002W	YOR089C
YAL003W	YBR118W
YAL003W	YKL081W
YAL003W	YPR080W
YAL004W	YML109W
YAL005C	YAL040C
YAL005C	YER151C
YAL005C	YJL061W
YAL005C	YLR310C
YAL005C	YNL064C
YAL005C	YNL189W
YAL005C	YPL240C
YAL009W	YDL116W
YAL009W	YGL100W
YAL009W	YHR004C
YAL009W	YKL057C
YAL009W	YML103C
YAL011W	YDL181W
YAL011W	YHR158C
YAL011W	YIR018W
YAL011W	YOR127W
YAL011W	YOR269W
YAL013W	YBL008W
YAL013W	YBL027W
YAL013W	YBR103W
YAL013W	YBR171W
YAL013W	YCR033W
YAL013W	YDL002C
YAL013W	YDL074C
YAL013W	YDL080C
YAL013W	YDR146C
YAL013W	YDR181C
YAL013W	YDR334W
YAL013W	YDR363W-A
YAL013W	YDR392W
YAL013W	YDR485C
YAL013W	YER016W
YAL013W	YER111C
YAL013W	YER139C
YAL013W	YFR010W
YAL013W	YGL127C
YAL013W	YGL133W
YAL013W	YGL149W
YAL013W	YGL161C
YAL013W	YGL167C
YAL013W	YGL194C
YAL013W	YGL244W
YAL013W	YGR105W
YAL013W	YGR181W
YAL013W	YGR182C
YAL013W	YGR200C
YAL013W	YGR270W
YAL013W	YHR041C
YAL013W	YHR060W
YAL013W	YHR178W
YAL013W	YHR200W
YAL013W	YJL115W
YAL013W	YJR073C
YAL013W	YJR140C
YAL013W	YKL118W
YAL013W	YKR029C
YAL013W	YLR055C
YAL013W	YLR085C
YAL013W	YLR087C
YAL013W	YLR111W
YAL013W	YLR268W
YAL013W	YLR384C
YAL013W	YLR418C
YAL013W	YML041C
YAL013W	YML047C
YAL013W	YMR060C
YAL013W	YMR312W
YAL013W	YNL140C
YAL013W	YNL215W
YAL013W	YNL298W
YAL013W	YOL012C
YAL013W	YOR089C
YAL013W	YOR123C
YAL013W	YOR213C
YAL013W	YOR304W
YAL013W	YPL055C
YAL013W	YPL086C
YAL013W	YPL101W
YAL013W	YPL102C
YAL013W	YPL144W
YAL013W	YPL174C
YAL013W	YPR023C
YAL014C	YAL030W
YAL014C	YMR197C
YAL014C	YOR036W
YAL016W	YCR066W
YAL016W	YDL134C
YAL016W	YNL127W
YAL016W	YOR014W
YAL020C	YML085C
YAL021C	YDL160C
YAL021C	YGL178W
YAL021C	YGR092W
YAL021C	YGR116W
YAL021C	YJL127C
YAL021C	YJR060W
YAL021C	YLR150W
YAL021C	YML032C
YAL021C	YNR052C
YAL023C	YDL095W
YAL023C	YJR143C
YAL023C	YOR321W
YAL024C	YAR019C
YAL024C	YBR140C
YAL024C	YGR152C
YAL024C	YHR152W
YAL024C	YIL106W
YAL024C	YIR009W
YAL024C	YML064C
YAL024C	YNL098C
YAL024C	YOR101W
YAL025C	YJR044C
YAL026C	YPL048W
YAL026C	YPL146C
YAL028W	YLR233C
YAL029C	YFL039C
YAL030W	YBL050W
YAL030W	YDR164C
YAL030W	YDR468C
YAL030W	YGR009C
YAL030W	YOR327C
YAL030W	YPL232W
YAL032C	YDR416W
YAL032C	YLR345W
YAL032C	YLR423C
YAL032C	YOR036W
YAL032C	YPL151C
YAL033W	YJR115W
YAL034W-A	YGL172W
YAL034W-A	YGR120C
YAL034W-A	YKL103C
YAL035W	YDL220C
YAL035W	YLR241W
YAL036C	YDL065C
YAL036C	YDR152W
YAL036C	YNR022C
YAL038W	YNL307C
YAL038W	YOR347C
YAL040C	YBL016W
YAL040C	YBR160W
YAL040C	YDL047W
YAL040C	YDL132W
YAL040C	YER167W
YAL040C	YFR040W
YAL040C	YJL013C
YAL040C	YJL098W
YAL040C	YJL157C
YAL040C	YKL092C
YAL040C	YKR028W
YAL040C	YLL024C
YAL040C	YLR079W
YAL040C	YMR199W
YAL040C	YNL064C
YAL040C	YOL145C
YAL040C	YPL256C
YAL041W	YBR200W
YAL041W	YDR264C
YAL041W	YER155C
YAL041W	YGL233W
YAL041W	YGR152C
YAL041W	YGR221C
YAL041W	YHL007C
YAL041W	YIL079C
YAL041W	YJL157C
YAL041W	YJL187C
YAL041W	YKL080W
YAL041W	YLR206W
YAL041W	YLR229C
YAL041W	YOR188W
YAL041W	YOR212W
YAL041W	YPL161C
YAL042W	YDL239C
YAL042W	YML067C
YAL043C	YDR301W
YAL043C	YDR392W
YAL043C	YJR093C
YAL043C	YKR002W
YAL043C	YLR115W
YAL043C	YLR277C
YAL043C	YPR107C
YAL047C	YGL212W
YAL047C	YHR158C
YAL047C	YHR172W
YAL047C	YIL061C
YAL047C	YJL113W
YAL047C	YJL114W
YAL047C	YLR045C
YAL047C	YLR429W
YAL047C	YNL126W
YAL049C	YNL094W
YAL051W	YOR363C
YAL054C	YLR153C
YAL058W	YGL084C
YAL058W	YKL194C
YAL058W	YKL197C
YAL058W	YNL064C
YAL058W	YNL171C
YAL058W	YNR036C
YAL064W	YKR011C
YAL067C	YGR055W
YAR003W	YBR175W
YAR003W	YDR140W
YAR007C	YJL173C
YAR007C	YML032C
YAR007C	YNL312W
YAR007C	YPL022W
YAR008W	YBL051C
YAR008W	YLR105C
YAR008W	YMR059W
YAR008W	YPL083C
YAR014C	YDR195W
YAR014C	YER054C
YAR014C	YER133W
YAR014C	YER158C
YAR014C	YIL045W
YAR014C	YMR071C
YAR014C	YNL333W
YAR018C	YBL106C
YAR018C	YIL061C
YAR018C	YML064C
YAR019C	YFR028C
YAR019C	YGL116W
YAR019C	YGR092W
YAR019C	YGR152C
YAR019C	YHR152W
YAR019C	YIL106W
YAR019C	YLR079W
YAR019C	YML064C
YAR019C	YMR001C
YAR019C	YNL098C
YAR019C	YOR101W
YAR019C	YPR111W
YAR027W	YAR030C
YAR027W	YBR135W
YAR031W	YBR217W
YAR031W	YCR030C
YAR033W	YGL051W
YAR035W	YGR069W
YAR066W	YDR074W
YBL001C	YDR510W
YBL001C	YER067W
YBL001C	YMR060C
YBL002W	YCL066W
YBL002W	YCR040W
YBL006C	YDR489W
YBL007C	YBR205W
YBL007C	YCR088W
YBL007C	YDR388W
YBL007C	YGL104C
YBL007C	YGR268C
YBL007C	YHR016C
YBL007C	YIR006C
YBL007C	YJL004C
YBL007C	YJL151C
YBL007C	YKR030W
YBL007C	YLR064W
YBL007C	YLR078C
YBL007C	YMR253C
YBL007C	YNL094W
YBL007C	YNL138W
YBL007C	YNL152W
YBL007C	YOR181W
YBL007C	YOR284W
YBL007C	YPL246C
YBL007C	YPR171W
YBL008W	YGR063C
YBL008W	YOR038C
YBL010C	YKR022C
YBL014C	YJL025W
YBL014C	YML043C
YBL016W	YDL159W
YBL016W	YDR103W
YBL016W	YDR469W
YBL016W	YDR480W
YBL016W	YGL178W
YBL016W	YHR168W
YBL016W	YIL169C
YBL016W	YJL157C
YBL016W	YLR313C
YBL016W	YLR362W
YBL016W	YPL049C
YBL018C	YHR041C
YBL019W	YEL009C
YBL021C	YGL237C
YBL021C	YKL109W
YBL021C	YOR358W
YBL022C	YDR086C
YBL023C	YDL017W
YBL023C	YDR052C
YBL023C	YIL150C
YBL023C	YLR103C
YBL023C	YOR196C
YBL024W	YGR237C
YBL025W	YDL113C
YBL025W	YHR200W
YBL025W	YIL141W
YBL025W	YJR087W
YBL025W	YMR270C
YBL026W	YAR003W
YBL026W	YBL066C
YBL026W	YCR020C-A
YBL026W	YCR066W
YBL026W	YCR077C
YBL026W	YDL160C
YBL026W	YDL175C
YBL026W	YDR166C
YBL026W	YDR378C
YBL026W	YDR440W
YBL026W	YEL015W
YBL026W	YER025W
YBL026W	YER112W
YBL026W	YER146W
YBL026W	YGL173C
YBL026W	YGL185C
YBL026W	YGR077C
YBL026W	YGR158C
YBL026W	YIL048W
YBL026W	YIL066C
YBL026W	YIL132C
YBL026W	YJL124C
YBL026W	YJL157C
YBL026W	YJR022W
YBL026W	YLR039C
YBL026W	YLR120C
YBL026W	YLR126C
YBL026W	YLR128W
YBL026W	YLR275W
YBL026W	YLR438C-A
YBL026W	YMR066W
YBL026W	YMR207C
YBL026W	YMR237W
YBL026W	YMR268C
YBL026W	YNL118C
YBL026W	YNL147W
YBL026W	YNL264C
YBL026W	YNL287W
YBL026W	YOL102C
YBL026W	YOL149W
YBL026W	YOL163W
YBL026W	YOR017W
YBL026W	YOR043W
YBL026W	YOR191W
YBL026W	YPL042C
YBL026W	YPL115C
YBL026W	YPL119C
YBL026W	YPL249C
YBL026W	YPR032W
YBL026W	YPR184W
YBL027W	YBR084C-A
YBL032W	YFR012W
YBL033C	YNL105W
YBL033C	YPR172W
YBL034C	YDR330W
YBL034C	YFL037W
YBL034C	YML085C
YBL038W	YGR033C
YBL039C	YJR103W
YBL040C	YCR067C
YBL040C	YDR077W
YBL042C	YBR021W
YBL042C	YER021W
YBL043W	YDR099W
YBL044W	YJL159W
YBL045C	YLR090W
YBL045C	YPR191W
YBL049W	YGR172C
YBL049W	YIL034C
YBL050W	YBR080C
YBL050W	YDR468C
YBL050W	YGR009C
YBL050W	YHL031C
YBL050W	YKR068C
YBL050W	YLR093C
YBL050W	YMR197C
YBL050W	YOL018C
YBL050W	YOR036W
YBL050W	YOR106W
YBL051C	YIL151C
YBL051C	YKR096W
YBL051C	YPL153C
YBL053W	YEL069C
YBL053W	YPR165W
YBL056W	YDR071C
YBL056W	YOR020C
YBL059W	YCR099C
YBL061C	YBL007C
YBL061C	YBL047C
YBL061C	YBL067C
YBL061C	YBL069W
YBL061C	YBL072C
YBL061C	YBR023C
YBL061C	YDR129C
YBL061C	YDR207C
YBL061C	YDR245W
YBL061C	YDR377W
YBL061C	YDR388W
YBL061C	YEL031W
YBL061C	YER111C
YBL061C	YFL036W
YBL061C	YFR019W
YBL061C	YGL084C
YBL061C	YGR229C
YBL061C	YHR030C
YBL061C	YHR107C
YBL061C	YIL007C
YBL061C	YJL095W
YBL061C	YJL148W
YBL061C	YJR073C
YBL061C	YJR118C
YBL061C	YKL079W
YBL061C	YKL126W
YBL061C	YKL176C
YBL061C	YLL043W
YBL061C	YLR087C
YBL061C	YLR110C
YBL061C	YLR111W
YBL061C	YLR268W
YBL061C	YLR337C
YBL061C	YLR338W
YBL061C	YLR342W
YBL061C	YLR370C
YBL061C	YLR425W
YBL061C	YML115C
YBL061C	YMR089C
YBL061C	YNL079C
YBL061C	YNL233W
YBL061C	YNL271C
YBL061C	YNL298W
YBL061C	YNR051C
YBL061C	YOR035C
YBL061C	YPL193W
YBL063W	YIL061C
YBL063W	YPR141C
YBL066C	YDR099W
YBL066C	YGR117C
YBL066C	YML091C
YBL067C	YJL203W
YBL068W	YOL061W
YBL069W	YGL008C
YBL071C	YNL261W
YBL075C	YLR310C
YBL078C	YHR171W
YBL078C	YNL223W
YBL078C	YNR007C
YBL078C	YOL083W
YBL079W	YER105C
YBL079W	YJL061W
YBL079W	YLR335W
YBL079W	YOR098C
YBL082C	YEL002C
YBL084C	YDL008W
YBL084C	YDR118W
YBL084C	YFR036W
YBL084C	YGL240W
YBL084C	YHR166C
YBL084C	YKL022C
YBL084C	YLR127C
YBL084C	YNL172W
YBL084C	YOR249C
YBL085W	YBR200W
YBL085W	YDR052C
YBL085W	YDR085C
YBL085W	YER114C
YBL085W	YER124C
YBL085W	YER158C
YBL085W	YHL007C
YBL085W	YIL118W
YBL085W	YJR056C
YBL085W	YKR055W
YBL085W	YLR229C
YBL085W	YML109W
YBL085W	YMR032W
YBL085W	YNL078W
YBL086C	YJR040W
YBL088C	YBR136W
YBL089W	YLR325C
YBL089W	YOR082C
YBL091C	YLR244C
YBL093C	YDR477W
YBL093C	YOR014W
YBL099W	YDR322C-A
YBL100W-A	YBL043W
YBL100W-A	YJL162C
YBL100W-A	YNL229C
YBL101C	YJL203W
YBL102W	YFL058W
YBL102W	YGR068C
YBL102W	YLR026C
YBL103C	YOL067C
YBL105C	YBR045C
YBL105C	YDL006W
YBL105C	YDL055C
YBL105C	YDL160C
YBL105C	YDR017C
YBL105C	YDR436W
YBL105C	YER111C
YBL105C	YER165W
YBL105C	YGL178W
YBL105C	YGR221C
YBL105C	YGR238C
YBL105C	YHR030C
YBL105C	YHR158C
YBL105C	YHR206W
YBL105C	YJL095W
YBL105C	YJR075W
YBL105C	YKL203C
YBL105C	YLR150W
YBL105C	YLR305C
YBL105C	YLR342W
YBL105C	YML016C
YBL105C	YML109W
YBL105C	YMR307W
YBL105C	YNR052C
YBL105C	YOR008C
YBL105C	YOR231W
YBL105C	YPL084W
YBL105C	YPR159W
YBL105C	YPR165W
YBL106C	YGR009C
YBL106C	YGR172C
YBL106C	YHR023W
YBL106C	YHR161C
YBL106C	YIL033C
YBL106C	YIL118W
YBL106C	YLR206W
YBL106C	YLR423C
YBL106C	YNL094W
YBL106C	YOR197W
YBL106C	YOR326W
YBL106C	YPL174C
YBL107C	YML116W
YBR003W	YJR022W
YBR004C	YLR082C
YBR006W	YKL023W
YBR009C	YBR010W
YBR009C	YGR116W
YBR009C	YNL031C
YBR010W	YGR116W
YBR010W	YNL030W
YBR013C	YGR292W
YBR015C	YHR030C
YBR015C	YJL095W
YBR017C	YDR192C
YBR017C	YGL092W
YBR017C	YGL122C
YBR017C	YGL172W
YBR017C	YGR119C
YBR017C	YKL068W
YBR017C	YMR047C
YBR017C	YNR069C
YBR017C	YOL123W
YBR017C	YOR098C
YBR019C	YOL150C
YBR020W	YML051W
YBR021W	YEL021W
YBR021W	YOR128C
YBR023C	YBL007C
YBR023C	YBL047C
YBR023C	YBL072C
YBR023C	YBR015C
YBR023C	YBR057C
YBR023C	YBR077C
YBR023C	YDL032W
YBR023C	YDL033C
YBR023C	YDL223C
YBR023C	YDR129C
YBR023C	YDR245W
YBR023C	YDR388W
YBR023C	YEL044W
YBR023C	YER111C
YBR023C	YFR019W
YBR023C	YFR036W
YBR023C	YGL084C
YBR023C	YGL200C
YBR023C	YGL212W
YBR023C	YGL240W
YBR023C	YGR135W
YBR023C	YGR229C
YBR023C	YHR030C
YBR023C	YJL095W
YBR023C	YJL148W
YBR023C	YJR073C
YBR023C	YJR118C
YBR023C	YKL041W
YBR023C	YKL079W
YBR023C	YKL194C
YBR023C	YKR020W
YBR023C	YLL039C
YBR023C	YLR087C
YBR023C	YLR110C
YBR023C	YLR111W
YBR023C	YLR337C
YBR023C	YLR338W
YBR023C	YLR342W
YBR023C	YLR370C
YBR023C	YML115C
YBR023C	YMR060C
YBR023C	YMR089C
YBR023C	YMR116C
YBR023C	YMR307W
YBR023C	YNL079C
YBR023C	YNL171C
YBR023C	YNL271C
YBR023C	YNL298W
YBR023C	YNR051C
YBR023C	YOR035C
YBR023C	YOR312C
YBR023C	YPL055C
YBR023C	YPL069C
YBR024W	YBR037C
YBR024W	YLL009C
YBR025C	YNL207W
YBR033W	YNL228W
YBR034C	YDR432W
YBR036C	YBR265W
YBR036C	YDL015C
YBR036C	YDR062W
YBR036C	YDR208W
YBR036C	YDR270W
YBR036C	YDR297W
YBR036C	YER093C
YBR036C	YKL203C
YBR036C	YMR272C
YBR036C	YMR296C
YBR036C	YNL330C
YBR036C	YOL004W
YBR036C	YPL057C
YBR036C	YPL231W
YBR037C	Q0250
YBR037C	YLL009C
YBR039W	YPR024W
YBR040W	YCL040W
YBR043C	YGR074W
YBR043C	YJL155C
YBR044C	YKL141W
YBR044C	YKL148C
YBR044C	YLL041C
YBR045C	YDR103W
YBR045C	YER054C
YBR045C	YER133W
YBR045C	YIL045W
YBR045C	YLR263W
YBR045C	YOR178C
YBR045C	YOR329C
YBR046C	YDR103W
YBR048W	YDR025W
YBR048W	YDR450W
YBR050C	YDR028C
YBR050C	YDR477W
YBR050C	YER133W
YBR052C	YDR032C
YBR054W	YDR190C
YBR055C	YDL064W
YBR055C	YDR028C
YBR055C	YPR082C
YBR057C	YCL055W
YBR057C	YDR206W
YBR057C	YGL192W
YBR057C	YIL144W
YBR058C	YOL059W
YBR058C	YOL064C
YBR058C	YOL113W
YBR058C	YOL132W
YBR058C	YOL156W
YBR058C	YOR123C
YBR059C	YER144C
YBR060C	YDL017W
YBR060C	YLR103C
YBR060C	YMR001C
YBR060C	YNL261W
YBR060C	YPR019W
YBR061C	YBR300C
YBR061C	YDR383C
YBR061C	YDR461W
YBR061C	YER028C
YBR061C	YGR182C
YBR061C	YGR195W
YBR061C	YGR201C
YBR061C	YGR219W
YBR061C	YGR235C
YBR061C	YGR277C
YBR061C	YHL011C
YBR061C	YHR008C
YBR061C	YHR022C
YBR061C	YHR026W
YBR061C	YHR058C
YBR061C	YHR059W
YBR061C	YJL097W
YBR061C	YJL140W
YBR061C	YJL166W
YBR064W	YJL159W
YBR064W	YOR317W
YBR066C	YDR477W
YBR067C	YNL237W
YBR067C	YPR138C
YBR068C	YJL129C
YBR068C	YKL106W
YBR068C	YKR050W
YBR068C	YOR133W
YBR069C	YOL109W
YBR073W	YER179W
YBR074W	YMR083W
YBR077C	YGR201C
YBR077C	YKR007W
YBR077C	YMR004W
YBR077C	YOR045W
YBR079C	YMR309C
YBR079C	YNL243W
YBR079C	YOR361C
YBR080C	YKR068C
YBR081C	YBR198C
YBR081C	YDR145W
YBR081C	YDR167W
YBR081C	YDR176W
YBR081C	YDR392W
YBR081C	YDR448W
YBR081C	YGL112C
YBR081C	YGR252W
YBR081C	YHR099W
YBR081C	YLR055C
YBR081C	YMR236W
YBR081C	YNL236W
YBR081C	YOL051W
YBR081C	YOL148C
YBR081C	YOR290C
YBR081C	YPL254W
YBR082C	YDR059C
YBR082C	YDR177W
YBR082C	YMR022W
YBR083W	YKL043W
YBR085W	YDL143W
YBR085W	YDR129C
YBR087W	YBR088C
YBR087W	YDR328C
YBR087W	YER173W
YBR087W	YJR068W
YBR087W	YLR390W
YBR088C	YJR043C
YBR088C	YOR217W
YBR090C	YER158C
YBR091C	YDL217C
YBR091C	YEL020W-A
YBR091C	YHR005C-A
YBR091C	YOR297C
YBR091C	YOR334W
YBR093C	YKR106W
YBR093C	YML077W
YBR094W	YBR194W
YBR094W	YCR086W
YBR094W	YDL162C
YBR094W	YDR363W
YBR094W	YER019W
YBR094W	YER041W
YBR094W	YGL127C
YBR094W	YJL115W
YBR094W	YJR043C
YBR094W	YLR234W
YBR094W	YLR373C
YBR094W	YML028W
YBR094W	YMR038C
YBR094W	YMR190C
YBR094W	YNL153C
YBR094W	YNL297C
YBR094W	YOL149W
YBR094W	YOR001W
YBR094W	YOR144C
YBR094W	YPL024W
YBR097W	YBR288C
YBR097W	YLR240W
YBR098W	YDR363W
YBR098W	YDR369C
YBR098W	YKL113C
YBR098W	YLR234W
YBR098W	YLR235C
YBR098W	YLR373C
YBR098W	YMR190C
YBR098W	YPL024W
YBR101C	YBR014C
YBR101C	YHL021C
YBR101C	YJL117W
YBR101C	YKL171W
YBR101C	YLL062C
YBR101C	YLR074C
YBR101C	YLR194C
YBR101C	YMR092C
YBR101C	YMR173W
YBR101C	YOL011W
YBR101C	YPL136W
YBR102C	YDR166C
YBR102C	YGL233W
YBR102C	YLR166C
YBR102C	YLR423C
YBR103W	YCR077C
YBR103W	YDR227W
YBR103W	YGL023C
YBR103W	YGL178W
YBR103W	YGL236C
YBR103W	YIL112W
YBR103W	YJR141W
YBR103W	YMR061W
YBR103W	YOR319W
YBR107C	YPL018W
YBR108W	YCR009C
YBR108W	YDR388W
YBR108W	YGR136W
YBR109C	YCR065W
YBR109C	YDR356W
YBR109C	YFR014C
YBR109C	YGL043W
YBR109C	YHR030C
YBR109C	YLR433C
YBR109C	YML057W
YBR109C	YMR109W
YBR109C	YOL016C
YBR109C	YOR326W
YBR110W	YDL055C
YBR112C	YCR084C
YBR112C	YDL194W
YBR112C	YDR043C
YBR112C	YDR477W
YBR112C	YIL061C
YBR112C	YMR240C
YBR112C	YOR140W
YBR113W	YDL043C
YBR114W	YIR009W
YBR114W	YJR052W
YBR114W	YLR147C
YBR117C	YIL061C
YBR118W	YLR249W
YBR119W	YDR110W
YBR119W	YLR223C
YBR119W	YLR449W
YBR119W	YML016C
YBR119W	YNL227C
YBR123C	YGR047C
YBR123C	YOR110W
YBR125C	YDR071C
YBR126C	YDL022W
YBR126C	YDR074W
YBR126C	YGL035C
YBR126C	YGL253W
YBR126C	YML100W
YBR126C	YMR261C
YBR127C	YGR117C
YBR127C	YOL018C
YBR128C	YPL120W
YBR130C	YHR107C
YBR131W	YDL043C
YBR131W	YML001W
YBR133C	YDL154W
YBR133C	YER087W
YBR133C	YJL187C
YBR133C	YKL101W
YBR133C	YNL094W
YBR133C	YPL016W
YBR134W	YOR128C
YBR135W	YBR160W
YBR135W	YBR252W
YBR135W	YDL155W
YBR135W	YDR078C
YBR135W	YGR108W
YBR135W	YLR210W
YBR135W	YPL256C
YBR135W	YPR119W
YBR136W	YDR499W
YBR136W	YGR180C
YBR136W	YIR009W
YBR138C	YIL046W
YBR139W	YOR381W
YBR140C	YBR195C
YBR141C	YDR372C
YBR141C	YGL091C
YBR143C	YDR172W
YBR143C	YMR080C
YBR146W	YIL070C
YBR149W	YDL211C
YBR149W	YNL128W
YBR152W	YGR075C
YBR154C	YFL023W
YBR154C	YOR116C
YBR155W	YDR463W
YBR155W	YJR032W
YBR155W	YMR186W
YBR155W	YPL240C
YBR156C	YPL209C
YBR158W	YDR111C
YBR160W	YDL017W
YBR160W	YDL020C
YBR160W	YDL155W
YBR160W	YDR168W
YBR160W	YDR245W
YBR160W	YFL029C
YBR160W	YFR052W
YBR160W	YGL073W
YBR160W	YGL178W
YBR160W	YGR108W
YBR160W	YGR109C
YBR160W	YGR274C
YBR160W	YHL007C
YBR160W	YHR030C
YBR160W	YJL194W
YBR160W	YKL048C
YBR160W	YKL145W
YBR160W	YLR079W
YBR160W	YLR210W
YBR160W	YMR199W
YBR160W	YMR273C
YBR160W	YNL064C
YBR160W	YNL189W
YBR160W	YOR142W
YBR160W	YPL256C
YBR160W	YPR119W
YBR160W	YPR120C
YBR162C	YBL095W
YBR162C	YBR192W
YBR162C	YGR249W
YBR162C	YNL217W
YBR162C	YOL028C
YBR162C	YPR155C
YBR162W-A	YIL027C
YBR162W-A	YLR090W
YBR162W-A	YML108W
YBR164C	YCR044C
YBR164C	YDL077C
YBR164C	YDL100C
YBR164C	YDL192W
YBR164C	YDR027C
YBR164C	YDR108W
YBR164C	YDR136C
YBR164C	YDR137W
YBR164C	YDR162C
YBR164C	YDR202C
YBR164C	YDR203W
YBR164C	YER083C
YBR164C	YER122C
YBR164C	YGL005C
YBR164C	YGR105W
YBR164C	YHL031C
YBR164C	YHR012W
YBR164C	YJL154C
YBR164C	YJR032W
YBR164C	YJR033C
YBR164C	YKL118W
YBR164C	YKL119C
YBR164C	YKR001C
YBR164C	YKR020W
YBR164C	YLR039C
YBR164C	YLR242C
YBR164C	YLR261C
YBR164C	YLR262C
YBR164C	YLR447C
YBR164C	YML071C
YBR164C	YMR004W
YBR164C	YMR054W
YBR164C	YMR123W
YBR164C	YNL041C
YBR164C	YNL043C
YBR164C	YNL044W
YBR164C	YNL051W
YBR164C	YNL238W
YBR164C	YNL296W
YBR164C	YNL297C
YBR164C	YOL018C
YBR164C	YOR068C
YBR164C	YOR069W
YBR164C	YOR070C
YBR164C	YOR132W
YBR165W	YDR054C
YBR167C	YHR062C
YBR170C	YDL126C
YBR170C	YDR259C
YBR170C	YGR048W
YBR170C	YOR254C
YBR171W	YCL057W
YBR171W	YHR041C
YBR171W	YML064C
YBR171W	YOR254C
YBR172C	YER148W
YBR172C	YIL004C
YBR172C	YKL074C
YBR172C	YLR116W
YBR172C	YLR268W
YBR172C	YPL085W
YBR175W	YGR249W
YBR175W	YHR177W
YBR175W	YIL160C
YBR175W	YOR047C
YBR178W	YHR122W
YBR182C	YPL089C
YBR184W	YNL225C
YBR185C	YER017C
YBR185C	YMR089C
YBR186W	YDR285W
YBR187W	YNR032W
YBR188C	YDR416W
YBR188C	YLL036C
YBR188C	YLR117C
YBR190W	YLR117C
YBR192W	YER078C
YBR193C	YDL005C
YBR193C	YER022W
YBR193C	YGL025C
YBR193C	YGL253W
YBR193C	YGR104C
YBR193C	YIL021W
YBR193C	YOL135C
YBR193C	YOR174W
YBR194W	YPR152C
YBR195C	YHR004C
YBR195C	YLR418C
YBR195C	YPR018W
YBR196C	YDL215C
YBR196C	YGL229C
YBR198C	YDR145W
YBR198C	YDR167W
YBR198C	YDR176W
YBR198C	YDR259C
YBR198C	YDR392W
YBR198C	YDR448W
YBR198C	YGL112C
YBR198C	YGR252W
YBR198C	YHR099W
YBR198C	YHR137W
YBR198C	YLR055C
YBR198C	YML061C
YBR198C	YMR236W
YBR198C	YOL148C
YBR198C	YPL254W
YBR200W	YCR038C
YBR200W	YDL178W
YBR200W	YDR103W
YBR200W	YDR264C
YBR200W	YEL043W
YBR200W	YER114C
YBR200W	YER155C
YBR200W	YFL039C
YBR200W	YGL233W
YBR200W	YGR134W
YBR200W	YGR152C
YBR200W	YHL007C
YBR200W	YHR129C
YBR200W	YIL118W
YBR200W	YJL157C
YBR200W	YJL187C
YBR200W	YKR055W
YBR200W	YLR229C
YBR200W	YOR188W
YBR202W	YEL032W
YBR202W	YIL150C
YBR202W	YLR103C
YBR202W	YLR274W
YBR203W	YKL006C-A
YBR205W	YFL038C
YBR205W	YGL212W
YBR205W	YHR105W
YBR205W	YLR338W
YBR205W	YMR060C
YBR205W	YPR107C
YBR207W	YGR152C
YBR211C	YDR394W
YBR211C	YOR269W
YBR213W	YMR206W
YBR216C	YKL068W
YBR216C	YML007W
YBR217W	YHR171W
YBR217W	YLR423C
YBR217W	YMR159C
YBR217W	YNR007C
YBR217W	YPL149W
YBR218C	YER065C
YBR218C	YNL117W
YBR221C	YLR345W
YBR223C	YDR510W
YBR228W	YLR135W
YBR229C	YBR221C
YBR229C	YDR389W
YBR229C	YFL036W
YBR229C	YGL084C
YBR229C	YGR157W
YBR229C	YHR030C
YBR229C	YHR101C
YBR229C	YHR108W
YBR229C	YJL095W
YBR229C	YKL203C
YBR229C	YLR087C
YBR229C	YMR200W
YBR229C	YMR307W
YBR229C	YNL322C
YBR229C	YOR068C
YBR229C	YOR069W
YBR229C	YOR070C
YBR230C	YOR014W
YBR233W	YER165W
YBR233W	YMR173W
YBR234C	YBL061C
YBR234C	YBL062W
YBR234C	YBR023C
YBR234C	YBR171W
YBR234C	YBR200W
YBR234C	YDR129C
YBR234C	YDR310C
YBR234C	YEL003W
YBR234C	YEL031W
YBR234C	YER083C
YBR234C	YER122C
YBR234C	YER149C
YBR234C	YER155C
YBR234C	YFR040W
YBR234C	YHL027W
YBR234C	YHR030C
YBR234C	YHR142W
YBR234C	YJL014W
YBR234C	YJL095W
YBR234C	YJL099W
YBR234C	YJL183W
YBR234C	YJR032W
YBR234C	YJR075W
YBR234C	YJR117W
YBR234C	YJR118C
YBR234C	YLR111W
YBR234C	YLR200W
YBR234C	YLR268W
YBR234C	YLR330W
YBR234C	YLR337C
YBR234C	YLR370C
YBR234C	YMR109W
YBR234C	YMR198W
YBR234C	YNL153C
YBR234C	YNL233W
YBR234C	YNL298W
YBR234C	YNL322C
YBR234C	YOR035C
YBR234C	YOR216C
YBR234C	YPL234C
YBR237W	YDL030W
YBR237W	YDL043C
YBR237W	YDR028C
YBR237W	YDR073W
YBR237W	YJL203W
YBR239C	YOR317W
YBR239C	YPL133C
YBR244W	YLR117C
YBR246W	YDR520C
YBR250W	YML038C
YBR250W	YNL012W
YBR252W	YLL037W
YBR252W	YNL189W
YBR253W	YMR112C
YBR254C	YDR108W
YBR254C	YDR246W
YBR254C	YDR407C
YBR254C	YDR472W
YBR254C	YGR166W
YBR254C	YHR041C
YBR254C	YJR116W
YBR254C	YKR068C
YBR254C	YML077W
YBR254C	YMR218C
YBR254C	YOR115C
YBR260C	YJL058C
YBR260C	YMR032W
YBR261C	YDR465C
YBR263W	YML018C
YBR264C	YOR370C
YBR266C	YPR031W
YBR270C	YCR077C
YBR270C	YDR259C
YBR270C	YER093C
YBR270C	YFL047W
YBR270C	YGR249W
YBR270C	YHR077C
YBR270C	YIL046W
YBR270C	YIL105C
YBR270C	YJL039C
YBR270C	YKR026C
YBR270C	YLR423C
YBR270C	YLR424W
YBR270C	YMR236W
YBR270C	YNL004W
YBR270C	YNL018C
YBR270C	YNL047C
YBR270C	YOR047C
YBR270C	YPL124W
YBR270C	YPL255W
YBR272C	YEL034W
YBR272C	YLR015W
YBR274W	YLR258W
YBR274W	YMR255W
YBR275C	YLR453C
YBR275C	YNL216W
YBR276C	YNL098C
YBR278W	YDR448W
YBR278W	YIL006W
YBR278W	YKL011C
YBR278W	YMR290C
YBR281C	YNL191W
YBR281C	YNL287W
YBR282W	YGR187C
YBR283C	YLR311C
YBR284W	YMR138W
YBR285W	YPR156C
YBR288C	YBR014C
YBR288C	YDR323C
YBR288C	YDR495C
YBR288C	YGL095C
YBR288C	YGR261C
YBR288C	YHR135C
YBR288C	YML097C
YBR288C	YNL084C
YBR288C	YNL154C
YBR288C	YNL243W
YBR288C	YNR006W
YBR288C	YOR036W
YBR288C	YOR089C
YBR288C	YPR173C
YBR289W	YGR252W
YBR289W	YOL148C
YBR289W	YPL129W
YBR290W	YDR123C
YBR290W	YJR104C
YBR296C	YHR188C
YBR296C	YLR137W
YBR296C	YML089C
YCL004W	YER026C
YCL009C	YER094C
YCL014W	YIL104C
YCL014W	YJR092W
YCL016C	YAL024C
YCL016C	YAR002W
YCL016C	YBR231C
YCL016C	YCL061C
YCL016C	YDL013W
YCL016C	YDL020C
YCL016C	YDR004W
YCL016C	YDR207C
YCL016C	YDR217C
YCL016C	YEL037C
YCL016C	YER007W
YCL016C	YER016W
YCL016C	YER019W
YCL016C	YER095W
YCL016C	YER164W
YCL016C	YGL066W
YCL016C	YGL086W
YCL016C	YGL163C
YCL016C	YGL173C
YCL016C	YGL244W
YCL016C	YGR184C
YCL016C	YGR188C
YCL016C	YHL023C
YCL016C	YHR031C
YCL016C	YHR058C
YCL016C	YHR200W
YCL016C	YJL013C
YCL016C	YJL030W
YCL016C	YJL092W
YCL016C	YJR043C
YCL016C	YJR145C
YCL016C	YKL101W
YCL016C	YKL113C
YCL016C	YLR123C
YCL016C	YLR235C
YCL016C	YML028W
YCL016C	YML032C
YCL016C	YML094W
YCL016C	YMR038C
YCL016C	YMR048W
YCL016C	YMR179W
YCL016C	YMR190C
YCL016C	YMR198W
YCL016C	YMR224C
YCL016C	YNL153C
YCL016C	YNL206C
YCL016C	YNL250W
YCL016C	YNL273W
YCL016C	YNL298W
YCL016C	YOL012C
YCL016C	YOR195W
YCL016C	YOR349W
YCL016C	YPL008W
YCL016C	YPL194W
YCL016C	YPL241C
YCL016C	YPR036W
YCL016C	YPR119W
YCL016C	YPR120C
YCL016C	YPR135W
YCL016C	YPR141C
YCL017C	YJR104C
YCL018W	YDR160W
YCL018W	YKL106W
YCL019W	YDR261W-A
YCL019W	YDR261W-B
YCL019W	YHR189W
YCL019W	YOL030W
YCL020W	YDR261W-A
YCL020W	YDR261W-B
YCL020W	YDR510W
YCL022C	YBR038W
YCL024W	YKR048C
YCL025C	YIR038C
YCL027W	YAL017W
YCL027W	YAL031C
YCL027W	YBL071C
YCL027W	YBL105C
YCL027W	YDL159W
YCL027W	YER032W
YCL027W	YER118C
YCL027W	YER149C
YCL027W	YFL039C
YCL027W	YGR070W
YCL027W	YHR158C
YCL027W	YIL159W
YCL027W	YKL092C
YCL027W	YKL105C
YCL027W	YKR023W
YCL027W	YKR101W
YCL027W	YLR117C
YCL027W	YMR232W
YCL027W	YNL054W
YCL027W	YNL058C
YCL027W	YNL075W
YCL027W	YNL271C
YCL027W	YOR017W
YCL027W	YPR008W
YCL029C	YBL027W
YCL029C	YCR065W
YCL029C	YCR077C
YCL029C	YDR289C
YCL029C	YDR360W
YCL029C	YEL003W
YCL029C	YEL061C
YCL029C	YER007W
YCL029C	YER016W
YCL029C	YER096W
YCL029C	YFL037W
YCL029C	YFR019W
YCL029C	YGL031C
YCL029C	YGL086W
YCL029C	YGL173C
YCL029C	YGR078C
YCL029C	YGR092W
YCL029C	YGR188C
YCL029C	YIR009W
YCL029C	YJL030W
YCL029C	YJL148W
YCL029C	YLR039C
YCL029C	YLR200W
YCL029C	YML085C
YCL029C	YML094C-A
YCL029C	YML094W
YCL029C	YML124C
YCL029C	YMR055C
YCL029C	YMR138W
YCL029C	YNL106C
YCL029C	YNL153C
YCL029C	YNL189W
YCL029C	YOL012C
YCL029C	YOR026W
YCL029C	YOR058C
YCL029C	YOR265W
YCL029C	YOR349W
YCL029C	YPL124W
YCL029C	YPL155C
YCL029C	YPL241C
YCL029C	YPL269W
YCL030C	YDL047W
YCL031C	YOL082W
YCL032W	YBR059C
YCL032W	YDR032C
YCL032W	YDR103W
YCL032W	YDR309C
YCL032W	YHR061C
YCL032W	YLR362W
YCL032W	YLR423C
YCL032W	YMR117C
YCL032W	YOR212W
YCL032W	YPR076W
YCL037C	YDR170C
YCL037C	YFL039C
YCL037C	YIL118W
YCL037C	YLR262C
YCL037C	YNL079C
YCL038C	YMR009W
YCL040W	YDR516C
YCL040W	YFL039C
YCL040W	YJL071W
YCL040W	YML099C
YCL043C	YDR518W
YCL043C	YER189W
YCL043C	YLR354C
YCL043C	YOR288C
YCL046W	YGL115W
YCL051W	YMR035W
YCL052C	YEL060C
YCL054W	YDL014W
YCL054W	YNL154C
YCL054W	YOR310C
YCL055W	YGL036W
YCL055W	YGL192W
YCL055W	YMR147W
YCL055W	YNL196C
YCL056C	YDL157C
YCL056C	YNL100W
YCL058C	YPL215W
YCL059C	YGL201C
YCL061C	YAR002W
YCL061C	YBR093C
YCL061C	YDL030W
YCL061C	YDR217C
YCL061C	YDR369C
YCL061C	YER095W
YCL061C	YER173W
YCL061C	YGL127C
YCL061C	YHR031C
YCL061C	YHR191C
YCL061C	YJL092W
YCL061C	YJR043C
YCL061C	YKL113C
YCL061C	YML032C
YCL061C	YMR048W
YCL061C	YMR078C
YCL061C	YMR190C
YCL061C	YMR198W
YCL061C	YNL250W
YCL061C	YNL273W
YCL061C	YOL012C
YCL061C	YOR024W
YCL061C	YOR025W
YCL061C	YOR144C
YCL061C	YOR368W
YCL061C	YPL194W
YCL061C	YPR135W
YCL061C	YPR141C
YCL063W	YER150W
YCL063W	YJL043W
YCL063W	YJL173C
YCL063W	YLR423C
YCL067C	YCR084C
YCL067C	YMR043W
YCL067C	YOL006C
YCL076W	YOR209C
YCR001W	YOR241W
YCR002C	YDL029W
YCR002C	YDL225W
YCR002C	YDR507C
YCR002C	YHR107C
YCR002C	YJR076C
YCR002C	YLL021W
YCR002C	YLR314C
YCR002C	YNL233W
YCR003W	YIR039C
YCR004C	YDR032C
YCR005C	YJL042W
YCR009C	YAL013W
YCR009C	YBL007C
YCR009C	YBL061C
YCR009C	YBR015C
YCR009C	YBR023C
YCR009C	YBR095C
YCR009C	YBR126C
YCR009C	YBR255W
YCR009C	YCR034W
YCR009C	YDL117W
YCR009C	YDR245W
YCR009C	YDR297W
YCR009C	YDR310C
YCR009C	YDR388W
YCR009C	YEL003W
YCR009C	YEL031W
YCR009C	YER111C
YCR009C	YFL039C
YCR009C	YGL084C
YCR009C	YGR078C
YCR009C	YHR030C
YCR009C	YHR142W
YCR009C	YIL034C
YCR009C	YIL084C
YCR009C	YIR003W
YCR009C	YJL020C
YCR009C	YJL095W
YCR009C	YJL099W
YCR009C	YJR075W
YCR009C	YKL007W
YCR009C	YKL204W
YCR009C	YKL213C
YCR009C	YLR087C
YCR009C	YLR110C
YCR009C	YLR111W
YCR009C	YLR200W
YCR009C	YLR268W
YCR009C	YLR330W
YCR009C	YLR372W
YCR009C	YML094W
YCR009C	YMR109W
YCR009C	YMR263W
YCR009C	YNL084C
YCR009C	YNL097C
YCR009C	YNL153C
YCR009C	YNL233W
YCR009C	YNL298W
YCR009C	YNL322C
YCR009C	YOL004W
YCR009C	YOR089C
YCR009C	YOR216C
YCR009C	YPL050C
YCR009C	YPL057C
YCR011C	YNL154C
YCR012W	YOR128C
YCR014C	YJL110C
YCR018C	YDR087C
YCR020C-A	YEL053C
YCR020C-A	YFR037C
YCR021C	YJL068C
YCR022C	YDL017W
YCR023C	YMR075C-A
YCR027C	YOL083W
YCR028C	YMR020W
YCR028C-A	YML061C
YCR030C	YJR126C
YCR030C	YMR132C
YCR031C	YJL191W
YCR033W	YGR172C
YCR034W	YLR372W
YCR034W	YMR202W
YCR035C	YDL111C
YCR035C	YGR195W
YCR035C	YHR069C
YCR035C	YOL021C
YCR036W	YGL153W
YCR038C	YAL036C
YCR038C	YDL065C
YCR038C	YDR532C
YCR038C	YEL061C
YCR038C	YHR119W
YCR039C	YCR084C
YCR039C	YMR043W
YCR040W	YDR224C
YCR040W	YMR043W
YCR041W	YCR065W
YCR041W	YIL118W
YCR041W	YJL031C
YCR042C	YDR167W
YCR044C	YDR182W
YCR045C	YOR348C
YCR046C	YDL049C
YCR047C	YNL282W
YCR048W	YCL026C-A
YCR048W	YLR242C
YCR048W	YNR019W
YCR050C	YDL017W
YCR052W	YFR037C
YCR052W	YIL084C
YCR052W	YLR321C
YCR052W	YNL202W
YCR052W	YOR232W
YCR053W	YLR208W
YCR057C	YGR154C
YCR059C	YDR400W
YCR059C	YJL160C
YCR060W	YHR034C
YCR063W	YDR408C
YCR066W	YGL058W
YCR066W	YJL092W
YCR066W	YOR128C
YCR067C	YNL171C
YCR067C	YOR128C
YCR067C	YPL085W
YCR067C	YPL218W
YCR068W	YER019W
YCR073C	YLR006C
YCR073C	YMR117C
YCR073W-A	YKL205W
YCR073W-A	YNR034W
YCR075C	YDR414C
YCR077C	YDR141C
YCR077C	YDR378C
YCR077C	YDR389W
YCR077C	YER112W
YCR077C	YER115C
YCR077C	YER146W
YCR077C	YGL143C
YCR077C	YGL173C
YCR077C	YGR074W
YCR077C	YJL124C
YCR077C	YJR022W
YCR077C	YLR438C-A
YCR077C	YML109W
YCR077C	YMR002W
YCR077C	YMR288W
YCR077C	YNL088W
YCR077C	YNL118C
YCR077C	YNL147W
YCR077C	YNR027W
YCR077C	YNR053C
YCR077C	YOL149W
YCR079W	YMR277W
YCR081W	YDR477W
YCR081W	YJL203W
YCR082W	YGR161C-C
YCR082W	YOR023C
YCR086W	YDR061W
YCR086W	YDR309C
YCR086W	YDR439W
YCR086W	YFL008W
YCR086W	YGL175C
YCR086W	YGR155W
YCR086W	YHR061C
YCR086W	YHR152W
YCR086W	YKL077W
YCR086W	YML085C
YCR086W	YML095C
YCR086W	YOL020W
YCR086W	YOR264W
YCR086W	YOR281C
YCR087C-A	YDR510W
YCR087W	YML064C
YCR088W	YDR129C
YCR088W	YDR388W
YCR088W	YFL039C
YCR088W	YIL095W
YCR088W	YNL020C
YCR088W	YNL094W
YCR088W	YNL106C
YCR088W	YNL138W
YCR088W	YNL243W
YCR088W	YNL298W
YCR088W	YOR284W
YCR092C	YMR167W
YCR092C	YNL082W
YCR092C	YOL090W
YCR093W	YDR376W
YCR093W	YER068W
YCR093W	YIL038C
YCR093W	YPR072W
YCR095C	YHL029C
YCR095C	YNL099C
YCR095C	YPL027W
YCR099C	YGR203W
YCR099C	YGR205W
YCR099C	YGR262C
YCR099C	YHR148W
YCR099C	YIL059C
YCR099C	YLR208W
YCR100C	YIL110W
YCR101C	YIL061C
YCR106W	YBL080C
YCR106W	YJL096W
YCR106W	YNL171C
YCR107W	YBR265W
YCR107W	YOR114W
YDL001W	YDL133W
YDL001W	YDR207C
YDL001W	YIR009W
YDL001W	YMR079W
YDL002C	YER092W
YDL002C	YGL150C
YDL003W	YCL016C
YDL003W	YDR254W
YDL003W	YDR318W
YDL003W	YEL061C
YDL003W	YER016W
YDL003W	YFL008W
YDL003W	YGL250W
YDL003W	YGR188C
YDL003W	YHR191C
YDL003W	YJL074C
YDL003W	YJR135C
YDL003W	YLR381W
YDL003W	YML094W
YDL003W	YMR048W
YDL003W	YMR078C
YDL003W	YNL153C
YDL003W	YNL273W
YDL003W	YOR026W
YDL003W	YPL008W
YDL003W	YPL017C
YDL003W	YPL018W
YDL003W	YPR046W
YDL003W	YPR135W
YDL003W	YPR141C
YDL005C	YER022W
YDL005C	YGL025C
YDL005C	YIL021W
YDL005C	YOL135C
YDL005C	YOR174W
YDL006W	YDL230W
YDL006W	YDR162C
YDL006W	YHR030C
YDL006W	YIL147C
YDL006W	YOR208W
YDL008W	YDR118W
YDL008W	YFR036W
YDL008W	YGL240W
YDL008W	YHR166C
YDL008W	YKL022C
YDL008W	YLR102C
YDL008W	YLR127C
YDL008W	YNL172W
YDL008W	YOR249C
YDL011C	YEL023C
YDL012C	YDR151C
YDL012C	YFR047C
YDL012C	YHR032W
YDL012C	YHR140W
YDL012C	YIL172C
YDL012C	YJL065C
YDL012C	YOR355W
YDL013W	YDL030W
YDL013W	YDR510W
YDL013W	YER116C
YDL013W	YIL061C
YDL013W	YLR443W
YDL014W	YLR197W
YDL014W	YOR310C
YDL014W	YPL043W
YDL017W	YBL008W
YDL017W	YBR274W
YDL017W	YCL016C
YDL017W	YCR031C
YDL017W	YCR034W
YDL017W	YDL132W
YDL017W	YDL151C
YDL017W	YDL160C
YDL017W	YDR052C
YDL017W	YDR217C
YDL017W	YDR363W
YDL017W	YEL023C
YDL017W	YER173W
YDL017W	YFR057W
YDL017W	YGL019W
YDL017W	YGL086W
YDL017W	YGL250W
YDL017W	YGR099W
YDL017W	YHR154W
YDL017W	YHR191C
YDL017W	YIL035C
YDL017W	YJL030W
YDL017W	YJL062W
YDL017W	YJL088W
YDL017W	YJL138C
YDL017W	YJR032W
YDL017W	YJR053W
YDL017W	YJR070C
YDL017W	YJR140C
YDL017W	YKL039W
YDL017W	YKL056C
YDL017W	YKL101W
YDL017W	YKR059W
YDL017W	YLR055C
YDL017W	YLR234W
YDL017W	YLR235C
YDL017W	YLR288C
YDL017W	YLR350W
YDL017W	YLR435W
YDL017W	YML016C
YDL017W	YML032C
YDL017W	YMR055C
YDL017W	YMR078C
YDL017W	YMR100W
YDL017W	YMR167W
YDL017W	YMR190C
YDL017W	YNR048W
YDL017W	YOL081W
YDL017W	YOR006C
YDL017W	YOR027W
YDL017W	YOR039W
YDL017W	YOR360C
YDL017W	YOR368W
YDL017W	YPL194W
YDL017W	YPR119W
YDL020C	YFR052W
YDL020C	YHR200W
YDL020C	YIL007C
YDL020C	YIL075C
YDL020C	YOR254C
YDL023C	YJL159W
YDL024C	YEL017W
YDL028C	YDR168W
YDL028C	YEL061C
YDL028C	YIL106W
YDL028C	YKL042W
YDL029W	YAL013W
YDL029W	YBL061C
YDL029W	YBL062W
YDL029W	YBR023C
YDL029W	YBR171W
YDL029W	YBR200W
YDL029W	YBR260C
YDL029W	YCL037C
YDL029W	YCR009C
YDL029W	YDR018C
YDL029W	YDR129C
YDL029W	YDR310C
YDL029W	YDR388W
YDL029W	YDR389W
YDL029W	YEL003W
YDL029W	YEL031W
YDL029W	YER083C
YDL029W	YER149C
YDL029W	YER155C
YDL029W	YFR040W
YDL029W	YGL250W
YDL029W	YGR078C
YDL029W	YHR030C
YDL029W	YHR142W
YDL029W	YIL095W
YDL029W	YJL095W
YDL029W	YJL099W
YDL029W	YJL183W
YDL029W	YJR032W
YDL029W	YJR065C
YDL029W	YJR075W
YDL029W	YJR117W
YDL029W	YJR118C
YDL029W	YKR042W
YDL029W	YLR111W
YDL029W	YLR200W
YDL029W	YLR330W
YDL029W	YLR337C
YDL029W	YNL084C
YDL029W	YNL153C
YDL029W	YNL189W
YDL029W	YNL233W
YDL029W	YNL243W
YDL029W	YNL298W
YDL029W	YNL322C
YDL029W	YOR035C
YDL029W	YOR098C
YDL029W	YOR216C
YDL029W	YPL069C
YDL030W	YDL043C
YDL030W	YDR421W
YDL030W	YDR485C
YDL030W	YJL203W
YDL030W	YML049C
YDL030W	YML104C
YDL030W	YMR005W
YDL030W	YMR117C
YDL030W	YNR053C
YDL030W	YOR017W
YDL030W	YOR023C
YDL030W	YOR191W
YDL030W	YPL146C
YDL035C	YER020W
YDL041W	YIR002C
YDL042C	YDR227W
YDL042C	YJL076W
YDL042C	YML032C
YDL043C	YDR131C
YDL043C	YDR180W
YDL043C	YDR386W
YDL043C	YDR409W
YDL043C	YER113C
YDL043C	YGL049C
YDL043C	YGR162W
YDL043C	YJL146W
YDL043C	YJL203W
YDL043C	YKL074C
YDL043C	YKL155C
YDL043C	YLL014W
YDL043C	YMR117C
YDL043C	YMR302C
YDL043C	YNL023C
YDL043C	YNL286W
YDL043C	YNR053C
YDL043C	YPL215W
YDL044C	YDL030W
YDL044C	YDR505C
YDL044C	YER086W
YDL044C	YLL051C
YDL044C	YLR386W
YDL047W	YER155C
YDL047W	YFR040W
YDL047W	YGL229C
YDL047W	YGR092W
YDL047W	YJL098W
YDL047W	YKR028W
YDL047W	YKR072C
YDL047W	YMR028W
YDL047W	YPR111W
YDL049C	YAL002W
YDL049C	YBR033W
YDL049C	YBR226C
YDL049C	YDL020C
YDL049C	YDL033C
YDL049C	YDL065C
YDL049C	YDR244W
YDL049C	YDR249C
YDL049C	YDR329C
YDL049C	YER075C
YDL049C	YGL043W
YDL049C	YGR064W
YDL049C	YGR133W
YDL049C	YGR135W
YDL049C	YGR159C
YDL049C	YGR170W
YDL049C	YGR206W
YDL049C	YGR214W
YDL049C	YHL005C
YDL049C	YHR013C
YDL049C	YHR034C
YDL049C	YHR203C
YDL049C	YIL121W
YDL049C	YJL148W
YDL049C	YJL154C
YDL049C	YJL174W
YDL049C	YKL032C
YDL049C	YKL126W
YDL049C	YLR191W
YDL049C	YLR282C
YDL049C	YLR330W
YDL049C	YLR350W
YDL049C	YLR360W
YDL049C	YML071C
YDL049C	YMR035W
YDL049C	YMR060C
YDL049C	YMR230W
YDL049C	YMR289W
YDL049C	YNL171C
YDL049C	YNL329C
YDL049C	YOR069W
YDL049C	YOR070C
YDL049C	YOR311C
YDL049C	YPR197C
YDL051W	YDR395W
YDL052C	YMR296C
YDL055C	YOR360C
YDL056W	YLR182W
YDL058W	YER157W
YDL058W	YGR120C
YDL058W	YML077W
YDL059C	YFL059W
YDL059C	YGR049W
YDL063C	YDR381W
YDL063C	YPL131W
YDL064W	YDR510W
YDL064W	YER095W
YDL064W	YMR168C
YDL065C	YDR329C
YDL065C	YLR071C
YDL070W	YER133W
YDL070W	YGL063W
YDL070W	YLR399C
YDL071C	YDR183W
YDL071C	YEL068C
YDL071C	YFL017C
YDL071C	YGR269W
YDL071C	YNL155W
YDL074C	YFL008W
YDL074C	YNL153C
YDL074C	YOL069W
YDL074C	YOR195W
YDL076C	YLR098C
YDL077C	YDR080W
YDL081C	YLR340W
YDL084W	YPR057W
YDL085W	YGR139W
YDL088C	YML031W
YDL089W	YCR086W
YDL089W	YDR233C
YDL089W	YIR038C
YDL089W	YLR324W
YDL089W	YML008C
YDL089W	YMR316C-B
YDL089W	YPR028W
YDL090C	YKL019W
YDL091C	YIL022W
YDL092W	YKL122C
YDL093W	YGL055W
YDL095W	YJR143C
YDL095W	YOR321W
YDL097C	YEL009C
YDL098C	YGR075C
YDL099W	YKL050C
YDL100C	YDR259C
YDL100C	YNL199C
YDL100C	YOR164C
YDL100C	YPL252C
YDL101C	YGR180C
YDL101C	YHR135C
YDL101C	YKL025C
YDL102W	YBR094W
YDL102W	YBR098W
YDL102W	YDR004W
YDL102W	YER173W
YDL102W	YFR010W
YDL102W	YHR118C
[truncated: 10,319 more rows]
